# Supplementary material for: Spc2 modulates substrate- and cleavage site-selection in the yeast signal peptidase complex
Source: J Cell Biol. 2024 Nov 20;223(12):e202211035. doi: 10.1083/jcb.202211035 (PMC11579918; doi:10.1083/jcb.202211035)
Supplement: Data S1 — shows mass spectrometry data on the abundance ratio between spc2Δ and WT yeast strains. [file jcb_202211035_datas1.xlsx]

## Sheet: Legend
Column	Description
	Abundance ratios for all proteins identified in whole cell lysates prepared from Spc2 deletion (spc2D) and wild-type (WT) yeast strains
Accession	UniProt Protein Identifier
Description	UniProt Protein Description
Exp. q-value: Combined	Experimental q-value derrived from ranked lists of target and decoy proteins
Sum PEP Score	Protein score calculated as the sum of the negative logarithms of the PEP values of the connected PSMs
Coverage [%]	Percentage of the sequence covered by identifications (PSMs only) from the included searches
# Peptides	The total number of distinct peptide sequences identified for the protein
# PSMs	The total number of peptide-spectrume matches identified from all included searches
# Unique Peptides	The total number of distinct peptide seuences unique to the protein group
# AAs	The lengthe of the protein sequence
MW [kDa]	The molecular weight of the protein sequence
calc. pI	The isoelectric point calculated for the protein
Score Sequest HT: Sequest HT	The sume of the individual PSM discriminint scores
# Peptides (by Search Engine): Sequest HT	The total number of distinct peptide sequences identified for the protein
Abundance Ratio	Abundance ratio of spc2D/WT
Abundance Ratio (log2)	Abundance ratio of spc2D/WT as log2
Abundance Ratio P-Value	The p-value of per group ratio calculated by ANOVA and TurkeyHSD post-hoc
Minus log10 (p-value)	Minus log10 (abudance ratio P-Value)
Modifications	The modifications identified in the protein consolidated from all PSMs

## Sheet: MS data
Accession	Description	Exp. q-value: Combined	Sum PEP Score	Coverage [%]	# Peptides	# PSMs	# Unique Peptides	# AAs	MW [kDa]	calc. pI	Score Sequest HT: Sequest HT	# Peptides (by Search Engine): Sequest HT	Abundance Ratio	Abundance Ratio (log2)	Abundance Ratio P-Value	Minus log10 (p-value)	Modifications
P19097	Fatty acid synthase subunit alpha OS=Saccharomyces cerevisiae (strain ATCC 204508 / S288c) OX=559292 GN=FAS2 PE=1 SV=2	0	664.665	66	109	231	109	1887	206.8	5.44	843.28	109	0.999	0	0.864108	0.0634318
Q00955	Acetyl-CoA carboxylase OS=Saccharomyces cerevisiae (strain ATCC 204508 / S288c) OX=559292 GN=ACC1 PE=1 SV=2	0	653.101	63	118	218	118	2233	250.2	6.28	800.52	118	0.955	-0.07	0.107121	0.970124
P07149	Fatty acid synthase subunit beta OS=Saccharomyces cerevisiae (strain ATCC 204508 / S288c) OX=559292 GN=FAS1 PE=1 SV=2	0	610.013	60	105	208	105	2051	228.5	5.92	798.16	105	0.994	-0.01	0.895547	0.0479114
P07259	Protein URA2 OS=Saccharomyces cerevisiae (strain ATCC 204508 / S288c) OX=559292 GN=URA2 PE=1 SV=5	0	532.072	54	96	159	94	2214	244.9	5.83	618.55	96	1.008	0.01	0.946923	0.0236852
P32324	Elongation factor 2 OS=Saccharomyces cerevisiae (strain ATCC 204508 / S288c) OX=559292 GN=EFT1 PE=1 SV=1	0	521.794	78	64	274	64	842	93.2	6.32	937.61	64	0.989	-0.02	0.886657	0.0522446	Met-loss [N-Term]
P00549	Pyruvate kinase 1 OS=Saccharomyces cerevisiae (strain ATCC 204508 / S288c) OX=559292 GN=CDC19 PE=1 SV=2	0	505.757	91	50	559	48	500	54.5	7.68	1774.78	50	1.036	0.05	0.150685	0.821931
P16521	Elongation factor 3A OS=Saccharomyces cerevisiae (strain ATCC 204508 / S288c) OX=559292 GN=YEF3 PE=1 SV=4	0	475.695	64	58	246	46	1044	115.9	6.05	869.39	58	0.971	-0.04	0.0125285	1.9021
P06169	Pyruvate decarboxylase isozyme 1 OS=Saccharomyces cerevisiae (strain ATCC 204508 / S288c) OX=559292 GN=PDC1 PE=1 SV=7	0	428.543	76	32	717	29	563	61.5	6.19	2336.24	32	1.004	0.01	0.958914	0.0182205
P10592	Heat shock protein SSA2 OS=Saccharomyces cerevisiae (strain ATCC 204508 / S288c) OX=559292 GN=SSA2 PE=1 SV=3	0	425.167	82	55	265	14	639	69.4	5.06	922.5	55	1.008	0.01	0.323003	0.490794
P00925	Enolase 2 OS=Saccharomyces cerevisiae (strain ATCC 204508 / S288c) OX=559292 GN=ENO2 PE=1 SV=2	0	420.487	88	39	1085	16	437	46.9	6	3223.51	39	1.04	0.06	0.466619	0.331037
P00359	Glyceraldehyde-3-phosphate dehydrogenase 3 OS=Saccharomyces cerevisiae (strain ATCC 204508 / S288c) OX=559292 GN=TDH3 PE=1 SV=3	0	412.595	92	38	819	11	332	35.7	6.96	2271.69	38	1.019	0.03	0.350388	0.45545	Met-loss [N-Term]
P11484	Ribosome-associated molecular chaperone SSB1 OS=Saccharomyces cerevisiae (strain ATCC 204508 / S288c) OX=559292 GN=SSB1 PE=1 SV=3	0	397.862	71	44	297	3	613	66.6	5.44	1079.86	44	1.014	0.02	0.536225	0.270653
P10591	Heat shock protein SSA1 OS=Saccharomyces cerevisiae (strain ATCC 204508 / S288c) OX=559292 GN=SSA1 PE=1 SV=4	0	391.259	81	51	237	11	642	69.6	5.11	815.7	51	0.907	-0.14	0.0811727	1.09059
P40150	Ribosome-associated molecular chaperone SSB2 OS=Saccharomyces cerevisiae (strain ATCC 204508 / S288c) OX=559292 GN=SSB2 PE=1 SV=2	0	390.974	69	43	289	2	613	66.6	5.49	1045.92	43	1.044	0.06	0.452793	0.344101
P16861	ATP-dependent 6-phosphofructokinase subunit alpha OS=Saccharomyces cerevisiae (strain ATCC 204508 / S288c) OX=559292 GN=PFK1 PE=1 SV=1	0	378.706	66	60	111	59	987	107.9	6.39	442.7	60	0.929	-0.11	0.00571964	2.24263
P05694	5-methyltetrahydropteroyltriglutamate--homocysteine methyltransferase OS=Saccharomyces cerevisiae (strain ATCC 204508 / S288c) OX=559292 GN=MET6 PE=1 SV=4	0	352.644	69	52	147	52	767	85.8	6.47	536.73	52	1.041	0.06	0.238658	0.622225	Met-loss [N-Term]
P06105	Protein SCP160 OS=Saccharomyces cerevisiae (strain ATCC 204508 / S288c) OX=559292 GN=SCP160 PE=1 SV=3	0	350.981	57	64	98	64	1222	134.7	5.85	395.24	64	0.984	-0.02	0.480493	0.318313
P00358	Glyceraldehyde-3-phosphate dehydrogenase 2 OS=Saccharomyces cerevisiae (strain ATCC 204508 / S288c) OX=559292 GN=TDH2 PE=1 SV=3	0	350.429	83	33	661	6	332	35.8	6.96	1689.04	33	0.968	-0.05	0.703233	0.152901	Met-loss [N-Term]
P17255	V-type proton ATPase catalytic subunit A OS=Saccharomyces cerevisiae (strain ATCC 204508 / S288c) OX=559292 GN=VMA1 PE=1 SV=3	0	344.313	64	63	122	63	1071	118.6	6.16	461.3	63	1.031	0.04	0.118921	0.924743
P03965	Carbamoyl-phosphate synthase arginine-specific large chain OS=Saccharomyces cerevisiae (strain ATCC 204508 / S288c) OX=559292 GN=CPA2 PE=1 SV=1	0	339.825	63	56	111	54	1118	123.8	5.31	446.13	56	0.967	-0.05	0.448227	0.348502
P15108	ATP-dependent molecular chaperone HSC82 OS=Saccharomyces cerevisiae (strain ATCC 204508 / S288c) OX=559292 GN=HSC82 PE=1 SV=4	0	337.904	75	54	160	14	705	80.9	4.83	503.86	54	0.973	-0.04	0.587246	0.23118
P00560	Phosphoglycerate kinase OS=Saccharomyces cerevisiae (strain ATCC 204508 / S288c) OX=559292 GN=PGK1 PE=1 SV=2	0	329.139	89	42	321	42	416	44.7	7.61	907.57	42	1.043	0.06	0.293358	0.532602
P02994	Elongation factor 1-alpha OS=Saccharomyces cerevisiae (strain ATCC 204508 / S288c) OX=559292 GN=TEF1 PE=1 SV=1	0	324.96	77	37	589	37	458	50	9.04	1732.32	37	1.053	0.07	0.0774468	1.111
P08566	Pentafunctional AROM polypeptide OS=Saccharomyces cerevisiae (strain ATCC 204508 / S288c) OX=559292 GN=ARO1 PE=1 SV=1	0	322.898	51	60	84	60	1588	174.6	6.28	348.14	60	0.943	-0.08	0.0701469	1.15399
P09436	Isoleucine--tRNA ligase, cytoplasmic OS=Saccharomyces cerevisiae (strain ATCC 204508 / S288c) OX=559292 GN=ILS1 PE=1 SV=1	0	320.473	64	62	107	62	1072	122.9	6.06	385.6	62	0.961	-0.06	0.106202	0.973867	Met-loss+Acetyl [N-Term]
P02829	ATP-dependent molecular chaperone HSP82 OS=Saccharomyces cerevisiae (strain ATCC 204508 / S288c) OX=559292 GN=HSP82 PE=1 SV=1	0	308.547	70	52	142	12	709	81.4	4.91	451.01	52	1.011	0.02	0.964185	0.0158397
P32589	Heat shock protein homolog SSE1 OS=Saccharomyces cerevisiae (strain ATCC 204508 / S288c) OX=559292 GN=SSE1 PE=1 SV=4	0	306.183	68	43	121	35	693	77.3	5.22	465.41	43	1.012	0.02	0.822265	0.084988
P0CS90	Heat shock protein SSC1, mitochondrial OS=Saccharomyces cerevisiae (strain ATCC 204508 / S288c) OX=559292 GN=SSC1 PE=1 SV=1	0	303.415	67	46	114	45	654	70.6	5.59	453.09	46	1.001	0	0.998664	0.000580635
Q12680	Glutamate synthase [NADH] OS=Saccharomyces cerevisiae (strain ATCC 204508 / S288c) OX=559292 GN=GLT1 PE=1 SV=2	0	299.797	38	63	91	63	2145	238	6.58	328.64	63	0.97	-0.04	0.23882	0.621929
P07806	Valine--tRNA ligase, mitochondrial OS=Saccharomyces cerevisiae (strain ATCC 204508 / S288c) OX=559292 GN=VAS1 PE=1 SV=2	0	298.678	53	46	91	46	1104	125.7	6.96	355.56	46	0.996	-0.01	0.915075	0.0385433
P00924	Enolase 1 OS=Saccharomyces cerevisiae (strain ATCC 204508 / S288c) OX=559292 GN=ENO1 PE=1 SV=3	0	288.4	85	34	619	11	437	46.8	6.62	1836.61	34	0.965	-0.05	0.983787	0.00709913
P40825	Alanine--tRNA ligase, mitochondrial OS=Saccharomyces cerevisiae (strain ATCC 204508 / S288c) OX=559292 GN=ALA1 PE=1 SV=3	0	286.609	59	52	94	52	983	110	5.71	345.8	52	0.962	-0.06	0.0331417	1.47963
P26637	Leucine--tRNA ligase, cytoplasmic OS=Saccharomyces cerevisiae (strain ATCC 204508 / S288c) OX=559292 GN=CDC60 PE=1 SV=1	0	286.408	59	50	106	49	1090	124.1	5.85	368.38	50	0.999	0	0.728792	0.137396
P54115	Magnesium-activated aldehyde dehydrogenase, cytosolic OS=Saccharomyces cerevisiae (strain ATCC 204508 / S288c) OX=559292 GN=ALD6 PE=1 SV=4	0	282.571	83	38	109	38	500	54.4	5.44	435.18	38	0.99	-0.01	0.600878	0.221214	Met-loss [N-Term]
P04807	Hexokinase-2 OS=Saccharomyces cerevisiae (strain ATCC 204508 / S288c) OX=559292 GN=HXK2 PE=1 SV=4	0	272.432	86	33	113	30	486	53.9	5.3	416.97	33	1.015	0.02	0.257693	0.588898
Q03612	Transposon Ty1-ER1 Gag-Pol polyprotein OS=Saccharomyces cerevisiae (strain ATCC 204508 / S288c) OX=559292 GN=TY1B-ER1 PE=3 SV=1	0	266.999	36	45	86	0	1755	198.4	8.06	358.41	45	1.089	0.12	0.242883	0.614604	Acetyl [N-Term]
P38249	Eukaryotic translation initiation factor 3 subunit A OS=Saccharomyces cerevisiae (strain ATCC 204508 / S288c) OX=559292 GN=RPG1 PE=1 SV=1	0	260.025	57	56	83	56	964	110.3	6.3	297.81	56	0.984	-0.02	0.288215	0.540284	Met-loss [N-Term]
P32582	Cystathionine beta-synthase OS=Saccharomyces cerevisiae (strain ATCC 204508 / S288c) OX=559292 GN=CYS4 PE=1 SV=1	0	252.208	77	39	86	39	507	56	6.7	332.45	39	0.965	-0.05	0.131471	0.881169
Q04670	Transposon Ty1-MR2 Gag-Pol polyprotein OS=Saccharomyces cerevisiae (strain ATCC 204508 / S288c) OX=559292 GN=TY1B-MR2 PE=3 SV=2	0	251.144	34	43	82	2	1755	198.4	8.63	330.79	43	1.628	0.7	0.0186932	1.72832	Acetyl [N-Term]
P06168	Ketol-acid reductoisomerase, mitochondrial OS=Saccharomyces cerevisiae (strain ATCC 204508 / S288c) OX=559292 GN=ILV5 PE=1 SV=1	0	248.241	75	28	122	28	395	44.3	9.04	509.09	28	1.016	0.02	0.376237	0.424539
P04147	Polyadenylate-binding protein, cytoplasmic and nuclear OS=Saccharomyces cerevisiae (strain ATCC 204508 / S288c) OX=559292 GN=PAB1 PE=1 SV=4	0	247.894	68	34	84	34	577	64.3	5.97	338.47	34	1.048	0.07	0.293408	0.532527
P10964	DNA-directed RNA polymerase I subunit RPA190 OS=Saccharomyces cerevisiae (strain ATCC 204508 / S288c) OX=559292 GN=RPA190 PE=1 SV=2	0	247.515	41	49	70	49	1664	186.3	7.08	283.61	49	0.966	-0.05	0.0324014	1.48944
P19882	Heat shock protein 60, mitochondrial OS=Saccharomyces cerevisiae (strain ATCC 204508 / S288c) OX=559292 GN=HSP60 PE=1 SV=1	0	245.605	65	37	87	37	572	60.7	5.31	297.63	37	1.072	0.1	0.0967767	1.01423
P05030	Plasma membrane ATPase 1 OS=Saccharomyces cerevisiae (strain ATCC 204508 / S288c) OX=559292 GN=PMA1 PE=1 SV=2	0	244.284	43	32	84	32	918	99.6	5.11	346.68	32	0.996	-0.01	0.934987	0.0291942
P14126	60S ribosomal protein L3 OS=Saccharomyces cerevisiae (strain ATCC 204508 / S288c) OX=559292 GN=RPL3 PE=1 SV=4	0	242.257	74	34	166	34	387	43.7	10.29	533.64	34	1.027	0.04	0.431693	0.364825
P22137	Clathrin heavy chain OS=Saccharomyces cerevisiae (strain ATCC 204508 / S288c) OX=559292 GN=CHC1 PE=1 SV=1	0	239.661	41	49	71	49	1653	187.1	5.24	254.43	49	0.977	-0.03	0.218602	0.660345
P12709	Glucose-6-phosphate isomerase OS=Saccharomyces cerevisiae (strain ATCC 204508 / S288c) OX=559292 GN=PGI1 PE=1 SV=3	0	236.306	60	25	107	25	554	61.3	6.46	378.02	25	1.055	0.08	0.166517	0.778542
P0C2J1	Transposon Ty1-PR3 Gag-Pol polyprotein OS=Saccharomyces cerevisiae (strain ATCC 204508 / S288c) OX=559292 GN=TY1B-PR3 PE=1 SV=1	0	235.135	28	39	77	1	1755	198.3	7.93	317.59	39	1.061	0.09	0.772779	0.111944
P14540	Fructose-bisphosphate aldolase OS=Saccharomyces cerevisiae (strain ATCC 204508 / S288c) OX=559292 GN=FBA1 PE=1 SV=3	0	234.514	76	22	284	22	359	39.6	5.78	909.68	22	1.008	0.01	0.602394	0.220119	Met-loss [N-Term]
P00330	Alcohol dehydrogenase 1 OS=Saccharomyces cerevisiae (strain ATCC 204508 / S288c) OX=559292 GN=ADH1 PE=1 SV=5	0	232.939	71	22	250	15	348	36.8	6.68	674.68	22	0.988	-0.02	0.978452	0.00946047	Met-loss [N-Term]; Met-loss+Acetyl [N-Term]
Q05022	rRNA biogenesis protein RRP5 OS=Saccharomyces cerevisiae (strain ATCC 204508 / S288c) OX=559292 GN=RRP5 PE=1 SV=1	0	232.787	34	53	69	53	1729	193	6.19	257.27	53	0.982	-0.03	0.259286	0.58622
P25694	Cell division control protein 48 OS=Saccharomyces cerevisiae (strain ATCC 204508 / S288c) OX=559292 GN=CDC48 PE=1 SV=3	0	231.616	67	44	79	44	835	91.9	4.94	273.62	44	0.983	-0.03	0.249428	0.603055	Met-loss [N-Term]
P32327	Pyruvate carboxylase 2 OS=Saccharomyces cerevisiae (strain ATCC 204508 / S288c) OX=559292 GN=PYC2 PE=1 SV=2	0	231.459	41	41	74	12	1180	130.1	6.51	282.79	41	0.969	-0.05	0.0848442	1.07138
P38972	Phosphoribosylformylglycinamidine synthase OS=Saccharomyces cerevisiae (strain ATCC 204508 / S288c) OX=559292 GN=ADE6 PE=1 SV=2	0	230.106	47	45	74	45	1358	148.8	5.27	260.53	45	0.961	-0.06	0.117736	0.92909
P38720	6-phosphogluconate dehydrogenase, decarboxylating 1 OS=Saccharomyces cerevisiae (strain ATCC 204508 / S288c) OX=559292 GN=GND1 PE=1 SV=1	0	229.686	80	38	92	38	489	53.5	6.64	315.84	38	1.015	0.02	0.974699	0.0111294
P40069	Importin subunit beta-4 OS=Saccharomyces cerevisiae (strain ATCC 204508 / S288c) OX=559292 GN=KAP123 PE=1 SV=1	0	227.996	46	40	85	40	1113	122.5	4.63	316.44	40	1.006	0.01	0.991399	0.00375148
P06634	ATP-dependent RNA helicase DED1 OS=Saccharomyces cerevisiae (strain ATCC 204508 / S288c) OX=559292 GN=DED1 PE=1 SV=2	0	227.927	76	37	83	36	604	65.5	7.83	270.03	37	1.058	0.08	0.892971	0.0491628
P15180	Lysine--tRNA ligase, cytoplasmic OS=Saccharomyces cerevisiae (strain ATCC 204508 / S288c) OX=559292 GN=KRS1 PE=1 SV=2	0	224.606	67	40	78	40	591	67.9	6.13	279.95	40	0.993	-0.01	0.203464	0.691511
P16120	Threonine synthase OS=Saccharomyces cerevisiae (strain ATCC 204508 / S288c) OX=559292 GN=THR4 PE=1 SV=1	0	224.5	68	35	72	35	514	57.4	5.64	281.41	35	1.008	0.01	0.998776	0.000531688	Met-loss [N-Term]
P46655	Glutamate--tRNA ligase, cytoplasmic OS=Saccharomyces cerevisiae (strain ATCC 204508 / S288c) OX=559292 GN=GUS1 PE=1 SV=3	0	220.434	70	44	80	44	708	80.8	7.53	275.72	44	0.999	0	0.92626	0.0332672	Met-loss [N-Term]
P07245	C-1-tetrahydrofolate synthase, cytoplasmic OS=Saccharomyces cerevisiae (strain ATCC 204508 / S288c) OX=559292 GN=ADE3 PE=1 SV=1	0	220.432	51	36	64	34	946	102.1	6.84	259.37	36	0.968	-0.05	0.270935	0.567135	Met-loss [N-Term]
P33892	eIF-2-alpha kinase activator GCN1 OS=Saccharomyces cerevisiae (strain ATCC 204508 / S288c) OX=559292 GN=GCN1 PE=1 SV=1	0	220.045	23	48	61	48	2672	296.5	5.27	228.49	48	1.006	0.01	0.601834	0.220523
P00360	Glyceraldehyde-3-phosphate dehydrogenase 1 OS=Saccharomyces cerevisiae (strain ATCC 204508 / S288c) OX=559292 GN=TDH1 PE=1 SV=3	0	219.814	79	28	343	15	332	35.7	8.28	871.19	28	1.008	0.01	0.929979	0.0315271
P15705	Heat shock protein STI1 OS=Saccharomyces cerevisiae (strain ATCC 204508 / S288c) OX=559292 GN=STI1 PE=1 SV=1	0	219.678	65	39	66	39	589	66.2	5.59	261.72	39	0.92	-0.12	0.0677578	1.16904	Met-loss [N-Term]
P16862	ATP-dependent 6-phosphofructokinase subunit beta OS=Saccharomyces cerevisiae (strain ATCC 204508 / S288c) OX=559292 GN=PFK2 PE=1 SV=4	0	219.602	57	39	85	38	959	104.6	6.67	278.53	39	1.009	0.01	0.940735	0.0265328	Met-loss [N-Term]
P60010	Actin OS=Saccharomyces cerevisiae (strain ATCC 204508 / S288c) OX=559292 GN=ACT1 PE=1 SV=1	0	219.497	73	25	105	25	375	41.7	5.68	414.29	25	1.009	0.01	0.403538	0.394116
Q08972	[NU+] prion formation protein 1 OS=Saccharomyces cerevisiae (strain ATCC 204508 / S288c) OX=559292 GN=NEW1 PE=1 SV=1	0	218.34	43	43	67	43	1196	134.2	5.86	249.25	43	0.983	-0.02	0.516609	0.286838
P16140	V-type proton ATPase subunit B OS=Saccharomyces cerevisiae (strain ATCC 204508 / S288c) OX=559292 GN=VMA2 PE=1 SV=2	0	217.988	74	34	92	34	517	57.7	5.07	307.54	34	0.956	-0.06	0.0567132	1.24632	Met-loss [N-Term]
P38088	Glycine--tRNA ligase 1, mitochondrial OS=Saccharomyces cerevisiae (strain ATCC 204508 / S288c) OX=559292 GN=GRS1 PE=1 SV=3	0	217.254	69	46	68	45	690	78.1	6.52	244.72	46	0.967	-0.05	0.141644	0.848803
P16474	Endoplasmic reticulum chaperone BiP OS=Saccharomyces cerevisiae (strain ATCC 204508 / S288c) OX=559292 GN=KAR2 PE=1 SV=1	0	216.118	51	37	80	34	682	74.4	4.93	273.61	37	1.252	0.32	0.000650953	3.18645
P38708	Putative proline--tRNA ligase YHR020W OS=Saccharomyces cerevisiae (strain ATCC 204508 / S288c) OX=559292 GN=YHR020W PE=1 SV=1	0	215.348	60	33	69	33	688	77.3	6.4	267.65	33	0.987	-0.02	0.904272	0.043701	Met-loss [N-Term]
P23254	Transketolase 1 OS=Saccharomyces cerevisiae (strain ATCC 204508 / S288c) OX=559292 GN=TKL1 PE=1 SV=4	0	215.195	54	35	78	35	680	73.8	7.01	278.69	35	0.994	-0.01	0.935981	0.0287329	Met-loss [N-Term]
P39522	Dihydroxy-acid dehydratase, mitochondrial OS=Saccharomyces cerevisiae (strain ATCC 204508 / S288c) OX=559292 GN=ILV3 PE=1 SV=2	0	213.785	72	31	68	31	585	62.8	7.83	272.1	31	0.994	-0.01	0.983219	0.00734984	Met-loss [N-Term]
P19414	Aconitate hydratase, mitochondrial OS=Saccharomyces cerevisiae (strain ATCC 204508 / S288c) OX=559292 GN=ACO1 PE=1 SV=2	0	213.547	53	41	66	40	778	85.3	8.07	262.93	41	0.968	-0.05	0.967235	0.0144682
P38788	Ribosome-associated complex subunit SSZ1 OS=Saccharomyces cerevisiae (strain ATCC 204508 / S288c) OX=559292 GN=SSZ1 PE=1 SV=2	0	212.92	68	29	79	29	538	58.2	5.05	279.2	29	1.003	0	0.994524	0.00238452
P07264	3-isopropylmalate dehydratase OS=Saccharomyces cerevisiae (strain ATCC 204508 / S288c) OX=559292 GN=LEU1 PE=1 SV=3	0	208.798	57	39	69	39	779	85.7	5.9	274.72	39	1.109	0.15	0.0724361	1.14004	Met-loss [N-Term]
P10664	60S ribosomal protein L4-A OS=Saccharomyces cerevisiae (strain ATCC 204508 / S288c) OX=559292 GN=RPL4A PE=1 SV=4	0	208.684	68	25	184	2	362	39.1	10.64	640.19	25	0.972	-0.04	0.17896	0.747244
P52910	Acetyl-coenzyme A synthetase 2 OS=Saccharomyces cerevisiae (strain ATCC 204508 / S288c) OX=559292 GN=ACS2 PE=1 SV=1	0	208.634	59	37	65	37	683	75.4	6.68	254.51	37	0.948	-0.08	0.0422867	1.3738
Q01217	Protein ARG5,6, mitochondrial OS=Saccharomyces cerevisiae (strain ATCC 204508 / S288c) OX=559292 GN=ARG5,6 PE=1 SV=1	0	206.877	53	35	59	35	863	94.8	8.27	220.95	35	1.01	0.01	0.979613	0.00894549
P49626	60S ribosomal protein L4-B OS=Saccharomyces cerevisiae (strain ATCC 204508 / S288c) OX=559292 GN=RPL4B PE=1 SV=2	0	204.866	68	25	181	2	362	39	10.64	626.09	25	1.134	0.18	0.128891	0.889776
Q03690	Clustered mitochondria protein 1 OS=Saccharomyces cerevisiae (strain ATCC 204508 / S288c) OX=559292 GN=CLU1 PE=1 SV=1	0	203.282	41	41	67	41	1277	145.1	6.39	236.57	41	1.001	0	0.772947	0.111851
P10081	ATP-dependent RNA helicase eIF4A OS=Saccharomyces cerevisiae (strain ATCC 204508 / S288c) OX=559292 GN=TIF1 PE=1 SV=3	0	202.374	82	28	98	28	395	44.7	5.12	356.25	28	0.978	-0.03	0.250279	0.601575	Met-loss+Acetyl [N-Term]
P38011	Guanine nucleotide-binding protein subunit beta-like protein OS=Saccharomyces cerevisiae (strain ATCC 204508 / S288c) OX=559292 GN=ASC1 PE=1 SV=4	0	201.426	89	20	129	20	319	34.8	6.24	478.96	20	0.974	-0.04	0.621107	0.206834
Q12460	Nucleolar protein 56 OS=Saccharomyces cerevisiae (strain ATCC 204508 / S288c) OX=559292 GN=NOP56 PE=1 SV=1	0	198.307	66	30	59	29	504	56.8	8.9	251.83	30	0.997	0	0.990362	0.0042062	Met-loss [N-Term]
P00958	Methionine--tRNA ligase, cytoplasmic OS=Saccharomyces cerevisiae (strain ATCC 204508 / S288c) OX=559292 GN=MES1 PE=1 SV=4	0	197.431	53	37	61	37	751	85.6	6.61	238.02	37	0.977	-0.03	0.372947	0.428353
P07702	L-2-aminoadipate reductase OS=Saccharomyces cerevisiae (strain ATCC 204508 / S288c) OX=559292 GN=LYS2 PE=1 SV=2	0	194.418	47	43	47	43	1392	155.2	5.95	189.95	43	0.938	-0.09	0.0653109	1.18501
P00815	Histidine biosynthesis trifunctional protein OS=Saccharomyces cerevisiae (strain ATCC 204508 / S288c) OX=559292 GN=HIS4 PE=1 SV=3	0	193.775	55	35	51	35	799	87.7	5.29	214.75	35	0.908	-0.14	0.305142	0.515498
P29453	60S ribosomal protein L8-B OS=Saccharomyces cerevisiae (strain ATCC 204508 / S288c) OX=559292 GN=RPL8B PE=1 SV=3	0	193.172	74	26	88	6	256	28.1	10.02	301.9	26	0.972	-0.04	0.735525	0.133403
P49089	Asparagine synthetase [glutamine-hydrolyzing] 1 OS=Saccharomyces cerevisiae (strain ATCC 204508 / S288c) OX=559292 GN=ASN1 PE=1 SV=2	0	192.284	64	33	64	26	572	64.4	6.11	238.47	33	0.985	-0.02	0.866825	0.0620688
P04802	Aspartate--tRNA ligase, cytoplasmic OS=Saccharomyces cerevisiae (strain ATCC 204508 / S288c) OX=559292 GN=DPS1 PE=1 SV=3	0	192.225	68	36	55	36	557	63.5	6.58	212.94	36	0.999	0	0.840836	0.0752885	Met-loss [N-Term]
P39954	Adenosylhomocysteinase OS=Saccharomyces cerevisiae (strain ATCC 204508 / S288c) OX=559292 GN=SAH1 PE=1 SV=1	0	190.735	65	29	83	29	449	49.1	6.24	275.64	29	0.991	-0.01	0.894352	0.0484917	Met-loss+Acetyl [N-Term]
P14742	Glutamine--fructose-6-phosphate aminotransferase [isomerizing] OS=Saccharomyces cerevisiae (strain ATCC 204508 / S288c) OX=559292 GN=GFA1 PE=1 SV=4	0	189.636	56	33	55	33	717	80	6.43	212.52	33	1.01	0.01	0.656559	0.182726	Met-loss [N-Term]
P39015	Suppressor protein STM1 OS=Saccharomyces cerevisiae (strain ATCC 204508 / S288c) OX=559292 GN=STM1 PE=1 SV=3	0	187.93	72	26	79	26	273	30	9.66	274.07	26	1.13	0.18	0.0943759	1.02514
P00830	ATP synthase subunit beta, mitochondrial OS=Saccharomyces cerevisiae (strain ATCC 204508 / S288c) OX=559292 GN=ATP2 PE=1 SV=2	0	185.07	67	26	59	26	511	54.8	5.71	229.26	26	0.951	-0.07	0.101343	0.994206
P49090	Asparagine synthetase [glutamine-hydrolyzing] 2 OS=Saccharomyces cerevisiae (strain ATCC 204508 / S288c) OX=559292 GN=ASN2 PE=1 SV=2	0	184.75	73	29	50	22	572	64.6	5.87	207.58	29	1.08	0.11	0.656215	0.182954	Met-loss [N-Term]
P00931	Tryptophan synthase OS=Saccharomyces cerevisiae (strain ATCC 204508 / S288c) OX=559292 GN=TRP5 PE=1 SV=1	0	182.795	56	31	58	31	707	76.6	6.51	244.61	31	0.938	-0.09	0.101009	0.995641
P40024	ABC transporter ATP-binding protein ARB1 OS=Saccharomyces cerevisiae (strain ATCC 204508 / S288c) OX=559292 GN=ARB1 PE=1 SV=1	0	181.848	55	29	51	29	610	68.3	6.51	202.85	29	0.99	-0.01	0.781779	0.106916
P34167	Eukaryotic translation initiation factor 4B OS=Saccharomyces cerevisiae (strain ATCC 204508 / S288c) OX=559292 GN=TIF3 PE=1 SV=1	0	180.968	73	33	69	33	436	48.5	5.29	218.68	33	0.949	-0.08	0.222228	0.653201
P31539	Heat shock protein 104 OS=Saccharomyces cerevisiae (strain ATCC 204508 / S288c) OX=559292 GN=HSP104 PE=1 SV=2	0	180.273	46	38	63	38	908	102	5.45	204.84	38	0.965	-0.05	0.351226	0.454414
P22515	Ubiquitin-activating enzyme E1 1 OS=Saccharomyces cerevisiae (strain ATCC 204508 / S288c) OX=559292 GN=UBA1 PE=1 SV=2	0	179.764	46	34	53	34	1024	114.2	5.11	197.51	34	0.977	-0.03	0.568554	0.245228
Q12122	Homocitrate synthase, mitochondrial OS=Saccharomyces cerevisiae (strain ATCC 204508 / S288c) OX=559292 GN=LYS21 PE=1 SV=1	0	178.394	72	29	54	7	440	48.6	6.3	218.44	29	1.013	0.02	0.630765	0.200132
P41940	Mannose-1-phosphate guanyltransferase OS=Saccharomyces cerevisiae (strain ATCC 204508 / S288c) OX=559292 GN=PSA1 PE=1 SV=2	0	178.064	75	23	77	23	361	39.5	6.34	286.36	23	1.016	0.02	0.987995	0.00524513
P04801	Threonine--tRNA ligase, cytoplasmic OS=Saccharomyces cerevisiae (strain ATCC 204508 / S288c) OX=559292 GN=THS1 PE=1 SV=2	0	177.573	56	37	72	37	734	84.5	7.03	237.29	37	1.012	0.02	0.997475	0.00109814
P11154	Pyruvate carboxylase 1 OS=Saccharomyces cerevisiae (strain ATCC 204508 / S288c) OX=559292 GN=PYC1 PE=1 SV=2	0	177.527	35	36	55	7	1178	130	6.23	196.82	36	1.017	0.02	0.675886	0.170127
P07342	Acetolactate synthase catalytic subunit, mitochondrial OS=Saccharomyces cerevisiae (strain ATCC 204508 / S288c) OX=559292 GN=ILV2 PE=1 SV=1	0	176.844	50	27	54	27	687	74.9	8.51	216.57	27	1.031	0.04	0.315248	0.501348
P17076	60S ribosomal protein L8-A OS=Saccharomyces cerevisiae (strain ATCC 204508 / S288c) OX=559292 GN=RPL8A PE=1 SV=4	0	176.703	70	24	77	4	256	28.1	10.04	273.76	24	1.116	0.16	0.530612	0.275223
P48570	Homocitrate synthase, cytosolic isozyme OS=Saccharomyces cerevisiae (strain ATCC 204508 / S288c) OX=559292 GN=LYS20 PE=1 SV=1	0	176.462	78	28	55	6	428	47.1	7.27	221.19	28	1.023	0.03	0.617652	0.209256	Met-loss [N-Term]
P05750	40S ribosomal protein S3 OS=Saccharomyces cerevisiae (strain ATCC 204508 / S288c) OX=559292 GN=RPS3 PE=1 SV=5	0	173.892	81	24	128	24	240	26.5	9.41	401.88	24	1.008	0.01	0.989837	0.00443624	Met-loss [N-Term]
P53622	Coatomer subunit alpha OS=Saccharomyces cerevisiae (strain ATCC 204508 / S288c) OX=559292 GN=COP1 PE=1 SV=2	0	173.619	44	39	56	39	1201	135.5	5.99	203.52	39	0.993	-0.01	0.569613	0.24442
P06208	2-isopropylmalate synthase OS=Saccharomyces cerevisiae (strain ATCC 204508 / S288c) OX=559292 GN=LEU4 PE=1 SV=1	0	168.461	60	34	56	19	619	68.4	6.01	202.04	34	1.049	0.07	0.192289	0.716046
P12385	Eukaryotic peptide chain release factor subunit 1 OS=Saccharomyces cerevisiae (strain ATCC 204508 / S288c) OX=559292 GN=SUP45 PE=1 SV=2	0	167.419	64	27	55	27	437	49	5.05	204.48	27	0.997	0	0.693709	0.158823
P19358	S-adenosylmethionine synthase 2 OS=Saccharomyces cerevisiae (strain ATCC 204508 / S288c) OX=559292 GN=SAM2 PE=1 SV=3	0	167.322	65	22	53	10	384	42.2	5.38	212.46	22	0.973	-0.04	0.405673	0.391824
P39676	Flavohemoprotein OS=Saccharomyces cerevisiae (strain ATCC 204508 / S288c) OX=559292 GN=YHB1 PE=1 SV=2	0	167.004	76	20	74	20	399	44.6	6.28	279.91	20	0.996	-0.01	0.764536	0.116602
P39976	D-2-hydroxyglutarate--pyruvate transhydrogenase DLD3 OS=Saccharomyces cerevisiae (strain ATCC 204508 / S288c) OX=559292 GN=DLD3 PE=1 SV=1	0	166.395	61	26	48	24	496	55.2	6.89	175.37	26	1.028	0.04	0.543654	0.264677	Met-loss [N-Term]
P07284	Serine--tRNA ligase, cytoplasmic OS=Saccharomyces cerevisiae (strain ATCC 204508 / S288c) OX=559292 GN=SES1 PE=1 SV=2	0	160.418	55	25	48	25	462	53.3	6.09	194.18	25	0.941	-0.09	0.0356622	1.44779
P38631	1,3-beta-glucan synthase component FKS1 OS=Saccharomyces cerevisiae (strain ATCC 204508 / S288c) OX=559292 GN=FKS1 PE=1 SV=2	0	160.081	25	33	45	18	1876	214.7	7.23	182.67	33	0.895	-0.16	0.289472	0.538393
P21954	Isocitrate dehydrogenase [NADP], mitochondrial OS=Saccharomyces cerevisiae (strain ATCC 204508 / S288c) OX=559292 GN=IDP1 PE=1 SV=1	0	159.954	78	31	54	31	428	48.2	8.76	193.23	31	1.025	0.04	0.116632	0.933181	Met-loss [N-Term]
P33442	40S ribosomal protein S1-A OS=Saccharomyces cerevisiae (strain ATCC 204508 / S288c) OX=559292 GN=RPS1A PE=1 SV=2	0	159.087	76	28	84	7	255	28.7	9.99	239.36	28	1.077	0.11	0.244939	0.610941
P17967	Protein disulfide-isomerase OS=Saccharomyces cerevisiae (strain ATCC 204508 / S288c) OX=559292 GN=PDI1 PE=1 SV=2	0	158.373	54	26	54	26	522	58.2	4.53	183.29	26	1.106	0.15	0.041464	1.38233
P23301	Eukaryotic translation initiation factor 5A-1 OS=Saccharomyces cerevisiae (strain ATCC 204508 / S288c) OX=559292 GN=HYP2 PE=1 SV=3	0	157.065	88	15	48	15	157	17.1	4.96	221.38	15	0.88	-0.18	0.483294	0.315789	Met-loss+Acetyl [N-Term]
P07251	ATP synthase subunit alpha, mitochondrial OS=Saccharomyces cerevisiae (strain ATCC 204508 / S288c) OX=559292 GN=ATP1 PE=1 SV=5	0	156.722	59	30	61	30	545	58.6	9.04	210.86	30	1.084	0.12	0.102359	0.989874
P32074	Coatomer subunit gamma OS=Saccharomyces cerevisiae (strain ATCC 204508 / S288c) OX=559292 GN=SEC21 PE=1 SV=2	0	156.084	46	30	46	30	935	104.8	5.12	177.29	30	0.982	-0.03	0.327448	0.484858	Met-loss+Acetyl [N-Term]
Q03558	NADPH dehydrogenase 2 OS=Saccharomyces cerevisiae (strain ATCC 204508 / S288c) OX=559292 GN=OYE2 PE=1 SV=3	0	155.965	73	26	64	24	400	45	6.57	218.95	26	1.091	0.13	0.153156	0.814867
P50095	Inosine-5'-monophosphate dehydrogenase 3 OS=Saccharomyces cerevisiae (strain ATCC 204508 / S288c) OX=559292 GN=IMD3 PE=1 SV=1	0	155.25	55	21	46	7	523	56.5	7.4	207.59	21	0.992	-0.01	0.999676	0.000140623
P23248	40S ribosomal protein S1-B OS=Saccharomyces cerevisiae (strain ATCC 204508 / S288c) OX=559292 GN=RPS1B PE=1 SV=3	0	155.21	76	27	86	6	255	28.8	10.02	241.97	27	1.007	0.01	0.747235	0.126543
P38707	Asparagine--tRNA ligase, cytoplasmic OS=Saccharomyces cerevisiae (strain ATCC 204508 / S288c) OX=559292 GN=DED81 PE=1 SV=1	0	153.855	54	28	46	28	554	62.2	5.85	179.01	28	0.995	-0.01	0.666874	0.175956
P47143	Adenosine kinase OS=Saccharomyces cerevisiae (strain ATCC 204508 / S288c) OX=559292 GN=ADO1 PE=1 SV=1	0	152.976	77	18	67	18	340	36.4	5.16	221.61	18	1.017	0.02	0.99815	0.000804011	Met-loss [N-Term]
P38968	Protein transport protein SEC31 OS=Saccharomyces cerevisiae (strain ATCC 204508 / S288c) OX=559292 GN=SEC31 PE=1 SV=3	0	152.26	30	27	42	27	1273	138.6	5.72	164.76	27	0.98	-0.03	0.27642	0.55843
P41277	Glycerol-1-phosphate phosphohydrolase 1 OS=Saccharomyces cerevisiae (strain ATCC 204508 / S288c) OX=559292 GN=GPP1 PE=1 SV=3	0	151.631	76	23	54	15	250	27.9	5.55	217.04	23	0.965	-0.05	0.853465	0.0688141	Met-loss [N-Term]
P38891	Branched-chain-amino-acid aminotransferase, mitochondrial OS=Saccharomyces cerevisiae (strain ATCC 204508 / S288c) OX=559292 GN=BAT1 PE=1 SV=1	0	151.226	69	23	57	20	393	43.6	8.91	233.96	23	1.037	0.05	0.178165	0.749177
P22202	Heat shock protein SSA4 OS=Saccharomyces cerevisiae (strain ATCC 204508 / S288c) OX=559292 GN=SSA4 PE=1 SV=3	0	151.148	40	25	79	8	642	69.6	5.14	312.34	25	1.047	0.07	0.240302	0.619243
Q05506	Arginine--tRNA ligase, cytoplasmic OS=Saccharomyces cerevisiae (strain ATCC 204508 / S288c) OX=559292 GN=YDR341C PE=1 SV=1	0	151.059	60	35	45	34	607	69.5	6.79	162.82	35	1.018	0.03	0.301936	0.520085
P38934	Nuclear segregation protein BFR1 OS=Saccharomyces cerevisiae (strain ATCC 204508 / S288c) OX=559292 GN=BFR1 PE=1 SV=1	0	150.933	61	31	49	31	470	54.6	9.19	172.58	31	1.047	0.07	0.0446979	1.34971
P36008	Elongation factor 1-gamma 2 OS=Saccharomyces cerevisiae (strain ATCC 204508 / S288c) OX=559292 GN=TEF4 PE=1 SV=1	0	150.536	58	21	71	18	412	46.5	7.87	258.66	21	1.034	0.05	0.208215	0.681488	Met-loss [N-Term]
P37291	Serine hydroxymethyltransferase, cytosolic OS=Saccharomyces cerevisiae (strain ATCC 204508 / S288c) OX=559292 GN=SHM2 PE=1 SV=2	0	150.455	63	28	60	27	469	52.2	7.43	185.5	28	0.975	-0.04	0.147999	0.829742	Met-loss [N-Term]
Q04214	Transposon Ty1-MR1 Gag-Pol polyprotein OS=Saccharomyces cerevisiae (strain ATCC 204508 / S288c) OX=559292 GN=TY1B-MR1 PE=1 SV=2	0	150.16	23	29	45	1	1755	198.8	8.29	186.24	29	1.217	0.28	0.0382461	1.41741	Acetyl [N-Term]
P31373	Cystathionine gamma-lyase OS=Saccharomyces cerevisiae (strain ATCC 204508 / S288c) OX=559292 GN=CYS3 PE=1 SV=2	0	150.036	76	20	61	20	394	42.5	6.54	228.69	20	1.157	0.21	0.036425	1.4386	Met-loss [N-Term]
P38219	Obg-like ATPase 1 OS=Saccharomyces cerevisiae (strain ATCC 204508 / S288c) OX=559292 GN=OLA1 PE=1 SV=1	0	149.53	76	30	56	30	394	44.1	7.43	197.01	30	0.984	-0.02	0.548453	0.260861
P47079	T-complex protein 1 subunit theta OS=Saccharomyces cerevisiae (strain ATCC 204508 / S288c) OX=559292 GN=CCT8 PE=1 SV=1	0	146.602	70	28	47	28	568	61.6	5.72	168.32	28	0.978	-0.03	0.32606	0.486703
P07263	Histidine--tRNA ligase, mitochondrial OS=Saccharomyces cerevisiae (strain ATCC 204508 / S288c) OX=559292 GN=HTS1 PE=1 SV=2	0	145.502	58	25	42	25	546	59.9	7.71	157.75	25	0.967	-0.05	0.488558	0.311084
P13188	Glutamine--tRNA ligase OS=Saccharomyces cerevisiae (strain ATCC 204508 / S288c) OX=559292 GN=GLN4 PE=1 SV=2	0	144.776	47	34	49	34	809	93.1	8.41	176.53	34	1.011	0.02	0.678416	0.168504
P15019	Transaldolase OS=Saccharomyces cerevisiae (strain ATCC 204508 / S288c) OX=559292 GN=TAL1 PE=1 SV=4	0	144.475	72	26	44	26	335	37	6.43	154.74	26	0.938	-0.09	0.556568	0.254482
P22138	DNA-directed RNA polymerase I subunit RPA135 OS=Saccharomyces cerevisiae (strain ATCC 204508 / S288c) OX=559292 GN=RPA135 PE=1 SV=1	0	142.646	35	32	41	32	1203	135.7	7.65	144.41	32	1.001	0	0.949112	0.0226827
P0CX46	60S ribosomal protein L2-B OS=Saccharomyces cerevisiae (strain ATCC 204508 / S288c) OX=559292 GN=RPL2B PE=1 SV=1	0	141.585	73	20	55	20	254	27.4	11.11	211.62	20	1.088	0.12	0.244033	0.612551
P29311	Protein BMH1 OS=Saccharomyces cerevisiae (strain ATCC 204508 / S288c) OX=559292 GN=BMH1 PE=1 SV=4	0	141.307	85	22	71	5	267	30.1	4.88	250.15	22	0.947	-0.08	0.454088	0.34286
P39077	T-complex protein 1 subunit gamma OS=Saccharomyces cerevisiae (strain ATCC 204508 / S288c) OX=559292 GN=CCT3 PE=1 SV=2	0	140.689	64	31	40	31	534	58.8	6.11	148.91	31	0.974	-0.04	0.111028	0.954568
P21576	Vacuolar protein sorting-associated protein 1 OS=Saccharomyces cerevisiae (strain ATCC 204508 / S288c) OX=559292 GN=VPS1 PE=1 SV=2	0	140.584	51	29	42	28	704	78.7	7.91	145.5	29	1.007	0.01	0.882381	0.0543438
P25443	40S ribosomal protein S2 OS=Saccharomyces cerevisiae (strain ATCC 204508 / S288c) OX=559292 GN=RPS2 PE=1 SV=3	0	139.393	62	18	124	18	254	27.4	10.43	398.64	18	1.002	0	0.411899	0.38521
P39935	Eukaryotic initiation factor 4F subunit p150 OS=Saccharomyces cerevisiae (strain ATCC 204508 / S288c) OX=559292 GN=TIF4631 PE=1 SV=2	0	139.047	37	32	44	28	952	107	6.04	159.15	32	0.979	-0.03	0.447995	0.348727
P38431	Eukaryotic translation initiation factor 5 OS=Saccharomyces cerevisiae (strain ATCC 204508 / S288c) OX=559292 GN=TIF5 PE=1 SV=1	0	138.276	68	22	46	22	405	45.2	5.06	182.66	22	0.991	-0.01	0.56791	0.245721
P38625	GMP synthase [glutamine-hydrolyzing] OS=Saccharomyces cerevisiae (strain ATCC 204508 / S288c) OX=559292 GN=GUA1 PE=1 SV=4	0	137.565	56	26	62	26	525	58.4	6.49	211.06	26	1.073	0.1	0.0378236	1.42224
P32449	Phospho-2-dehydro-3-deoxyheptonate aldolase, tyrosine-inhibited OS=Saccharomyces cerevisiae (strain ATCC 204508 / S288c) OX=559292 GN=ARO4 PE=1 SV=2	0	137.281	76	22	59	19	370	39.7	6.95	212.45	22	1.038	0.05	0.158307	0.8005
P53852	Cysteine--tRNA ligase OS=Saccharomyces cerevisiae (strain ATCC 204508 / S288c) OX=559292 GN=YNL247W PE=1 SV=1	0	137.211	47	30	41	30	767	87.5	6.86	152.9	30	0.982	-0.03	0.371227	0.430361
Q12112	Transposon Ty1-NL1 Gag-Pol polyprotein OS=Saccharomyces cerevisiae (strain ATCC 204508 / S288c) OX=559292 GN=TY1B-NL1 PE=3 SV=1	0	137.045	21	28	42	0	1755	198.9	8.53	173.29	28				#VALUE!	Acetyl [N-Term]
P50094	Inosine-5'-monophosphate dehydrogenase 4 OS=Saccharomyces cerevisiae (strain ATCC 204508 / S288c) OX=559292 GN=IMD4 PE=1 SV=1	0	136.86	55	19	45	12	524	56.4	8.16	177.56	19	0.796	-0.33	0.00107964	2.96672
P0CX70	Transposon Ty1-DR6 Gag polyprotein OS=Saccharomyces cerevisiae (strain ATCC 204508 / S288c) OX=559292 GN=TY1A-DR6 PE=2 SV=1	0	136.467	49	17	49	1	440	48.9	7.88	206.41	17	1.107	0.15	0.182664	0.738346	Acetyl [N-Term]
P47120	Deoxyhypusine hydroxylase OS=Saccharomyces cerevisiae (strain ATCC 204508 / S288c) OX=559292 GN=LIA1 PE=1 SV=1	0	136.323	75	23	41	23	325	36.1	4.87	159.49	23	1.056	0.08	0.0306962	1.51291
P09440	C-1-tetrahydrofolate synthase, mitochondrial OS=Saccharomyces cerevisiae (strain ATCC 204508 / S288c) OX=559292 GN=MIS1 PE=1 SV=1	0	135.842	37	29	35	27	975	106.2	8.66	142.28	29	0.989	-0.02	0.362118	0.44115
P41338	Acetyl-CoA acetyltransferase OS=Saccharomyces cerevisiae (strain ATCC 204508 / S288c) OX=559292 GN=ERG10 PE=1 SV=3	0	135.628	72	19	33	19	398	41.7	7.39	134.39	19	1.029	0.04	0.745415	0.127602
P06103	Eukaryotic translation initiation factor 3 subunit B OS=Saccharomyces cerevisiae (strain ATCC 204508 / S288c) OX=559292 GN=PRT1 PE=1 SV=1	0	135.56	42	27	34	27	763	88.1	6.01	141.41	27	1.008	0.01	0.7822	0.106682
P53090	Aromatic/aminoadipate aminotransferase 1 OS=Saccharomyces cerevisiae (strain ATCC 204508 / S288c) OX=559292 GN=ARO8 PE=1 SV=1	0	134.916	50	21	41	21	500	56.1	6.01	165.29	21	0.99	-0.02	0.81199	0.0904495
P42943	T-complex protein 1 subunit eta OS=Saccharomyces cerevisiae (strain ATCC 204508 / S288c) OX=559292 GN=CCT7 PE=1 SV=1	0	134.737	64	28	40	28	550	59.7	5.55	151.87	28	0.996	-0.01	0.93686	0.0283253
P32481	Eukaryotic translation initiation factor 2 subunit gamma OS=Saccharomyces cerevisiae (strain ATCC 204508 / S288c) OX=559292 GN=GCD11 PE=1 SV=1	0	134.613	53	24	42	24	527	57.8	6.8	153.3	24	0.991	-0.01	0.602233	0.220236
P00942	Triosephosphate isomerase OS=Saccharomyces cerevisiae (strain ATCC 204508 / S288c) OX=559292 GN=TPI1 PE=1 SV=2	0	134.075	75	16	52	16	248	26.8	6.01	219.05	16	0.972	-0.04	0.926163	0.0333126
P00927	Threonine dehydratase, mitochondrial OS=Saccharomyces cerevisiae (strain ATCC 204508 / S288c) OX=559292 GN=ILV1 PE=1 SV=2	0	133.972	63	26	44	26	576	63.8	8.53	172.84	26	0.967	-0.05	0.122453	0.91203
P04840	Mitochondrial outer membrane protein porin 1 OS=Saccharomyces cerevisiae (strain ATCC 204508 / S288c) OX=559292 GN=POR1 PE=1 SV=4	0	133.724	83	19	43	19	283	30.4	7.93	172.28	19	0.907	-0.14	0.0322207	1.49187	Met-loss [N-Term]
P41805	60S ribosomal protein L10 OS=Saccharomyces cerevisiae (strain ATCC 204508 / S288c) OX=559292 GN=RPL10 PE=1 SV=1	0	133.02	76	22	94	22	221	25.3	10.02	292.58	22	0.966	-0.05	0.83053	0.0806449
P28274	CTP synthase 1 OS=Saccharomyces cerevisiae (strain ATCC 204508 / S288c) OX=559292 GN=URA7 PE=1 SV=2	0	132.696	53	25	40	20	579	64.7	6.01	136.87	25	0.981	-0.03	0.398963	0.399067
P07257	Cytochrome b-c1 complex subunit 2, mitochondrial OS=Saccharomyces cerevisiae (strain ATCC 204508 / S288c) OX=559292 GN=QCR2 PE=1 SV=1	0	132.312	68	22	41	22	368	40.5	7.96	151.55	22	1.015	0.02	0.935548	0.0289337
P07170	Adenylate kinase OS=Saccharomyces cerevisiae (strain ATCC 204508 / S288c) OX=559292 GN=ADK1 PE=1 SV=2	0	132.296	86	22	39	22	222	24.2	6.42	156.01	22	1.013	0.02	0.835212	0.0782032
P54839	Hydroxymethylglutaryl-CoA synthase OS=Saccharomyces cerevisiae (strain ATCC 204508 / S288c) OX=559292 GN=ERG13 PE=1 SV=1	0	131.989	53	23	46	23	491	55	8.16	175.09	23	1.043	0.06	0.957163	0.0190143
P27476	Nuclear localization sequence-binding protein OS=Saccharomyces cerevisiae (strain ATCC 204508 / S288c) OX=559292 GN=NSR1 PE=1 SV=1	0	130.732	53	22	40	22	414	44.5	4.93	142.33	22	0.984	-0.02	0.756332	0.121287
P24783	ATP-dependent RNA helicase DBP2 OS=Saccharomyces cerevisiae (strain ATCC 204508 / S288c) OX=559292 GN=DBP2 PE=1 SV=1	0	130.555	56	27	41	26	546	61	8.78	144.56	27	1	0	0.768269	0.114487
P13663	Aspartate-semialdehyde dehydrogenase OS=Saccharomyces cerevisiae (strain ATCC 204508 / S288c) OX=559292 GN=HOM2 PE=1 SV=1	0	130.54	60	21	44	21	365	39.5	6.73	159.1	21	1.007	0.01	0.944377	0.0248545
P00817	Inorganic pyrophosphatase OS=Saccharomyces cerevisiae (strain ATCC 204508 / S288c) OX=559292 GN=IPP1 PE=1 SV=4	0	129.968	66	22	63	22	287	32.3	5.58	218.68	22	1.099	0.14	0.162138	0.790116	Met-loss [N-Term]
P29547	Elongation factor 1-gamma 1 OS=Saccharomyces cerevisiae (strain ATCC 204508 / S288c) OX=559292 GN=CAM1 PE=1 SV=2	0	129.292	69	24	40	21	415	47.1	8.38	148.58	24	0.957	-0.06	0.458253	0.338895
P18239	ADP,ATP carrier protein 2 OS=Saccharomyces cerevisiae (strain ATCC 204508 / S288c) OX=559292 GN=PET9 PE=1 SV=2	0	129.175	65	25	54	25	318	34.4	9.79	146.22	25	0.931	-0.1	0.049754	1.30317
P49367	Homoaconitase, mitochondrial OS=Saccharomyces cerevisiae (strain ATCC 204508 / S288c) OX=559292 GN=LYS4 PE=1 SV=1	0	128.864	56	26	32	26	693	75.1	7.37	138.19	26	1.064	0.09	0.190654	0.719753
P25087	Sterol 24-C-methyltransferase OS=Saccharomyces cerevisiae (strain ATCC 204508 / S288c) OX=559292 GN=ERG6 PE=1 SV=4	0	127.999	60	23	53	23	383	43.4	5.77	172.81	23	0.952	-0.07	0.0370111	1.43167
P39076	T-complex protein 1 subunit beta OS=Saccharomyces cerevisiae (strain ATCC 204508 / S288c) OX=559292 GN=CCT2 PE=1 SV=1	0	127.543	64	25	41	25	527	57.2	6.11	160.77	25	1.037	0.05	0.22969	0.638858
P32527	Zuotin OS=Saccharomyces cerevisiae (strain ATCC 204508 / S288c) OX=559292 GN=ZUO1 PE=1 SV=1	0	127.364	59	20	41	20	433	49	8.25	168.13	20	1.019	0.03	0.909459	0.041217
P32558	FACT complex subunit SPT16 OS=Saccharomyces cerevisiae (strain ATCC 204508 / S288c) OX=559292 GN=SPT16 PE=1 SV=1	0	127.339	33	29	32	28	1035	118.6	5.1	127.78	29	0.99	-0.01	0.530335	0.27545
P05737	60S ribosomal protein L7-A OS=Saccharomyces cerevisiae (strain ATCC 204508 / S288c) OX=559292 GN=RPL7A PE=1 SV=3	0	127.299	78	24	73	1	244	27.6	10.15	205.69	24	0.96	-0.06	0.988443	0.00504816
P10659	S-adenosylmethionine synthase 1 OS=Saccharomyces cerevisiae (strain ATCC 204508 / S288c) OX=559292 GN=SAM1 PE=1 SV=2	0	127.158	62	21	45	9	382	41.8	5.22	149.92	21	0.992	-0.01	0.913852	0.0391243	Met-loss [N-Term]
P53235	Eukaryotic translation initiation factor 2A OS=Saccharomyces cerevisiae (strain ATCC 204508 / S288c) OX=559292 GN=YGR054W PE=1 SV=1	0	127.117	52	22	35	22	642	71.3	8.91	140.38	22	1.048	0.07	0.0761284	1.11845
Q12213	60S ribosomal protein L7-B OS=Saccharomyces cerevisiae (strain ATCC 204508 / S288c) OX=559292 GN=RPL7B PE=1 SV=3	0	126.974	78	24	73	1	244	27.7	10.15	204.3	24	1.043	0.06	0.992308	0.00335342
P26321	60S ribosomal protein L5 OS=Saccharomyces cerevisiae (strain ATCC 204508 / S288c) OX=559292 GN=RPL5 PE=1 SV=4	0	126.92	81	23	113	22	297	33.7	6.83	353.34	23	1.018	0.03	0.418566	0.378236
P38697	Inosine-5'-monophosphate dehydrogenase 2 OS=Saccharomyces cerevisiae (strain ATCC 204508 / S288c) OX=559292 GN=IMD2 PE=1 SV=1	0	126.916	46	18	32	7	523	56.5	8.48	152.38	18	1.116	0.16	0.0142019	1.84765
P22768	Argininosuccinate synthase OS=Saccharomyces cerevisiae (strain ATCC 204508 / S288c) OX=559292 GN=ARG1 PE=1 SV=3	0	126.84	63	22	49	22	420	46.9	5.62	163.62	22	0.966	-0.05	0.299864	0.523075
P34760	Peroxiredoxin TSA1 OS=Saccharomyces cerevisiae (strain ATCC 204508 / S288c) OX=559292 GN=TSA1 PE=1 SV=3	0	126.65	80	17	42	16	196	21.6	5.14	159.93	17	1.023	0.03	0.681106	0.166785
Q05016	NADP-dependent 3-hydroxy acid dehydrogenase OS=Saccharomyces cerevisiae (strain ATCC 204508 / S288c) OX=559292 GN=YMR226C PE=1 SV=1	0	125.795	58	15	39	15	267	29.1	6.81	149.82	15	1.016	0.02	0.246054	0.60897
P34730	Protein BMH2 OS=Saccharomyces cerevisiae (strain ATCC 204508 / S288c) OX=559292 GN=BMH2 PE=1 SV=3	0	125.369	67	21	66	4	273	31	4.88	233.03	21	0.968	-0.05	0.712085	0.147468
P41807	V-type proton ATPase subunit H OS=Saccharomyces cerevisiae (strain ATCC 204508 / S288c) OX=559292 GN=VMA13 PE=1 SV=1	0	123.988	52	21	38	21	478	54.4	6.35	150.01	21	0.9	-0.15	0.11398	0.943171
P15303	Protein transport protein SEC23 OS=Saccharomyces cerevisiae (strain ATCC 204508 / S288c) OX=559292 GN=SEC23 PE=1 SV=1	0	123.078	39	22	39	22	768	85.3	5.66	144.29	22	1.003	0	0.835538	0.0780336
P00950	Phosphoglycerate mutase 1 OS=Saccharomyces cerevisiae (strain ATCC 204508 / S288c) OX=559292 GN=GPM1 PE=1 SV=3	0	122.769	66	19	160	19	247	27.6	8.84	429.81	19	1.03	0.04	0.235498	0.628012
P37303	Low specificity L-threonine aldolase OS=Saccharomyces cerevisiae (strain ATCC 204508 / S288c) OX=559292 GN=GLY1 PE=1 SV=2	0	122.303	67	22	39	22	387	42.8	6.29	143.07	22	1.016	0.02	0.342468	0.46538	Met-loss [N-Term]
P15624	Phenylalanine--tRNA ligase beta subunit OS=Saccharomyces cerevisiae (strain ATCC 204508 / S288c) OX=559292 GN=FRS1 PE=1 SV=3	0	121.733	58	29	36	29	595	67.3	5.78	138.56	29	1.016	0.02	0.998384	0.000702516	Met-loss [N-Term]
P36421	Tyrosine--tRNA ligase, cytoplasmic OS=Saccharomyces cerevisiae (strain ATCC 204508 / S288c) OX=559292 GN=TYS1 PE=1 SV=3	0	121.707	50	20	39	20	394	44	8.44	142.79	20	0.983	-0.02	0.438338	0.358191
P39730	Eukaryotic translation initiation factor 5B OS=Saccharomyces cerevisiae (strain ATCC 204508 / S288c) OX=559292 GN=FUN12 PE=1 SV=2	0	121.211	29	24	32	24	1002	112.2	5.76	131.97	24	0.943	-0.08	0.0260578	1.58406
P38013	Peroxiredoxin AHP1 OS=Saccharomyces cerevisiae (strain ATCC 204508 / S288c) OX=559292 GN=AHP1 PE=1 SV=4	0	120.504	86	13	67	13	176	19.1	5.16	251.08	13	0.986	-0.02	0.955692	0.0196823
P09938	Ribonucleoside-diphosphate reductase small chain 1 OS=Saccharomyces cerevisiae (strain ATCC 204508 / S288c) OX=559292 GN=RNR2 PE=1 SV=2	0	120.088	54	23	45	23	399	46.1	5.25	156.26	23	0.955	-0.07	0.468071	0.329689
P04076	Argininosuccinate lyase OS=Saccharomyces cerevisiae (strain ATCC 204508 / S288c) OX=559292 GN=ARG4 PE=1 SV=2	0	120.046	51	23	45	23	463	52	5.73	146.67	23	0.944	-0.08	0.238577	0.622371
P80210	Adenylosuccinate synthetase OS=Saccharomyces cerevisiae (strain ATCC 204508 / S288c) OX=559292 GN=ADE12 PE=1 SV=3	0	119.702	59	23	37	23	433	48.2	8.13	124.1	23	0.86	-0.22	0.013713	1.86287	Met-loss [N-Term]
P0CX35	40S ribosomal protein S4-A OS=Saccharomyces cerevisiae (strain ATCC 204508 / S288c) OX=559292 GN=RPS4A PE=1 SV=1	0	119.545	80	27	80	27	261	29.4	10.08	249.13	27	0.964	-0.05	0.981594	0.008068
P30624	Long-chain-fatty-acid--CoA ligase 1 OS=Saccharomyces cerevisiae (strain ATCC 204508 / S288c) OX=559292 GN=FAA1 PE=1 SV=1	0	119.41	46	25	39	23	700	77.8	7.62	146.42	25	0.992	-0.01	0.62859	0.201633	Met-loss [N-Term]
P31116	Homoserine dehydrogenase OS=Saccharomyces cerevisiae (strain ATCC 204508 / S288c) OX=559292 GN=HOM6 PE=1 SV=1	0	119.312	68	19	31	19	359	38.5	7.44	135.78	19	1.015	0.02	0.928527	0.0322054
P39533	Homocitrate dehydratase, mitochondrial OS=Saccharomyces cerevisiae (strain ATCC 204508 / S288c) OX=559292 GN=ACO2 PE=1 SV=1	0	118.611	42	24	37	23	789	86.5	6.96	137.19	24	1	0	0.93672	0.0283902
Q12118	Small glutamine-rich tetratricopeptide repeat-containing protein 2 OS=Saccharomyces cerevisiae (strain ATCC 204508 / S288c) OX=559292 GN=SGT2 PE=1 SV=1	0	118.313	77	18	34	18	346	37.2	4.79	142.55	18	1.004	0.01	0.995728	0.00185949
P38791	Deoxyhypusine synthase OS=Saccharomyces cerevisiae (strain ATCC 204508 / S288c) OX=559292 GN=DYS1 PE=1 SV=1	0	117.648	59	18	29	18	387	42.9	5.77	121.39	18	0.955	-0.07	0.338835	0.470011
P53912	Uncharacterized protein YNL134C OS=Saccharomyces cerevisiae (strain ATCC 204508 / S288c) OX=559292 GN=YNL134C PE=1 SV=1	0	117.512	66	15	38	14	376	41.1	6.21	165.33	15	1.008	0.01	0.584055	0.233546
P24280	SEC14 cytosolic factor OS=Saccharomyces cerevisiae (strain ATCC 204508 / S288c) OX=559292 GN=SEC14 PE=1 SV=3	0	116.21	71	19	29	19	304	34.9	5.49	127.34	19	1.12	0.16	0.0588009	1.23062
P17536	Tropomyosin-1 OS=Saccharomyces cerevisiae (strain ATCC 204508 / S288c) OX=559292 GN=TPM1 PE=1 SV=1	0	115.91	73	20	34	20	199	23.5	4.61	148.42	20	1.009	0.01	0.962152	0.0167562
Q08245	Protein ZEO1 OS=Saccharomyces cerevisiae (strain ATCC 204508 / S288c) OX=559292 GN=ZEO1 PE=1 SV=3	0	115.618	77	17	32	17	113	12.6	5.43	132.77	17	0.969	-0.05	0.789376	0.102716
P15625	Phenylalanine--tRNA ligase alpha subunit OS=Saccharomyces cerevisiae (strain ATCC 204508 / S288c) OX=559292 GN=FRS2 PE=1 SV=3	0	115.281	57	24	39	24	503	57.5	5.78	134.59	24	0.942	-0.09	0.139021	0.856921
P25567	RNA-binding protein SRO9 OS=Saccharomyces cerevisiae (strain ATCC 204508 / S288c) OX=559292 GN=SRO9 PE=1 SV=2	0	114.981	52	15	31	15	434	48	8.9	134.32	15	0.999	0	0.754321	0.122444
P38999	Saccharopine dehydrogenase [NADP(+), L-glutamate-forming] OS=Saccharomyces cerevisiae (strain ATCC 204508 / S288c) OX=559292 GN=LYS9 PE=1 SV=1	0	114.716	73	22	35	22	446	48.9	5.27	140.96	22	1.01	0.01	0.999934	2.88208e-05
P40217	Eukaryotic translation initiation factor 3 subunit I OS=Saccharomyces cerevisiae (strain ATCC 204508 / S288c) OX=559292 GN=TIF34 PE=1 SV=1	0	114.076	85	22	35	22	347	38.7	5.67	147.11	22	1.102	0.14	0.0293111	1.53297
P53978	Elongation factor 3B OS=Saccharomyces cerevisiae (strain ATCC 204508 / S288c) OX=559292 GN=HEF3 PE=1 SV=2	0	114.057	15	14	81	2	1044	115.8	6.23	251.07	14	0.772	-0.37	0.0237111	1.62505
P20459	Eukaryotic translation initiation factor 2 subunit alpha OS=Saccharomyces cerevisiae (strain ATCC 204508 / S288c) OX=559292 GN=SUI2 PE=1 SV=1	0	113.858	57	14	31	14	304	34.7	5.02	125.94	14	1.008	0.01	0.949153	0.0226637
P51401	60S ribosomal protein L9-B OS=Saccharomyces cerevisiae (strain ATCC 204508 / S288c) OX=559292 GN=RPL9B PE=1 SV=1	0	113.805	74	16	50	3	191	21.6	9.66	170.5	16	1.186	0.25	0.0221634	1.65436
P40032	Prolyl 3,4-dihydroxylase TPA1 OS=Saccharomyces cerevisiae (strain ATCC 204508 / S288c) OX=559292 GN=TPA1 PE=1 SV=1	0	113.601	45	22	30	22	644	74	5.39	119.63	22	0.989	-0.02	0.799758	0.0970413
P16387	Pyruvate dehydrogenase E1 component subunit alpha, mitochondrial OS=Saccharomyces cerevisiae (strain ATCC 204508 / S288c) OX=559292 GN=PDA1 PE=1 SV=2	0	113.462	60	24	40	24	420	46.3	8.1	124.65	24	0.983	-0.02	0.223316	0.65108
P32599	Fimbrin OS=Saccharomyces cerevisiae (strain ATCC 204508 / S288c) OX=559292 GN=SAC6 PE=1 SV=1	0	112.518	43	22	32	22	642	71.7	5.48	135.43	22	0.938	-0.09	0.0371981	1.42948
P05738	60S ribosomal protein L9-A OS=Saccharomyces cerevisiae (strain ATCC 204508 / S288c) OX=559292 GN=RPL9A PE=1 SV=2	0	112.441	74	16	56	3	191	21.6	9.73	180.98	16	0.912	-0.13	0.241037	0.617916
P07244	Bifunctional purine biosynthetic protein ADE5,7 OS=Saccharomyces cerevisiae (strain ATCC 204508 / S288c) OX=559292 GN=ADE5,7 PE=1 SV=1	0	111.99	39	21	32	21	802	86	5.27	113.79	21	1.003	0	0.811626	0.0906439
Q07551	NADPH-dependent alpha-keto amide reductase OS=Saccharomyces cerevisiae (strain ATCC 204508 / S288c) OX=559292 GN=YDL124W PE=1 SV=1	0	111.797	75	17	29	17	312	35.5	6.19	126.72	17	1.107	0.15	0.0611442	1.21365	Met-loss+Acetyl [N-Term]
P04050	DNA-directed RNA polymerase II subunit RPB1 OS=Saccharomyces cerevisiae (strain ATCC 204508 / S288c) OX=559292 GN=RPO21 PE=1 SV=2	0	111.766	20	28	32	28	1733	191.5	5.63	111.75	28	1	0	0.999062	0.00040749	Met-loss [N-Term]
P0CX43	60S ribosomal protein L1-A OS=Saccharomyces cerevisiae (strain ATCC 204508 / S288c) OX=559292 GN=RPL1A PE=1 SV=1	0	111.754	61	16	60	16	217	24.5	9.72	191.08	16	0.994	-0.01	0.944936	0.0245976
P39516	40S ribosomal protein S14-B OS=Saccharomyces cerevisiae (strain ATCC 204508 / S288c) OX=559292 GN=RPS14B PE=1 SV=2	0	111.662	78	14	47	14	138	14.6	10.54	179.89	14	1.061	0.09	0.527714	0.277601	Met-loss [N-Term]
P23542	Aspartate aminotransferase, cytoplasmic OS=Saccharomyces cerevisiae (strain ATCC 204508 / S288c) OX=559292 GN=AAT2 PE=1 SV=3	0	110.973	63	19	34	19	418	46	8.32	124.42	19	0.978	-0.03	0.512592	0.290228
P0CX53	60S ribosomal protein L12-A OS=Saccharomyces cerevisiae (strain ATCC 204508 / S288c) OX=559292 GN=RPL12A PE=1 SV=1	0	110.772	73	13	51	13	165	17.8	9.41	200.54	13	1.02	0.03	0.997876	0.000923324
P49723	Ribonucleoside-diphosphate reductase small chain 2 OS=Saccharomyces cerevisiae (strain ATCC 204508 / S288c) OX=559292 GN=RNR4 PE=1 SV=1	0	110.378	57	21	40	21	345	40	5.21	159.81	21	0.986	-0.02	0.34094	0.467322
P38205	Multisite-specific tRNA:(cytosine-C(5))-methyltransferase OS=Saccharomyces cerevisiae (strain ATCC 204508 / S288c) OX=559292 GN=NCL1 PE=1 SV=1	0	109.837	39	24	30	24	684	77.8	7.36	121.27	24	1.007	0.01	0.424621	0.371998
P26783	40S ribosomal protein S5 OS=Saccharomyces cerevisiae (strain ATCC 204508 / S288c) OX=559292 GN=RPS5 PE=1 SV=3	0	109.656	63	19	116	19	225	25	8.59	352.72	19	1.048	0.07	0.307766	0.51178
P26786	40S ribosomal protein S7-A OS=Saccharomyces cerevisiae (strain ATCC 204508 / S288c) OX=559292 GN=RPS7A PE=1 SV=4	0	107.924	75	18	90	8	190	21.6	9.83	256.78	18	1.059	0.08	0.109686	0.959847
P10869	Aspartokinase OS=Saccharomyces cerevisiae (strain ATCC 204508 / S288c) OX=559292 GN=HOM3 PE=1 SV=2	0	107.061	50	21	30	21	527	58.1	6.67	116.38	21	0.967	-0.05	0.870382	0.0602901
P32497	Eukaryotic translation initiation factor 3 subunit C OS=Saccharomyces cerevisiae (strain ATCC 204508 / S288c) OX=559292 GN=NIP1 PE=1 SV=2	0	106.898	37	25	33	25	812	93.1	5	112.87	25	1.044	0.06	0.0622499	1.20586
P38764	26S proteasome regulatory subunit RPN1 OS=Saccharomyces cerevisiae (strain ATCC 204508 / S288c) OX=559292 GN=RPN1 PE=1 SV=3	0	106.873	35	24	28	24	993	109.4	4.63	116	24	0.97	-0.04	0.65236	0.185512
P28777	Chorismate synthase OS=Saccharomyces cerevisiae (strain ATCC 204508 / S288c) OX=559292 GN=ARO2 PE=1 SV=1	0	106.584	70	18	35	18	376	40.8	7.8	150.59	18	1.012	0.02	0.359094	0.444792
P31412	V-type proton ATPase subunit C OS=Saccharomyces cerevisiae (strain ATCC 204508 / S288c) OX=559292 GN=VMA5 PE=1 SV=4	0	106.546	59	21	40	21	392	44.2	6.67	148.48	21	1.006	0.01	0.848861	0.0711632
P34216	EH domain-containing and endocytosis protein 1 OS=Saccharomyces cerevisiae (strain ATCC 204508 / S288c) OX=559292 GN=EDE1 PE=1 SV=2	0	106.53	27	24	25	24	1381	150.7	4.72	103.18	24	0.94	-0.09	0.176172	0.754062
P0CX38	40S ribosomal protein S6-B OS=Saccharomyces cerevisiae (strain ATCC 204508 / S288c) OX=559292 GN=RPS6B PE=1 SV=1	0	106.287	63	21	80	21	236	27	10.45	198.9	21	1.046	0.07	0.492719	0.307401
P05453	Eukaryotic peptide chain release factor GTP-binding subunit OS=Saccharomyces cerevisiae (strain ATCC 204508 / S288c) OX=559292 GN=SUP35 PE=1 SV=1	0	106.109	41	21	33	21	685	76.5	7.01	135.05	21	0.97	-0.04	0.962011	0.0168199
P32565	26S proteasome regulatory subunit RPN2 OS=Saccharomyces cerevisiae (strain ATCC 204508 / S288c) OX=559292 GN=RPN2 PE=1 SV=4	0	105.818	32	30	35	29	945	104.2	6.18	112.41	30	0.989	-0.02	0.552789	0.25744
P07281	40S ribosomal protein S19-B OS=Saccharomyces cerevisiae (strain ATCC 204508 / S288c) OX=559292 GN=RPS19B PE=1 SV=2	0	105.306	88	19	88	1	144	15.9	9.61	271.33	19	1.339	0.42	0.056906	1.24484	Met-loss [N-Term]
P23641	Mitochondrial phosphate carrier protein OS=Saccharomyces cerevisiae (strain ATCC 204508 / S288c) OX=559292 GN=MIR1 PE=1 SV=1	0	105.191	63	15	29	15	311	32.8	9.31	120.11	15	0.929	-0.11	0.00373799	2.42736
P07280	40S ribosomal protein S19-A OS=Saccharomyces cerevisiae (strain ATCC 204508 / S288c) OX=559292 GN=RPS19A PE=1 SV=2	0	105.054	88	19	87	1	144	15.9	9.61	271.17	19	1.143	0.19	0.0287614	1.54119	Met-loss [N-Term]
P33322	H/ACA ribonucleoprotein complex subunit CBF5 OS=Saccharomyces cerevisiae (strain ATCC 204508 / S288c) OX=559292 GN=CBF5 PE=1 SV=1	0	104.471	49	15	23	15	483	54.7	8.9	112.1	15	0.918	-0.12	0.0521971	1.28235
P40991	25S rRNA (cytosine(2870)-C(5))-methyltransferase OS=Saccharomyces cerevisiae (strain ATCC 204508 / S288c) OX=559292 GN=NOP2 PE=1 SV=1	0	104.172	42	18	32	18	618	69.8	5.05	116.83	18	1.004	0.01	0.931533	0.0308019
Q12499	Nucleolar protein 58 OS=Saccharomyces cerevisiae (strain ATCC 204508 / S288c) OX=559292 GN=NOP58 PE=1 SV=1	0	103.923	46	20	38	19	511	56.9	8.94	125.96	20	1.019	0.03	0.601955	0.220436
P05317	60S acidic ribosomal protein P0 OS=Saccharomyces cerevisiae (strain ATCC 204508 / S288c) OX=559292 GN=RPP0 PE=1 SV=2	0	103.828	51	18	88	18	312	33.7	4.83	220.43	18	0.917	-0.12	0.244547	0.611638
P46672	tRNA-aminoacylation cofactor ARC1 OS=Saccharomyces cerevisiae (strain ATCC 204508 / S288c) OX=559292 GN=ARC1 PE=1 SV=2	0	103.47	64	18	29	18	376	42.1	7.88	112.25	18	0.993	-0.01	0.617445	0.209402
P48164	40S ribosomal protein S7-B OS=Saccharomyces cerevisiae (strain ATCC 204508 / S288c) OX=559292 GN=RPS7B PE=1 SV=1	0	103.262	75	19	62	9	190	21.6	9.92	177.44	19	1.054	0.08	0.325714	0.487164
P11412	Glucose-6-phosphate 1-dehydrogenase OS=Saccharomyces cerevisiae (strain ATCC 204508 / S288c) OX=559292 GN=ZWF1 PE=1 SV=4	0	102.77	51	23	31	23	505	57.5	6.3	111.27	23	0.975	-0.04	0.612109	0.213171
Q03862	Probable metalloprotease ARX1 OS=Saccharomyces cerevisiae (strain ATCC 204508 / S288c) OX=559292 GN=ARX1 PE=1 SV=1	0	102.525	44	19	26	19	593	65.2	7.2	103.34	19	0.981	-0.03	0.32352	0.490099
P05150	Ornithine carbamoyltransferase OS=Saccharomyces cerevisiae (strain ATCC 204508 / S288c) OX=559292 GN=ARG3 PE=1 SV=1	0	102.221	53	13	31	13	338	37.8	6.3	135.79	13	1.021	0.03	0.96269	0.0165136
P07283	Phosphomannomutase OS=Saccharomyces cerevisiae (strain ATCC 204508 / S288c) OX=559292 GN=SEC53 PE=1 SV=1	0	102.134	74	17	50	17	254	29	5.24	190.54	17	1.027	0.04	0.309049	0.509972
P36013	NAD-dependent malic enzyme, mitochondrial OS=Saccharomyces cerevisiae (strain ATCC 204508 / S288c) OX=559292 GN=MAE1 PE=1 SV=1	0	101.59	44	19	28	19	669	74.3	8.18	117.14	19	0.976	-0.03	0.22684	0.644281
P16649	General transcriptional corepressor TUP1 OS=Saccharomyces cerevisiae (strain ATCC 204508 / S288c) OX=559292 GN=TUP1 PE=1 SV=2	0	101.178	35	20	27	20	713	78.3	5.68	100.6	20	1.002	0	0.997459	0.00110473
P08524	Farnesyl pyrophosphate synthase OS=Saccharomyces cerevisiae (strain ATCC 204508 / S288c) OX=559292 GN=ERG20 PE=1 SV=2	0	100.93	56	19	44	19	352	40.5	5.47	133.03	19	0.98	-0.03	0.432691	0.363822
P53252	Sphingolipid long chain base-responsive protein PIL1 OS=Saccharomyces cerevisiae (strain ATCC 204508 / S288c) OX=559292 GN=PIL1 PE=1 SV=1	0	100.815	64	16	33	14	339	38.3	4.63	128.19	16	0.98	-0.03	0.295466	0.529492
P07213	Mitochondrial import receptor subunit TOM70 OS=Saccharomyces cerevisiae (strain ATCC 204508 / S288c) OX=559292 GN=TOM70 PE=1 SV=2	0	100.456	50	24	31	24	617	70.1	5.35	126.52	24	0.928	-0.11	0.351053	0.454628
P32454	Aminopeptidase 2, mitochondrial OS=Saccharomyces cerevisiae (strain ATCC 204508 / S288c) OX=559292 GN=APE2 PE=1 SV=4	0	100.081	32	22	29	21	952	107.7	8.03	121.38	22	1.009	0.01	0.526579	0.278536
P40215	External NADH-ubiquinone oxidoreductase 1, mitochondrial OS=Saccharomyces cerevisiae (strain ATCC 204508 / S288c) OX=559292 GN=NDE1 PE=1 SV=1	0	99.979	42	19	31	19	560	62.7	9.28	117.12	19	0.903	-0.15	0.0309542	1.50928
P06106	Homocysteine/cysteine synthase OS=Saccharomyces cerevisiae (strain ATCC 204508 / S288c) OX=559292 GN=MET17 PE=1 SV=3	0	99.413	42	15	30	15	444	48.6	6.43	127.9	15	1.099	0.14	0.00913795	2.03915	Met-loss [N-Term]
P12612	T-complex protein 1 subunit alpha OS=Saccharomyces cerevisiae (strain ATCC 204508 / S288c) OX=559292 GN=TCP1 PE=1 SV=2	0	99.21	63	24	30	24	559	60.4	6.49	98.85	24	1.042	0.06	0.911324	0.0403273
P22203	V-type proton ATPase subunit E OS=Saccharomyces cerevisiae (strain ATCC 204508 / S288c) OX=559292 GN=VMA4 PE=1 SV=4	0	99.074	64	16	30	16	233	26.5	5.36	109.54	16	0.964	-0.05	0.181908	0.740148
P33297	26S proteasome regulatory subunit 6A OS=Saccharomyces cerevisiae (strain ATCC 204508 / S288c) OX=559292 GN=RPT5 PE=1 SV=3	0	98.467	53	20	27	20	434	48.2	5.06	104.56	20	0.978	-0.03	0.285565	0.544294
P00890	Citrate synthase, mitochondrial OS=Saccharomyces cerevisiae (strain ATCC 204508 / S288c) OX=559292 GN=CIT1 PE=1 SV=2	0	98.193	44	18	30	17	479	53.3	8.29	107.91	18	0.971	-0.04	0.998577	0.000618607
Q08985	Homocysteine S-methyltransferase 2 OS=Saccharomyces cerevisiae (strain ATCC 204508 / S288c) OX=559292 GN=SAM4 PE=1 SV=1	0	96.672	62	20	31	20	325	36.6	5.25	110.48	20	1.078	0.11	0.222885	0.65192
P46654	40S ribosomal protein S0-B OS=Saccharomyces cerevisiae (strain ATCC 204508 / S288c) OX=559292 GN=RPS0B PE=1 SV=2	0	96.54	66	11	100	1	252	27.9	4.75	326.78	11	0.967	-0.05	0.423052	0.373606	Met-loss [N-Term]; Met-loss+Acetyl [N-Term]
P39078	T-complex protein 1 subunit delta OS=Saccharomyces cerevisiae (strain ATCC 204508 / S288c) OX=559292 GN=CCT4 PE=1 SV=2	0	96.373	50	23	32	23	528	57.6	7.93	112.86	23	1.02	0.03	0.961289	0.017146
P15891	Actin-binding protein OS=Saccharomyces cerevisiae (strain ATCC 204508 / S288c) OX=559292 GN=ABP1 PE=1 SV=4	0	96.007	42	18	30	18	592	65.5	4.68	115.37	18	1.026	0.04	0.205784	0.686588
P39079	T-complex protein 1 subunit zeta OS=Saccharomyces cerevisiae (strain ATCC 204508 / S288c) OX=559292 GN=CCT6 PE=1 SV=1	0	95.367	49	21	31	21	546	59.9	5.86	108.71	21	0.989	-0.02	0.599956	0.22188
P05755	40S ribosomal protein S9-B OS=Saccharomyces cerevisiae (strain ATCC 204508 / S288c) OX=559292 GN=RPS9B PE=1 SV=4	0	95.209	69	21	51	2	195	22.3	10.1	145.76	21	0.994	-0.01	0.718383	0.143644
P32905	40S ribosomal protein S0-A OS=Saccharomyces cerevisiae (strain ATCC 204508 / S288c) OX=559292 GN=RPS0A PE=1 SV=3	0	95	66	11	100	1	252	28	4.72	326.04	11	1.089	0.12	0.000518304	3.28542	Met-loss [N-Term]; Met-loss+Acetyl [N-Term]
P21524	Ribonucleoside-diphosphate reductase large chain 1 OS=Saccharomyces cerevisiae (strain ATCC 204508 / S288c) OX=559292 GN=RNR1 PE=1 SV=2	0	94.96	37	23	31	23	888	99.5	6.19	103.03	23	0.942	-0.09	0.0116309	1.93439
Q02725	Vacuolar transporter chaperone 3 OS=Saccharomyces cerevisiae (strain ATCC 204508 / S288c) OX=559292 GN=VTC3 PE=1 SV=1	0	94.26	31	24	30	22	835	96.5	7.42	99.46	24	0.87	-0.2	0.152755	0.816004	Met-loss [N-Term]
P14832	Peptidyl-prolyl cis-trans isomerase OS=Saccharomyces cerevisiae (strain ATCC 204508 / S288c) OX=559292 GN=CPR1 PE=1 SV=3	0	93.948	59	14	62	12	162	17.4	7.44	197.89	14	1.051	0.07	0.173708	0.76018
P0CX41	60S ribosomal protein L23-A OS=Saccharomyces cerevisiae (strain ATCC 204508 / S288c) OX=559292 GN=RPL23A PE=1 SV=1	0	93.494	74	11	54	11	137	14.5	10.33	185.15	11	1.014	0.02	0.992012	0.00348309
P0CX40	40S ribosomal protein S8-B OS=Saccharomyces cerevisiae (strain ATCC 204508 / S288c) OX=559292 GN=RPS8B PE=1 SV=1	0	93.417	62	14	41	14	200	22.5	10.67	135.41	14	1.072	0.1	0.0409799	1.38743
P40212	60S ribosomal protein L13-B OS=Saccharomyces cerevisiae (strain ATCC 204508 / S288c) OX=559292 GN=RPL13B PE=1 SV=1	0	93.335	65	15	76	1	199	22.5	11.08	269.91	15	0.994	-0.01	0.938655	0.0274942
P32861	UTP--glucose-1-phosphate uridylyltransferase OS=Saccharomyces cerevisiae (strain ATCC 204508 / S288c) OX=559292 GN=UGP1 PE=1 SV=1	0	93.129	53	21	22	21	499	56	7.44	92.52	21	0.95	-0.07	0.0436971	1.35955
P0CX55	40S ribosomal protein S18-A OS=Saccharomyces cerevisiae (strain ATCC 204508 / S288c) OX=559292 GN=RPS18A PE=1 SV=1	0	93.085	74	18	47	18	146	17	10.27	157.93	18	0.984	-0.02	0.551683	0.25831
P54885	Gamma-glutamyl phosphate reductase OS=Saccharomyces cerevisiae (strain ATCC 204508 / S288c) OX=559292 GN=PRO2 PE=1 SV=1	0	92.943	46	18	32	18	456	49.7	5.59	123.85	18	0.927	-0.11	0.0433667	1.36284
O13516	40S ribosomal protein S9-A OS=Saccharomyces cerevisiae (strain ATCC 204508 / S288c) OX=559292 GN=RPS9A PE=1 SV=3	0	92.159	69	20	46	1	197	22.4	9.98	125.26	20	0.965	-0.05	0.667125	0.175793
P12695	Dihydrolipoyllysine-residue acetyltransferase component of pyruvate dehydrogenase complex, mitochondrial OS=Saccharomyces cerevisiae (strain ATCC 204508 / S288c) OX=559292 GN=LAT1 PE=1 SV=1	0	92.019	52	20	24	20	482	51.8	7.8	95.1	20	1.037	0.05	0.240529	0.618833
P11076	ADP-ribosylation factor 1 OS=Saccharomyces cerevisiae (strain ATCC 204508 / S288c) OX=559292 GN=ARF1 PE=1 SV=3	0	91.734	80	11	35	3	181	20.5	7.34	110.28	11	0.99	-0.01	0.6208	0.207048
P02557	Tubulin beta chain OS=Saccharomyces cerevisiae (strain ATCC 204508 / S288c) OX=559292 GN=TUB2 PE=1 SV=2	0	91.576	54	16	25	16	457	50.9	4.75	102.56	16	1.044	0.06	0.00703243	2.15289
P25605	Acetolactate synthase small subunit, mitochondrial OS=Saccharomyces cerevisiae (strain ATCC 204508 / S288c) OX=559292 GN=ILV6 PE=1 SV=2	0	91.233	66	16	34	16	309	34	6.52	117.34	16	1.011	0.02	0.918603	0.0368723
P11745	Ran GTPase-activating protein 1 OS=Saccharomyces cerevisiae (strain ATCC 204508 / S288c) OX=559292 GN=RNA1 PE=1 SV=2	0	91.221	58	19	25	19	407	45.8	4.61	101.64	19	0.985	-0.02	0.356294	0.448191
Q05905	Protein HRI1 OS=Saccharomyces cerevisiae (strain ATCC 204508 / S288c) OX=559292 GN=HRI1 PE=1 SV=1	0	91.07	76	14	25	14	244	27.5	5.21	106.56	14	1.045	0.06	0.578907	0.237391
P43585	Vacuolar transporter chaperone 2 OS=Saccharomyces cerevisiae (strain ATCC 204508 / S288c) OX=559292 GN=VTC2 PE=1 SV=1	0	90.069	28	22	25	20	828	95.4	6.76	99.22	22	0.913	-0.13	0.155941	0.80704
P53261	Pescadillo homolog OS=Saccharomyces cerevisiae (strain ATCC 204508 / S288c) OX=559292 GN=NOP7 PE=1 SV=1	0	90.061	31	15	20	15	605	69.8	5.6	84.69	15	0.945	-0.08	0.156037	0.806773
P25294	Protein SIS1 OS=Saccharomyces cerevisiae (strain ATCC 204508 / S288c) OX=559292 GN=SIS1 PE=1 SV=1	0	89.717	52	17	30	17	352	37.6	9.03	110.21	17	1.044	0.06	0.125129	0.902643
Q02892	Nucleolar GTP-binding protein 1 OS=Saccharomyces cerevisiae (strain ATCC 204508 / S288c) OX=559292 GN=NOG1 PE=1 SV=1	0	89.709	36	24	32	24	647	74.4	8.79	104.46	24	0.968	-0.05	0.319032	0.496165
P40482	Protein transport protein SEC24 OS=Saccharomyces cerevisiae (strain ATCC 204508 / S288c) OX=559292 GN=SEC24 PE=1 SV=1	0	89.697	29	20	28	19	926	103.6	6.23	108.42	20	1.046	0.06	0.445002	0.351638
P39683	Nicotinate phosphoribosyltransferase OS=Saccharomyces cerevisiae (strain ATCC 204508 / S288c) OX=559292 GN=NPT1 PE=1 SV=3	0	89.427	51	18	25	18	429	49	6.92	100.51	18	0.972	-0.04	0.57433	0.240839
Q03195	Translation initiation factor RLI1 OS=Saccharomyces cerevisiae (strain ATCC 204508 / S288c) OX=559292 GN=RLI1 PE=1 SV=1	0	89.304	39	23	31	23	608	68.3	8.66	103.16	23	0.986	-0.02	0.31904	0.496155
Q02326	60S ribosomal protein L6-A OS=Saccharomyces cerevisiae (strain ATCC 204508 / S288c) OX=559292 GN=RPL6A PE=1 SV=2	0	89.298	76	18	50	9	176	19.9	10.1	156.74	18	0.946	-0.08	0.00262106	2.58152
Q12166	2-isopropylmalate synthase 2, mitochondrial OS=Saccharomyces cerevisiae (strain ATCC 204508 / S288c) OX=559292 GN=LEU9 PE=1 SV=1	0	89.277	35	20	30	5	604	67.2	6.77	98.32	20	1.022	0.03	0.494478	0.305853
Q01080	DNA-directed RNA polymerase I subunit RPA49 OS=Saccharomyces cerevisiae (strain ATCC 204508 / S288c) OX=559292 GN=RPA49 PE=1 SV=2	0	89.064	53	17	22	17	415	46.6	9.54	90.59	17	0.928	-0.11	0.182699	0.738264
P10127	Alcohol dehydrogenase 4 OS=Saccharomyces cerevisiae (strain ATCC 204508 / S288c) OX=559292 GN=ADH4 PE=1 SV=3	0	89.036	43	12	28	12	382	41.1	6.15	102.64	12	0.963	-0.05	0.824553	0.0837816
P40047	Aldehyde dehydrogenase 5, mitochondrial OS=Saccharomyces cerevisiae (strain ATCC 204508 / S288c) OX=559292 GN=ALD5 PE=1 SV=4	0	88.958	47	18	24	17	520	56.7	8.15	103.04	18	0.921	-0.12	0.105784	0.97558
P17505	Malate dehydrogenase, mitochondrial OS=Saccharomyces cerevisiae (strain ATCC 204508 / S288c) OX=559292 GN=MDH1 PE=1 SV=2	0	88.868	66	16	25	16	334	35.6	8.47	102.06	16	0.983	-0.02	0.706325	0.150996
P29509	Thioredoxin reductase 1 OS=Saccharomyces cerevisiae (strain ATCC 204508 / S288c) OX=559292 GN=TRR1 PE=1 SV=3	0	88.673	58	13	30	13	319	34.2	5.94	127.18	13	0.984	-0.02	0.281806	0.55005
P35844	Oxysterol-binding protein homolog 4 OS=Saccharomyces cerevisiae (strain ATCC 204508 / S288c) OX=559292 GN=KES1 PE=1 SV=1	0	88.21	43	19	24	19	434	49.5	6.02	90.9	19	0.834	-0.26	0.0118051	1.92793
P25384	Transposon Ty2-C Gag-Pol polyprotein OS=Saccharomyces cerevisiae (strain ATCC 204508 / S288c) OX=559292 GN=TY2B-C PE=3 SV=2	0	87.638	14	24	34	6	1770	202	8.16	104.88	24	1.246	0.32	0.00459103	2.33809	Acetyl [N-Term]
P41810	Coatomer subunit beta OS=Saccharomyces cerevisiae (strain ATCC 204508 / S288c) OX=559292 GN=SEC26 PE=1 SV=2	0	87.571	25	22	26	22	973	109	5.64	87.05	22	0.994	-0.01	0.88419	0.0534545
P00498	ATP phosphoribosyltransferase OS=Saccharomyces cerevisiae (strain ATCC 204508 / S288c) OX=559292 GN=HIS1 PE=1 SV=1	0	86.97	53	18	31	18	297	32.2	6.15	96.09	18	1.01	0.01	0.871652	0.0596569
P32368	Phosphatidylinositol-3-phosphatase SAC1 OS=Saccharomyces cerevisiae (strain ATCC 204508 / S288c) OX=559292 GN=SAC1 PE=1 SV=1	0	86.92	40	19	27	19	623	71.1	7.71	83.65	19	0.915	-0.13	0.0442549	1.35404	Met-loss [N-Term]
P13298	Orotate phosphoribosyltransferase 1 OS=Saccharomyces cerevisiae (strain ATCC 204508 / S288c) OX=559292 GN=URA5 PE=1 SV=2	0	86.479	58	12	20	12	226	24.6	6.05	84.53	12	1.004	0.01	0.977369	0.00994146	Met-loss [N-Term]
Q12754	Ribosomal RNA-processing protein 12 OS=Saccharomyces cerevisiae (strain ATCC 204508 / S288c) OX=559292 GN=RRP12 PE=1 SV=1	0	85.641	25	20	22	20	1228	137.4	7.02	77.72	20	0.993	-0.01	0.997733	0.000985844
Q3E757	60S ribosomal protein L11-B OS=Saccharomyces cerevisiae (strain ATCC 204508 / S288c) OX=559292 GN=RPL11B PE=1 SV=3	0	85.511	67	13	66	13	174	19.7	9.92	140.88	13	1.009	0.01	0.553306	0.257034
Q01855	40S ribosomal protein S15 OS=Saccharomyces cerevisiae (strain ATCC 204508 / S288c) OX=559292 GN=RPS15 PE=1 SV=1	0	84.937	61	6	76	6	142	16	10.7	258.76	6	1.016	0.02	0.887154	0.052001
P22147	5'-3' exoribonuclease 1 OS=Saccharomyces cerevisiae (strain ATCC 204508 / S288c) OX=559292 GN=XRN1 PE=1 SV=1	0	84.542	18	22	29	21	1528	175.4	7.47	98.91	22	0.978	-0.03	0.785535	0.104834
P26784	60S ribosomal protein L16-A OS=Saccharomyces cerevisiae (strain ATCC 204508 / S288c) OX=559292 GN=RPL16A PE=1 SV=3	0	84.318	64	21	39	11	199	22.2	10.48	123.27	21	0.97	-0.04	0.0951192	1.02173	Met-loss [N-Term]
P07258	Carbamoyl-phosphate synthase arginine-specific small chain OS=Saccharomyces cerevisiae (strain ATCC 204508 / S288c) OX=559292 GN=CPA1 PE=1 SV=1	0	83.971	47	13	24	13	411	45.3	7.3	98.28	13	0.96	-0.06	0.233088	0.632481
P32337	Importin subunit beta-3 OS=Saccharomyces cerevisiae (strain ATCC 204508 / S288c) OX=559292 GN=PSE1 PE=1 SV=2	0	83.56	22	18	27	18	1089	121	4.74	90.02	18	1.056	0.08	0.310918	0.507354
P39940	E3 ubiquitin-protein ligase RSP5 OS=Saccharomyces cerevisiae (strain ATCC 204508 / S288c) OX=559292 GN=RSP5 PE=1 SV=1	0	83.259	30	22	27	22	809	91.8	6.7	91.65	22	0.991	-0.01	0.75613	0.121403
P17423	Homoserine kinase OS=Saccharomyces cerevisiae (strain ATCC 204508 / S288c) OX=559292 GN=THR1 PE=1 SV=4	0	83.047	59	16	31	16	357	38.7	5.41	121.65	16	0.983	-0.02	0.416932	0.379934
P53131	Pre-mRNA-splicing factor ATP-dependent RNA helicase PRP43 OS=Saccharomyces cerevisiae (strain ATCC 204508 / S288c) OX=559292 GN=PRP43 PE=1 SV=1	0	82.948	32	18	25	18	767	87.5	6.42	96.28	18	0.975	-0.04	0.495045	0.305355
P15496	Isopentenyl-diphosphate Delta-isomerase OS=Saccharomyces cerevisiae (strain ATCC 204508 / S288c) OX=559292 GN=IDI1 PE=1 SV=2	0	82.94	68	12	23	12	288	33.3	4.98	98.64	12	1.021	0.03	0.727297	0.138288	Met-loss [N-Term]
P32614	Fumarate reductase 1 OS=Saccharomyces cerevisiae (strain ATCC 204508 / S288c) OX=559292 GN=FRD1 PE=1 SV=1	0	82.922	54	20	26	20	470	50.8	6.33	91.97	20	0.987	-0.02	0.887551	0.0518069
P32471	Elongation factor 1-beta OS=Saccharomyces cerevisiae (strain ATCC 204508 / S288c) OX=559292 GN=EFB1 PE=1 SV=4	0	82.398	52	8	48	8	206	22.6	4.45	173.1	8	1.01	0.01	0.778722	0.108617
P26785	60S ribosomal protein L16-B OS=Saccharomyces cerevisiae (strain ATCC 204508 / S288c) OX=559292 GN=RPL16B PE=1 SV=3	0	82.388	63	20	44	10	198	22.2	10.55	140.68	20	0.975	-0.04	0.40801	0.389329
P46680	Actin-interacting protein 1 OS=Saccharomyces cerevisiae (strain ATCC 204508 / S288c) OX=559292 GN=AIP1 PE=1 SV=1	0	82.348	39	16	21	16	615	67.3	5.59	82.11	16	1.004	0.01	0.969293	0.0135449	Met-loss [N-Term]
P00445	Superoxide dismutase [Cu-Zn] OS=Saccharomyces cerevisiae (strain ATCC 204508 / S288c) OX=559292 GN=SOD1 PE=1 SV=2	0	82.326	77	11	36	11	154	15.8	6	118.9	11	1.057	0.08	0.234336	0.630161	Met-loss [N-Term]
P53221	60S ribosomal protein L26-B OS=Saccharomyces cerevisiae (strain ATCC 204508 / S288c) OX=559292 GN=RPL26B PE=1 SV=2	0	82.243	73	19	45	3	127	14.2	10.46	147.97	19	1.034	0.05	0.423789	0.372851	Met-loss [N-Term]
P15454	Guanylate kinase OS=Saccharomyces cerevisiae (strain ATCC 204508 / S288c) OX=559292 GN=GUK1 PE=1 SV=2	0	82.192	61	13	21	13	187	20.6	7.18	88.26	13	1.045	0.06	0.930127	0.0314575
P32473	Pyruvate dehydrogenase E1 component subunit beta, mitochondrial OS=Saccharomyces cerevisiae (strain ATCC 204508 / S288c) OX=559292 GN=PDB1 PE=1 SV=2	0	82.184	48	13	23	13	366	40	5.3	93.98	13	0.977	-0.03	0.109158	0.961946
P32499	Nucleoporin NUP2 OS=Saccharomyces cerevisiae (strain ATCC 204508 / S288c) OX=559292 GN=NUP2 PE=1 SV=2	0	81.974	37	17	22	17	720	77.8	7.2	90.08	17	0.945	-0.08	0.485094	0.314174
Q12690	60S ribosomal protein L13-A OS=Saccharomyces cerevisiae (strain ATCC 204508 / S288c) OX=559292 GN=RPL13A PE=1 SV=1	0	81.773	65	15	67	1	199	22.5	11.18	208.51	15	1.169	0.22	0.267773	0.572233
P38988	Mitochondrial GTP/GDP carrier protein 1 OS=Saccharomyces cerevisiae (strain ATCC 204508 / S288c) OX=559292 GN=GGC1 PE=1 SV=1	0	81.718	58	16	24	16	300	33.2	10.02	94.25	16	0.891	-0.17	0.0619398	1.20803
Q07478	ATP-dependent RNA helicase SUB2 OS=Saccharomyces cerevisiae (strain ATCC 204508 / S288c) OX=559292 GN=SUB2 PE=1 SV=1	0	81.002	37	19	28	19	446	50.3	5.52	102.7	19	0.959	-0.06	0.210603	0.676535
Q02642	Nascent polypeptide-associated complex subunit beta-1 OS=Saccharomyces cerevisiae (strain ATCC 204508 / S288c) OX=559292 GN=EGD1 PE=1 SV=2	0	80.85	78	11	32	11	157	17	6.55	93.55	11	1.124	0.17	0.306641	0.513369
P00899	Anthranilate synthase component 1 OS=Saccharomyces cerevisiae (strain ATCC 204508 / S288c) OX=559292 GN=TRP2 PE=1 SV=4	0	80.678	46	17	25	17	507	56.7	5.86	84.16	17	1.008	0.01	0.87764	0.0566836
P43616	Cys-Gly metallodipeptidase DUG1 OS=Saccharomyces cerevisiae (strain ATCC 204508 / S288c) OX=559292 GN=DUG1 PE=1 SV=1	0	80.534	47	16	30	16	481	52.8	5.67	88.3	16	0.962	-0.06	0.485482	0.313827
P32377	Diphosphomevalonate decarboxylase OS=Saccharomyces cerevisiae (strain ATCC 204508 / S288c) OX=559292 GN=MVD1 PE=1 SV=2	0	80.384	52	17	21	17	396	44.1	5.76	89.66	17	0.949	-0.07	0.456775	0.340298	Met-loss [N-Term]
P25491	Mitochondrial protein import protein MAS5 OS=Saccharomyces cerevisiae (strain ATCC 204508 / S288c) OX=559292 GN=YDJ1 PE=1 SV=1	0	79.972	49	15	25	15	409	44.6	6.3	85.98	15	1.036	0.05	0.218384	0.66078
P33734	Imidazole glycerol phosphate synthase hisHF OS=Saccharomyces cerevisiae (strain ATCC 204508 / S288c) OX=559292 GN=HIS7 PE=1 SV=2	0	79.914	45	18	24	18	552	61	5.49	90.21	18	0.958	-0.06	0.00232604	2.63338
P18562	Uracil phosphoribosyltransferase OS=Saccharomyces cerevisiae (strain ATCC 204508 / S288c) OX=559292 GN=FUR1 PE=1 SV=2	0	79.449	69	14	30	14	216	24.6	5.74	99.7	14	1.075	0.1	0.0350255	1.45562
P23615	Transcription elongation factor SPT6 OS=Saccharomyces cerevisiae (strain ATCC 204508 / S288c) OX=559292 GN=SPT6 PE=1 SV=1	0	79.371	17	18	26	18	1451	168.2	5.01	83.6	18	1.004	0.01	0.92679	0.0330186
Q02821	Importin subunit alpha OS=Saccharomyces cerevisiae (strain ATCC 204508 / S288c) OX=559292 GN=SRP1 PE=1 SV=1	0	79.213	42	15	16	15	542	60.4	4.91	76.71	15	0.993	-0.01	0.950444	0.0220734
P08417	Fumarate hydratase, mitochondrial OS=Saccharomyces cerevisiae (strain ATCC 204508 / S288c) OX=559292 GN=FUM1 PE=1 SV=2	0	78.875	39	13	17	13	488	53.1	8.25	83.52	13	0.895	-0.16	0.126422	0.898178
Q04660	Ribosome biogenesis protein ERB1 OS=Saccharomyces cerevisiae (strain ATCC 204508 / S288c) OX=559292 GN=ERB1 PE=1 SV=1	0	78.872	29	19	21	19	807	91.6	5.17	80.38	19	0.989	-0.02	0.663878	0.177912
P0CX24	60S ribosomal protein L20-B OS=Saccharomyces cerevisiae (strain ATCC 204508 / S288c) OX=559292 GN=RPL20B PE=1 SV=1	0	78.619	55	13	52	13	172	20.4	10.3	145.74	13	1.048	0.07	0.371967	0.429496
P40093	MYG1 protein YER156C OS=Saccharomyces cerevisiae (strain ATCC 204508 / S288c) OX=559292 GN=YER156C PE=1 SV=1	0	78.58	56	15	25	15	338	38.2	7.49	76.13	15	0.961	-0.06	0.381059	0.419008
P46367	Potassium-activated aldehyde dehydrogenase, mitochondrial OS=Saccharomyces cerevisiae (strain ATCC 204508 / S288c) OX=559292 GN=ALD4 PE=1 SV=2	0	78.575	52	17	24	16	519	56.7	6.74	97.86	17	1.034	0.05	0.561928	0.25032
P19146	ADP-ribosylation factor 2 OS=Saccharomyces cerevisiae (strain ATCC 204508 / S288c) OX=559292 GN=ARF2 PE=1 SV=3	0	78.515	80	11	31	3	181	20.6	7.34	97.26	11	0.973	-0.04	0.998189	0.000787022
P28241	Isocitrate dehydrogenase [NAD] subunit 2, mitochondrial OS=Saccharomyces cerevisiae (strain ATCC 204508 / S288c) OX=559292 GN=IDH2 PE=1 SV=1	0	78.31	54	13	22	13	369	39.7	8.69	84.73	13	0.966	-0.05	0.807809	0.0926911
P47912	Long-chain-fatty-acid--CoA ligase 4 OS=Saccharomyces cerevisiae (strain ATCC 204508 / S288c) OX=559292 GN=FAA4 PE=1 SV=1	0	78.307	27	18	24	16	694	77.2	6.55	87.25	18	1.009	0.01	0.858178	0.0664224	Met-loss [N-Term]
P54113	Bifunctional purine biosynthesis protein ADE16 OS=Saccharomyces cerevisiae (strain ATCC 204508 / S288c) OX=559292 GN=ADE16 PE=1 SV=1	0	78.154	43	19	24	15	591	65.2	6.55	94.06	19	1.001	0	0.871929	0.0595191
P53849	Zinc finger protein GIS2 OS=Saccharomyces cerevisiae (strain ATCC 204508 / S288c) OX=559292 GN=GIS2 PE=1 SV=1	0	77.905	75	11	37	11	153	17.1	7.84	111.33	11	1.023	0.03	0.998417	0.000687846
Q12109	Tryptophan--tRNA ligase, cytoplasmic OS=Saccharomyces cerevisiae (strain ATCC 204508 / S288c) OX=559292 GN=WRS1 PE=1 SV=1	0	77.733	43	17	24	17	432	49.3	6.81	90.27	17	0.962	-0.06	0.435003	0.361508
P32288	Glutamine synthetase OS=Saccharomyces cerevisiae (strain ATCC 204508 / S288c) OX=559292 GN=GLN1 PE=1 SV=4	0	77.686	37	11	25	11	370	41.7	6.34	97.73	11	0.94	-0.09	0.0637495	1.19552
Q05775	Eukaryotic translation initiation factor 3 subunit J OS=Saccharomyces cerevisiae (strain ATCC 204508 / S288c) OX=559292 GN=HCR1 PE=1 SV=1	0	77.514	52	14	21	14	265	29.5	5.16	91.68	14	0.962	-0.06	0.0975066	1.01097
P32521	Actin cytoskeleton-regulatory complex protein PAN1 OS=Saccharomyces cerevisiae (strain ATCC 204508 / S288c) OX=559292 GN=PAN1 PE=1 SV=2	0	77.452	14	17	21	17	1480	160.2	5.29	86.12	17	0.978	-0.03	0.309448	0.509412
P54838	Dihydroxyacetone kinase 1 OS=Saccharomyces cerevisiae (strain ATCC 204508 / S288c) OX=559292 GN=DAK1 PE=1 SV=1	0	77.255	35	18	23	18	584	62.2	5.41	79.81	18	1.02	0.03	0.914235	0.0389423
P32563	V-type proton ATPase subunit a, vacuolar isoform OS=Saccharomyces cerevisiae (strain ATCC 204508 / S288c) OX=559292 GN=VPH1 PE=1 SV=3	0	77.165	25	21	33	21	840	95.5	5.48	95.91	21	0.918	-0.12	0.0294852	1.5304
P41911	Glycerol-3-phosphate dehydrogenase [NAD(+)] 2, mitochondrial OS=Saccharomyces cerevisiae (strain ATCC 204508 / S288c) OX=559292 GN=GPD2 PE=1 SV=2	0	77.002	44	11	21	10	440	49.4	7.09	91.13	11	1.062	0.09	0.0125444	1.90155
Q06408	Transaminated amino acid decarboxylase OS=Saccharomyces cerevisiae (strain ATCC 204508 / S288c) OX=559292 GN=ARO10 PE=1 SV=1	0	76.747	44	19	22	19	635	71.3	6.54	74.57	19	0.896	-0.16	0.0625851	1.20353
P00937	Multifunctional tryptophan biosynthesis protein OS=Saccharomyces cerevisiae (strain ATCC 204508 / S288c) OX=559292 GN=TRP3 PE=1 SV=2	0	76.516	42	17	25	17	484	53.5	6.92	93.32	17	1.018	0.03	0.968431	0.0139314	Met-loss+Acetyl [N-Term]
P25293	Nucleosome assembly protein OS=Saccharomyces cerevisiae (strain ATCC 204508 / S288c) OX=559292 GN=NAP1 PE=1 SV=2	0	76.297	50	14	21	14	417	47.9	4.34	85.92	14	0.954	-0.07	0.189803	0.721696
P0C2H8	60S ribosomal protein L31-A OS=Saccharomyces cerevisiae (strain ATCC 204508 / S288c) OX=559292 GN=RPL31A PE=1 SV=1	0	76.216	73	12	61	1	113	12.9	9.99	190.33	12	1.021	0.03	0.495302	0.30513	Met-loss [N-Term]
P02992	Elongation factor Tu, mitochondrial OS=Saccharomyces cerevisiae (strain ATCC 204508 / S288c) OX=559292 GN=TUF1 PE=1 SV=1	0	76.146	45	14	21	14	437	47.9	6.65	93.69	14	0.993	-0.01	0.855722	0.0676675
P0CX85	60S ribosomal protein L35-B OS=Saccharomyces cerevisiae (strain ATCC 204508 / S288c) OX=559292 GN=RPL35B PE=1 SV=1	0	75.858	51	13	36	13	120	13.9	10.58	132.88	13	0.933	-0.1	0.0412974	1.38408
P32501	Translation initiation factor eIF-2B subunit epsilon OS=Saccharomyces cerevisiae (strain ATCC 204508 / S288c) OX=559292 GN=GCD6 PE=1 SV=1	0	75.513	29	17	23	17	712	81.1	4.81	81.13	17	0.941	-0.09	0.068273	1.16575
P37292	Serine hydroxymethyltransferase, mitochondrial OS=Saccharomyces cerevisiae (strain ATCC 204508 / S288c) OX=559292 GN=SHM1 PE=1 SV=2	0	75.294	38	18	26	17	490	53.7	8.72	85.99	18	1.032	0.05	0.00174134	2.75912
P15565	tRNA (guanine(26)-N(2))-dimethyltransferase, mitochondrial OS=Saccharomyces cerevisiae (strain ATCC 204508 / S288c) OX=559292 GN=TRM1 PE=1 SV=1	0	75.287	29	12	19	12	570	64	9.09	84.42	12	1.026	0.04	0.455556	0.341458
P05739	60S ribosomal protein L6-B OS=Saccharomyces cerevisiae (strain ATCC 204508 / S288c) OX=559292 GN=RPL6B PE=1 SV=4	0	75.004	70	15	39	6	176	20	10.08	117.42	15	0.991	-0.01	0.501142	0.300039
P38115	D-arabinose dehydrogenase [NAD(P)+] heavy chain OS=Saccharomyces cerevisiae (strain ATCC 204508 / S288c) OX=559292 GN=ARA1 PE=1 SV=1	0	74.996	43	12	20	12	344	38.9	5.96	80.22	12	1.03	0.04	0.766329	0.115585
P40010	Nuclear GTP-binding protein NUG1 OS=Saccharomyces cerevisiae (strain ATCC 204508 / S288c) OX=559292 GN=NUG1 PE=1 SV=1	0	74.945	38	16	26	16	520	57.7	8.88	90.3	16	0.971	-0.04	0.6388	0.194635
P16603	NADPH--cytochrome P450 reductase OS=Saccharomyces cerevisiae (strain ATCC 204508 / S288c) OX=559292 GN=NCP1 PE=1 SV=3	0	74.941	34	15	20	15	691	76.7	5.19	85.85	15	0.934	-0.1	0.143187	0.844096
P37838	Nucleolar protein 4 OS=Saccharomyces cerevisiae (strain ATCC 204508 / S288c) OX=559292 GN=NOP4 PE=1 SV=1	0	74.749	31	17	21	17	685	77.8	9.06	79.33	17	0.96	-0.06	0.394127	0.404364
P40302	Proteasome subunit alpha type-6 OS=Saccharomyces cerevisiae (strain ATCC 204508 / S288c) OX=559292 GN=PRE5 PE=1 SV=1	0	74.415	72	14	25	14	234	25.6	7.39	87.83	14	0.963	-0.05	0.315208	0.501403
P39936	Eukaryotic initiation factor 4F subunit p130 OS=Saccharomyces cerevisiae (strain ATCC 204508 / S288c) OX=559292 GN=TIF4632 PE=1 SV=1	0	74.246	22	17	25	13	914	103.8	7.64	89.99	17	0.996	-0.01	0.995732	0.00185766
P20447	ATP-dependent RNA helicase DBP3 OS=Saccharomyces cerevisiae (strain ATCC 204508 / S288c) OX=559292 GN=DBP3 PE=1 SV=2	0	74.238	34	15	22	15	523	58.8	9.13	86.06	15	0.972	-0.04	0.27101	0.567015
P53914	RNA cytidine acetyltransferase OS=Saccharomyces cerevisiae (strain ATCC 204508 / S288c) OX=559292 GN=KRE33 PE=1 SV=1	0	74.124	20	17	26	17	1056	119.3	7.8	80.3	17	0.961	-0.06	0.659229	0.180963
Q01560	Nucleolar protein 3 OS=Saccharomyces cerevisiae (strain ATCC 204508 / S288c) OX=559292 GN=NPL3 PE=1 SV=1	0	74.124	48	18	32	18	414	45.4	5.54	92.19	18	0.989	-0.02	0.555942	0.254971
P0CX30	40S ribosomal protein S23-B OS=Saccharomyces cerevisiae (strain ATCC 204508 / S288c) OX=559292 GN=RPS23B PE=1 SV=1	0	74.109	65	14	46	14	145	16	10.73	145.63	14	1.027	0.04	0.352197	0.453215
P09064	Eukaryotic translation initiation factor 2 subunit beta OS=Saccharomyces cerevisiae (strain ATCC 204508 / S288c) OX=559292 GN=SUI3 PE=1 SV=2	0	74.043	52	15	19	15	285	31.6	9.5	73.67	15	0.977	-0.03	0.293042	0.53307
P05743	60S ribosomal protein L26-A OS=Saccharomyces cerevisiae (strain ATCC 204508 / S288c) OX=559292 GN=RPL26A PE=1 SV=3	0	74.013	73	18	39	2	127	14.2	10.58	127.43	18	0.851	-0.23	0.014201	1.84768	Met-loss [N-Term]
P40531	Protein GVP36 OS=Saccharomyces cerevisiae (strain ATCC 204508 / S288c) OX=559292 GN=GVP36 PE=1 SV=1	0	74.003	56	13	21	13	326	36.6	4.97	90.81	13	0.958	-0.06	0.215263	0.66703
P33330	Phosphoserine aminotransferase OS=Saccharomyces cerevisiae (strain ATCC 204508 / S288c) OX=559292 GN=SER1 PE=1 SV=1	0	73.942	51	13	19	13	395	43.4	6.54	84.84	13	1.022	0.03	0.781789	0.106911
P0C2H9	60S ribosomal protein L31-B OS=Saccharomyces cerevisiae (strain ATCC 204508 / S288c) OX=559292 GN=RPL31B PE=1 SV=1	0	73.713	73	12	50	1	113	13	9.99	159.23	12	1.011	0.02	0.427709	0.368851	Met-loss [N-Term]
P38333	Essential nuclear protein 1 OS=Saccharomyces cerevisiae (strain ATCC 204508 / S288c) OX=559292 GN=ENP1 PE=1 SV=1	0	73.628	35	13	18	13	483	55.1	4.94	75.06	13	1.039	0.05	0.388703	0.410382
P07262	NADP-specific glutamate dehydrogenase 1 OS=Saccharomyces cerevisiae (strain ATCC 204508 / S288c) OX=559292 GN=GDH1 PE=1 SV=2	0	73.378	52	16	24	16	454	49.5	5.69	97.97	16	0.99	-0.01	0.932688	0.0302634
Q12074	Spermidine synthase OS=Saccharomyces cerevisiae (strain ATCC 204508 / S288c) OX=559292 GN=SPE3 PE=3 SV=1	0	73.313	66	15	19	15	293	33.3	5.53	76.6	15	1.011	0.02	0.860082	0.0654603
P14127	40S ribosomal protein S17-B OS=Saccharomyces cerevisiae (strain ATCC 204508 / S288c) OX=559292 GN=RPS17B PE=1 SV=1	0	73.257	64	12	39	12	136	15.8	10.51	123.47	12	1.065	0.09	0.565056	0.247908
Q06706	Elongator complex protein 1 OS=Saccharomyces cerevisiae (strain ATCC 204508 / S288c) OX=559292 GN=IKI3 PE=1 SV=1	0	72.922	18	17	20	17	1349	152.9	5.07	74.41	17	1.034	0.05	0.122552	0.911681
P0CX83	60S ribosomal protein L19-B OS=Saccharomyces cerevisiae (strain ATCC 204508 / S288c) OX=559292 GN=RPL19B PE=1 SV=1	0	72.697	43	14	35	14	189	21.7	11.36	100.01	14	1.059	0.08	0.182443	0.738874
P47117	Actin-related protein 3 OS=Saccharomyces cerevisiae (strain ATCC 204508 / S288c) OX=559292 GN=ARP3 PE=1 SV=1	0	72.556	52	15	20	15	449	49.5	5.8	75.92	15	0.977	-0.03	0.45159	0.345255
Q04491	Protein transport protein SEC13 OS=Saccharomyces cerevisiae (strain ATCC 204508 / S288c) OX=559292 GN=SEC13 PE=1 SV=1	0	72.503	62	16	25	16	297	33	5.73	86.5	16	1.075	0.1	0.0242685	1.61496	Met-loss [N-Term]
P40989	1,3-beta-glucan synthase component GSC2 OS=Saccharomyces cerevisiae (strain ATCC 204508 / S288c) OX=559292 GN=GSC2 PE=1 SV=2	0	72.413	11	16	22	1	1895	216.9	7.02	86.86	16	0.989	-0.02	0.932461	0.0303695
P15646	rRNA 2'-O-methyltransferase fibrillarin OS=Saccharomyces cerevisiae (strain ATCC 204508 / S288c) OX=559292 GN=NOP1 PE=1 SV=1	0	72.372	42	13	25	13	327	34.4	10.24	95.42	13	1.005	0.01	0.700143	0.154813
Q12464	RuvB-like protein 2 OS=Saccharomyces cerevisiae (strain ATCC 204508 / S288c) OX=559292 GN=RVB2 PE=1 SV=1	0	72.332	42	18	25	18	471	51.6	5.31	84.07	18	0.958	-0.06	0.0614326	1.2116
P35691	Translationally-controlled tumor protein homolog OS=Saccharomyces cerevisiae (strain ATCC 204508 / S288c) OX=559292 GN=TMA19 PE=1 SV=1	0	72.314	49	13	47	13	167	18.7	4.56	136.43	13	1.145	0.2	0.277732	0.556374
P28000	DNA-directed RNA polymerases I and III subunit RPAC2 OS=Saccharomyces cerevisiae (strain ATCC 204508 / S288c) OX=559292 GN=RPC19 PE=1 SV=1	0	72.16	68	7	12	7	142	16.1	4.41	73.34	7	1.05	0.07	0.395003	0.403399
P53598	Succinate--CoA ligase [ADP-forming] subunit alpha, mitochondrial OS=Saccharomyces cerevisiae (strain ATCC 204508 / S288c) OX=559292 GN=LSC1 PE=1 SV=1	0	71.753	59	12	19	12	329	35	8.46	80.54	12	0.941	-0.09	0.306849	0.513075
P35197	ADP-ribosylation factor GTPase-activating protein GCS1 OS=Saccharomyces cerevisiae (strain ATCC 204508 / S288c) OX=559292 GN=GCS1 PE=1 SV=1	0	71.725	53	15	17	15	352	39.3	5.92	72.65	15	1.005	0.01	0.842858	0.0742457
P34160	Nuclear cap-binding protein complex subunit 1 OS=Saccharomyces cerevisiae (strain ATCC 204508 / S288c) OX=559292 GN=STO1 PE=1 SV=2	0	71.492	20	17	26	16	861	100	4.91	85.48	17	0.939	-0.09	0.611252	0.21378
Q12230	Sphingolipid long chain base-responsive protein LSP1 OS=Saccharomyces cerevisiae (strain ATCC 204508 / S288c) OX=559292 GN=LSP1 PE=1 SV=1	0	71.38	56	15	22	13	341	38	4.7	76.52	15	1.022	0.03	0.782404	0.106569
P53691	Peptidyl-prolyl cis-trans isomerase CPR6 OS=Saccharomyces cerevisiae (strain ATCC 204508 / S288c) OX=559292 GN=CPR6 PE=1 SV=1	0	71.371	61	15	26	15	371	42	6.16	105.44	15	0.91	-0.14	0.160287	0.795102
P04806	Hexokinase-1 OS=Saccharomyces cerevisiae (strain ATCC 204508 / S288c) OX=559292 GN=HXK1 PE=1 SV=2	0	71.232	41	14	19	11	485	53.7	5.45	74.75	14	1.05	0.07	0.42824	0.368313
P27692	Transcription elongation factor SPT5 OS=Saccharomyces cerevisiae (strain ATCC 204508 / S288c) OX=559292 GN=SPT5 PE=1 SV=1	0	71.229	17	13	16	13	1063	115.6	5.25	67.55	13	0.928	-0.11	0.0975846	1.01062
Q03940	RuvB-like protein 1 OS=Saccharomyces cerevisiae (strain ATCC 204508 / S288c) OX=559292 GN=RVB1 PE=1 SV=1	0	71.162	44	16	24	16	463	50.4	5.87	80.91	16	0.966	-0.05	0.095162	1.02154	Met-loss [N-Term]
P07278	cAMP-dependent protein kinase regulatory subunit OS=Saccharomyces cerevisiae (strain ATCC 204508 / S288c) OX=559292 GN=BCY1 PE=1 SV=4	0	71.143	59	19	21	19	416	47.2	7.94	77.13	19	0.965	-0.05	0.0688302	1.16222	Met-loss [N-Term]
P35732	RNA polymerase II degradation factor 1 OS=Saccharomyces cerevisiae (strain ATCC 204508 / S288c) OX=559292 GN=DEF1 PE=1 SV=1	0	70.872	25	11	20	11	738	83.9	4.98	82.71	11	0.925	-0.11	0.214445	0.668684
P38009	Bifunctional purine biosynthesis protein ADE17 OS=Saccharomyces cerevisiae (strain ATCC 204508 / S288c) OX=559292 GN=ADE17 PE=1 SV=2	0	70.758	36	13	18	9	592	65.2	6.55	75.04	13	0.841	-0.25	0.0330735	1.48052
Q03048	Cofilin OS=Saccharomyces cerevisiae (strain ATCC 204508 / S288c) OX=559292 GN=COF1 PE=1 SV=1	0	70.705	64	8	33	8	143	15.9	5.2	119.87	8	1.02	0.03	0.99961	0.000169531
P29952	Mannose-6-phosphate isomerase OS=Saccharomyces cerevisiae (strain ATCC 204508 / S288c) OX=559292 GN=PMI40 PE=1 SV=4	0	70.668	52	16	27	16	429	48.2	5.99	99.85	16	1.077	0.11	0.000624954	3.20415
P48589	40S ribosomal protein S12 OS=Saccharomyces cerevisiae (strain ATCC 204508 / S288c) OX=559292 GN=RPS12 PE=1 SV=1	0	70.659	60	8	56	8	143	15.5	4.73	170.81	8	0.968	-0.05	0.11644	0.933897
P18544	Acetylornithine aminotransferase, mitochondrial OS=Saccharomyces cerevisiae (strain ATCC 204508 / S288c) OX=559292 GN=ARG8 PE=1 SV=1	0	70.586	46	13	21	13	423	46.7	7.55	79.04	13	1.027	0.04	0.427373	0.369193
P38754	60S ribosomal protein L14-B OS=Saccharomyces cerevisiae (strain ATCC 204508 / S288c) OX=559292 GN=RPL14B PE=1 SV=1	0	70.38	66	13	73	13	138	15.1	10.93	209.84	13	1	0	0.765107	0.116278	Met-loss [N-Term]
P39986	Manganese-transporting ATPase 1 OS=Saccharomyces cerevisiae (strain ATCC 204508 / S288c) OX=559292 GN=SPF1 PE=1 SV=1	0	70.371	17	17	20	17	1215	135.2	6.6	75.42	17	1.042	0.06	0.129785	0.886774
P15873	Proliferating cell nuclear antigen OS=Saccharomyces cerevisiae (strain ATCC 204508 / S288c) OX=559292 GN=POL30 PE=1 SV=1	0	70.333	63	14	22	14	258	28.9	4.59	84.07	14	0.97	-0.04	0.546365	0.262517
P05374	Phosphatidylethanolamine N-methyltransferase OS=Saccharomyces cerevisiae (strain ATCC 204508 / S288c) OX=559292 GN=CHO2 PE=1 SV=1	0	70.234	19	13	18	13	869	101.1	8.35	69.55	13	0.92	-0.12	0.178836	0.747545
P0CX31	40S ribosomal protein S24-A OS=Saccharomyces cerevisiae (strain ATCC 204508 / S288c) OX=559292 GN=RPS24A PE=1 SV=1	0	69.955	72	17	48	17	135	15.3	10.51	127.74	17	1.058	0.08	0.287197	0.541821
Q08208	Nucleolar protein 12 OS=Saccharomyces cerevisiae (strain ATCC 204508 / S288c) OX=559292 GN=NOP12 PE=1 SV=1	0	69.926	34	15	17	15	459	51.9	9.44	63.53	15	0.974	-0.04	0.52239	0.282005
P38701	40S ribosomal protein S20 OS=Saccharomyces cerevisiae (strain ATCC 204508 / S288c) OX=559292 GN=RPS20 PE=1 SV=3	0	69.907	69	10	62	10	121	13.9	9.52	170.72	10	0.982	-0.03	0.785217	0.10501
P14843	Phospho-2-dehydro-3-deoxyheptonate aldolase, phenylalanine-inhibited OS=Saccharomyces cerevisiae (strain ATCC 204508 / S288c) OX=559292 GN=ARO3 PE=1 SV=1	0	69.743	50	15	31	12	370	41	7.39	84.3	15	0.977	-0.03	0.0767339	1.11501
P05740	60S ribosomal protein L17-A OS=Saccharomyces cerevisiae (strain ATCC 204508 / S288c) OX=559292 GN=RPL17A PE=1 SV=4	0	69.144	58	11	38	1	184	20.5	10.92	102.95	11	1.202	0.27	0.220697	0.656203	Met-loss [N-Term]
P21304	Periodic tryptophan protein 1 OS=Saccharomyces cerevisiae (strain ATCC 204508 / S288c) OX=559292 GN=PWP1 PE=1 SV=1	0	68.941	36	15	22	15	576	63.8	4.61	86.24	15	0.976	-0.04	0.352524	0.452812
P16550	Protein APA1 OS=Saccharomyces cerevisiae (strain ATCC 204508 / S288c) OX=559292 GN=APA1 PE=1 SV=4	0	68.844	60	14	23	14	321	36.5	5.02	92.6	14	1.015	0.02	0.873365	0.0588044
P40413	T-complex protein 1 subunit epsilon OS=Saccharomyces cerevisiae (strain ATCC 204508 / S288c) OX=559292 GN=CCT5 PE=1 SV=3	0	68.835	41	17	20	17	562	61.9	5.53	66.15	17	1.01	0.01	0.890675	0.0502809
P08518	DNA-directed RNA polymerase II subunit RPB2 OS=Saccharomyces cerevisiae (strain ATCC 204508 / S288c) OX=559292 GN=RPB2 PE=1 SV=2	0	68.794	16	19	22	19	1224	138.7	6.52	71.23	19	1.007	0.01	0.998046	0.000849382
P53141	Myosin light chain 1 OS=Saccharomyces cerevisiae (strain ATCC 204508 / S288c) OX=559292 GN=MLC1 PE=1 SV=1	0	68.498	75	13	22	13	149	16.4	4.73	93.61	13	0.961	-0.06	0.840924	0.0752433
P18899	Stress protein DDR48 OS=Saccharomyces cerevisiae (strain ATCC 204508 / S288c) OX=559292 GN=DDR48 PE=1 SV=4	0	67.973	65	12	18	12	430	46.2	4.54	78.12	12	1.093	0.13	0.254353	0.594563
P47075	Vacuolar transporter chaperone 4 OS=Saccharomyces cerevisiae (strain ATCC 204508 / S288c) OX=559292 GN=VTC4 PE=1 SV=2	0	67.367	27	21	24	21	721	83.1	6.83	73.24	21	0.85	-0.23	0.0636852	1.19596
P41811	Coatomer subunit beta' OS=Saccharomyces cerevisiae (strain ATCC 204508 / S288c) OX=559292 GN=SEC27 PE=1 SV=1	0	67.35	25	15	19	15	889	99.4	4.74	72.98	15	1.077	0.11	0.000127891	3.89316	Met-loss [N-Term]
P22336	Replication factor A protein 1 OS=Saccharomyces cerevisiae (strain ATCC 204508 / S288c) OX=559292 GN=RFA1 PE=1 SV=1	0	66.4	25	14	17	14	621	70.3	6.23	66.98	14	0.917	-0.12	0.0055934	2.25232
Q99258	3,4-dihydroxy-2-butanone 4-phosphate synthase OS=Saccharomyces cerevisiae (strain ATCC 204508 / S288c) OX=559292 GN=RIB3 PE=1 SV=1	0	66.371	69	12	21	12	208	22.6	5.78	84.78	12	1.11	0.15	0.10662	0.972162
Q12449	Hsp90 co-chaperone AHA1 OS=Saccharomyces cerevisiae (strain ATCC 204508 / S288c) OX=559292 GN=AHA1 PE=1 SV=1	0	65.836	48	16	19	16	350	39.4	7.47	69.49	16	0.94	-0.09	0.169701	0.770317	Met-loss [N-Term]
P40054	D-3-phosphoglycerate dehydrogenase 1 OS=Saccharomyces cerevisiae (strain ATCC 204508 / S288c) OX=559292 GN=SER3 PE=1 SV=1	0	65.659	41	13	22	7	469	51.2	5.57	84.64	13	0.951	-0.07	0.115163	0.938687
P46990	60S ribosomal protein L17-B OS=Saccharomyces cerevisiae (strain ATCC 204508 / S288c) OX=559292 GN=RPL17B PE=1 SV=2	0	65.642	58	11	39	1	184	20.5	10.92	105.66	11	1.025	0.04	0.935099	0.0291426	Met-loss [N-Term]
P43535	Protein GCN20 OS=Saccharomyces cerevisiae (strain ATCC 204508 / S288c) OX=559292 GN=GCN20 PE=1 SV=1	0	65.615	29	15	16	15	752	85	6.25	70.13	15	0.954	-0.07	0.188959	0.723632
Q3E7Y3	40S ribosomal protein S22-B OS=Saccharomyces cerevisiae (strain ATCC 204508 / S288c) OX=559292 GN=RPS22B PE=1 SV=3	0	65.601	82	13	57	13	130	14.6	9.94	167.95	13	0.989	-0.02	0.968258	0.0140087	Met-loss [N-Term]
P37302	Aminopeptidase Y OS=Saccharomyces cerevisiae (strain ATCC 204508 / S288c) OX=559292 GN=APE3 PE=1 SV=1	0	65.585	33	13	19	13	537	60.1	5.31	82.57	13	1.009	0.01	0.995973	0.00175256
Q04894	NADP-dependent alcohol dehydrogenase 6 OS=Saccharomyces cerevisiae (strain ATCC 204508 / S288c) OX=559292 GN=ADH6 PE=1 SV=1	0	65.232	47	11	22	11	360	39.6	6.74	83.2	11	0.984	-0.02	0.983458	0.00724415
P40327	26S proteasome regulatory subunit 4 homolog OS=Saccharomyces cerevisiae (strain ATCC 204508 / S288c) OX=559292 GN=RPT2 PE=1 SV=3	0	65.156	42	13	15	13	437	48.8	6.04	57.72	13	0.973	-0.04	0.735827	0.133224
Q03532	ATP-dependent RNA helicase HAS1 OS=Saccharomyces cerevisiae (strain ATCC 204508 / S288c) OX=559292 GN=HAS1 PE=1 SV=1	0	65.091	33	15	22	15	505	56.7	9.33	71.22	15	0.965	-0.05	0.0942752	1.0256
Q06103	26S proteasome regulatory subunit RPN7 OS=Saccharomyces cerevisiae (strain ATCC 204508 / S288c) OX=559292 GN=RPN7 PE=1 SV=3	0	64.896	35	15	18	15	429	48.9	5.25	63.76	15	0.984	-0.02	0.412148	0.384947
P22217	Thioredoxin-1 OS=Saccharomyces cerevisiae (strain ATCC 204508 / S288c) OX=559292 GN=TRX1 PE=1 SV=3	0	64.749	87	10	26	8	103	11.2	4.93	91.97	10	0.875	-0.19	0.149514	0.825318
P53303	Zinc finger protein ZPR1 OS=Saccharomyces cerevisiae (strain ATCC 204508 / S288c) OX=559292 GN=ZPR1 PE=1 SV=1	0	64.742	34	14	18	14	486	55	4.86	66.8	14	1.001	0	0.921805	0.0353608
P28834	Isocitrate dehydrogenase [NAD] subunit 1, mitochondrial OS=Saccharomyces cerevisiae (strain ATCC 204508 / S288c) OX=559292 GN=IDH1 PE=1 SV=2	0	64.734	47	14	20	14	360	39.3	9	88.28	14	0.974	-0.04	0.87931	0.0558578
P22146	1,3-beta-glucanosyltransferase GAS1 OS=Saccharomyces cerevisiae (strain ATCC 204508 / S288c) OX=559292 GN=GAS1 PE=1 SV=2	0	64.714	23	13	20	13	559	59.5	4.67	76.93	13	0.908	-0.14	0.36143	0.441976
P33399	La protein homolog OS=Saccharomyces cerevisiae (strain ATCC 204508 / S288c) OX=559292 GN=LHP1 PE=1 SV=2	0	64.706	60	15	15	15	275	32.1	8.54	62.77	15	0.982	-0.03	0.809122	0.091986
Q03161	Glucose-6-phosphate 1-epimerase OS=Saccharomyces cerevisiae (strain ATCC 204508 / S288c) OX=559292 GN=YMR099C PE=1 SV=1	0	64.536	56	13	16	13	297	33.9	6.13	70.54	13	0.979	-0.03	0.564372	0.248435
Q05911	Adenylosuccinate lyase OS=Saccharomyces cerevisiae (strain ATCC 204508 / S288c) OX=559292 GN=ADE13 PE=1 SV=1	0	64.236	32	15	17	15	482	54.5	6.43	67.43	15	0.901	-0.15	0.00344212	2.46317
P0CX48	40S ribosomal protein S11-B OS=Saccharomyces cerevisiae (strain ATCC 204508 / S288c) OX=559292 GN=RPS11B PE=1 SV=1	0	63.962	61	11	34	11	156	17.7	10.78	106.01	11	0.955	-0.07	0.0547646	1.2615	Met-loss+Acetyl [N-Term]
P03962	Orotidine 5'-phosphate decarboxylase OS=Saccharomyces cerevisiae (strain ATCC 204508 / S288c) OX=559292 GN=URA3 PE=1 SV=2	0	63.858	58	14	22	14	267	29.2	7.36	74.77	14	0.998	0	0.758552	0.120014
P53549	26S proteasome subunit RPT4 OS=Saccharomyces cerevisiae (strain ATCC 204508 / S288c) OX=559292 GN=RPT4 PE=1 SV=4	0	63.666	35	15	19	15	437	49.4	5.73	74.9	15	0.983	-0.03	0.327807	0.484382
P07703	DNA-directed RNA polymerases I and III subunit RPAC1 OS=Saccharomyces cerevisiae (strain ATCC 204508 / S288c) OX=559292 GN=RPC40 PE=1 SV=1	0	63.508	51	14	15	14	335	37.7	5.52	69.63	14	0.983	-0.02	0.426416	0.370166
P46683	Ankyrin repeat-containing protein YAR1 OS=Saccharomyces cerevisiae (strain ATCC 204508 / S288c) OX=559292 GN=YAR1 PE=1 SV=1	0	63.425	72	12	18	12	200	22.3	4.48	72.08	12	0.979	-0.03	0.38334	0.416416	Met-loss [N-Term]
P17709	Glucokinase-1 OS=Saccharomyces cerevisiae (strain ATCC 204508 / S288c) OX=559292 GN=GLK1 PE=1 SV=1	0	63.202	36	13	16	11	500	55.3	6.19	74.02	13	0.998	0	0.643989	0.191122
P40510	D-3-phosphoglycerate dehydrogenase 2 OS=Saccharomyces cerevisiae (strain ATCC 204508 / S288c) OX=559292 GN=SER33 PE=1 SV=1	0	63.187	34	13	21	7	469	51.2	6.42	77.9	13	0.94	-0.09	0.464021	0.333462
P41921	Glutathione reductase OS=Saccharomyces cerevisiae (strain ATCC 204508 / S288c) OX=559292 GN=GLR1 PE=1 SV=2	0	62.863	39	14	16	14	483	53.4	7.83	58.86	14	0.982	-0.03	0.902393	0.0446044
P33416	Heat shock protein 78, mitochondrial OS=Saccharomyces cerevisiae (strain ATCC 204508 / S288c) OX=559292 GN=HSP78 PE=1 SV=2	0	62.833	21	15	18	15	811	91.3	8.05	58.3	15	0.963	-0.05	0.719734	0.142828
P40414	Tropomyosin-2 OS=Saccharomyces cerevisiae (strain ATCC 204508 / S288c) OX=559292 GN=TPM2 PE=1 SV=1	0	62.738	67	12	18	12	161	19.1	4.51	71.07	12	1.023	0.03	0.989394	0.00463069
P14907	Nucleoporin NSP1 OS=Saccharomyces cerevisiae (strain ATCC 204508 / S288c) OX=559292 GN=NSP1 PE=1 SV=1	0	62.628	28	12	13	12	823	86.5	6.3	61.49	12	1.033	0.05	0.857206	0.0669149
P10080	Single-stranded nucleic acid-binding protein OS=Saccharomyces cerevisiae (strain ATCC 204508 / S288c) OX=559292 GN=SBP1 PE=1 SV=2	0	62.606	52	12	18	12	294	33	5.66	74.82	12	0.963	-0.05	0.191061	0.718828
P32628	UV excision repair protein RAD23 OS=Saccharomyces cerevisiae (strain ATCC 204508 / S288c) OX=559292 GN=RAD23 PE=1 SV=1	0	62.507	39	12	18	11	398	42.3	4.32	72.74	12	0.971	-0.04	0.479249	0.319439	Met-loss [N-Term]
P05759	Ubiquitin-40S ribosomal protein S31 OS=Saccharomyces cerevisiae (strain ATCC 204508 / S288c) OX=559292 GN=RPS31 PE=1 SV=3	0	62.181	69	13	64	5	152	17.2	9.86	205.66	13	0.896	-0.16	0.00509358	2.29298	Met-loss [N-Term]
P05319	60S acidic ribosomal protein P2-alpha OS=Saccharomyces cerevisiae (strain ATCC 204508 / S288c) OX=559292 GN=RPP2A PE=1 SV=1	0	62.055	53	5	40	5	106	10.7	4.04	143.94	5	0.918	-0.12	0.0478526	1.32009
P38628	Phosphoacetylglucosamine mutase OS=Saccharomyces cerevisiae (strain ATCC 204508 / S288c) OX=559292 GN=PCM1 PE=1 SV=2	0	61.942	34	16	18	16	557	62	5.91	67.39	16	0.955	-0.07	0.145089	0.838364
P40850	Post-transcriptional regulator MKT1 OS=Saccharomyces cerevisiae (strain ATCC 204508 / S288c) OX=559292 GN=MKT1 PE=1 SV=2	0	61.822	22	16	17	16	830	94.4	5.62	63.7	16	0.988	-0.02	0.714953	0.145722
P02400	60S acidic ribosomal protein P2-beta OS=Saccharomyces cerevisiae (strain ATCC 204508 / S288c) OX=559292 GN=RPP2B PE=1 SV=2	0	61.591	55	7	59	7	110	11	4.15	172.21	7	0.93	-0.11	0.0430869	1.36565
P23776	Glucan 1,3-beta-glucosidase I/II OS=Saccharomyces cerevisiae (strain ATCC 204508 / S288c) OX=559292 GN=EXG1 PE=1 SV=1	0	61.513	37	13	20	13	448	51.3	4.75	67.11	13	1.026	0.04	0.801425	0.096137
P25719	Peptidyl-prolyl cis-trans isomerase C, mitochondrial OS=Saccharomyces cerevisiae (strain ATCC 204508 / S288c) OX=559292 GN=CPR3 PE=1 SV=1	0	61.422	74	11	32	9	182	19.9	8.7	90.71	11	1.033	0.05	0.0574795	1.24049
P32476	Squalene monooxygenase OS=Saccharomyces cerevisiae (strain ATCC 204508 / S288c) OX=559292 GN=ERG1 PE=1 SV=2	0	61.173	38	16	16	16	496	55.1	6.48	59.38	16	0.877	-0.19	0.0367752	1.43444
P05748	60S ribosomal protein L15-A OS=Saccharomyces cerevisiae (strain ATCC 204508 / S288c) OX=559292 GN=RPL15A PE=1 SV=3	0	60.95	54	14	36	2	204	24.4	11.39	122.7	14	1.016	0.02	0.805651	0.0938533
P53742	Nucleolar GTP-binding protein 2 OS=Saccharomyces cerevisiae (strain ATCC 204508 / S288c) OX=559292 GN=NOG2 PE=1 SV=1	0	60.788	33	16	19	16	486	55.5	9.5	61.83	16	1.022	0.03	0.491762	0.308245
P40053	Altered inheritance of mitochondria protein 9, mitochondrial OS=Saccharomyces cerevisiae (strain ATCC 204508 / S288c) OX=559292 GN=AIM9 PE=1 SV=1	0	60.595	33	17	17	17	627	72.4	8.62	56.56	17	0.995	-0.01	0.738823	0.131459
P30656	Proteasome subunit beta type-5 OS=Saccharomyces cerevisiae (strain ATCC 204508 / S288c) OX=559292 GN=PRE2 PE=1 SV=3	0	60.511	40	9	11	9	287	31.6	6.23	58.29	9	0.949	-0.08	0.167513	0.775952
Q08723	26S proteasome regulatory subunit RPN8 OS=Saccharomyces cerevisiae (strain ATCC 204508 / S288c) OX=559292 GN=RPN8 PE=1 SV=3	0	60.492	55	13	19	13	338	38.3	5.64	70.6	13	1.022	0.03	0.897504	0.0469635	Met-loss+Acetyl [N-Term]
P39729	Ribosome-interacting GTPase 1 OS=Saccharomyces cerevisiae (strain ATCC 204508 / S288c) OX=559292 GN=RBG1 PE=1 SV=1	0	60.427	45	13	17	13	369	40.7	8.34	65.17	13	1.004	0.01	0.82703	0.082479
Q12377	26S proteasome regulatory subunit RPN6 OS=Saccharomyces cerevisiae (strain ATCC 204508 / S288c) OX=559292 GN=RPN6 PE=1 SV=3	0	60.41	40	13	19	13	434	49.7	6.28	76.89	13	0.973	-0.04	0.816583	0.0879999
Q08647	Multisubstrate pseudouridine synthase 7 OS=Saccharomyces cerevisiae (strain ATCC 204508 / S288c) OX=559292 GN=PUS7 PE=1 SV=1	0	60.335	26	12	13	12	676	77	7.8	61.26	12	1.039	0.06	0.637153	0.195756
P38879	Nascent polypeptide-associated complex subunit alpha OS=Saccharomyces cerevisiae (strain ATCC 204508 / S288c) OX=559292 GN=EGD2 PE=1 SV=3	0	60.33	47	8	17	8	174	18.7	4.94	73.55	8	0.973	-0.04	0.618213	0.208862
P00331	Alcohol dehydrogenase 2 OS=Saccharomyces cerevisiae (strain ATCC 204508 / S288c) OX=559292 GN=ADH2 PE=1 SV=3	0	60.279	22	7	43	1	348	36.7	6.74	136.85	7				#VALUE!	Met-loss [N-Term]; Met-loss+Acetyl [N-Term]
P22803	Thioredoxin-2 OS=Saccharomyces cerevisiae (strain ATCC 204508 / S288c) OX=559292 GN=TRX2 PE=1 SV=3	0	60.254	72	8	21	6	104	11.2	4.93	79.2	8	1.023	0.03	0.968586	0.0138618
P28272	Dihydroorotate dehydrogenase (fumarate) OS=Saccharomyces cerevisiae (strain ATCC 204508 / S288c) OX=559292 GN=URA1 PE=1 SV=1	0	60.151	62	13	20	13	314	34.8	6.05	69.61	13	1.065	0.09	0.361146	0.442317	Met-loss [N-Term]
P0CX52	40S ribosomal protein S16-B OS=Saccharomyces cerevisiae (strain ATCC 204508 / S288c) OX=559292 GN=RPS16B PE=1 SV=1	0	60.108	74	13	59	13	143	15.8	10.26	153.34	13	1.007	0.01	0.697269	0.156599	Met-loss [N-Term]
P05756	40S ribosomal protein S13 OS=Saccharomyces cerevisiae (strain ATCC 204508 / S288c) OX=559292 GN=RPS13 PE=1 SV=3	0	60.038	65	11	54	11	151	17	10.43	148.75	11	0.964	-0.05	0.956591	0.0192739
P54114	Aldehyde dehydrogenase [NAD(P)+] 2 OS=Saccharomyces cerevisiae (strain ATCC 204508 / S288c) OX=559292 GN=ALD3 PE=1 SV=1	0	59.953	43	16	18	8	506	55.4	5.76	62.92	16	0.999	0	0.854378	0.0683501
P20967	2-oxoglutarate dehydrogenase, mitochondrial OS=Saccharomyces cerevisiae (strain ATCC 204508 / S288c) OX=559292 GN=KGD1 PE=1 SV=2	0	59.869	19	16	20	16	1014	114.3	7.21	68.32	16	0.985	-0.02	0.202413	0.693762
P10614	Lanosterol 14-alpha demethylase OS=Saccharomyces cerevisiae (strain ATCC 204508 / S288c) OX=559292 GN=ERG11 PE=1 SV=1	0	59.655	33	14	20	14	530	60.7	8.66	77.14	14	0.921	-0.12	0.32139	0.492967
P09457	ATP synthase subunit 5, mitochondrial OS=Saccharomyces cerevisiae (strain ATCC 204508 / S288c) OX=559292 GN=ATP5 PE=1 SV=1	0	59.421	61	11	21	11	212	22.8	9.57	72.27	11	0.992	-0.01	0.470855	0.327113
P53128	Methylenetetrahydrofolate reductase 2 OS=Saccharomyces cerevisiae (strain ATCC 204508 / S288c) OX=559292 GN=MET13 PE=1 SV=2	0	59.384	24	11	15	11	600	68.5	5.8	60.99	11	0.977	-0.03	0.63671	0.196058
P04456	60S ribosomal protein L25 OS=Saccharomyces cerevisiae (strain ATCC 204508 / S288c) OX=559292 GN=RPL25 PE=1 SV=4	0	59.366	53	10	34	10	142	15.7	10.11	96.32	10	0.99	-0.01	0.837273	0.0771329
P09733	Tubulin alpha-1 chain OS=Saccharomyces cerevisiae (strain ATCC 204508 / S288c) OX=559292 GN=TUB1 PE=1 SV=2	0	59.358	35	11	15	6	447	49.8	5.07	65.95	11	0.984	-0.02	0.530286	0.27549
Q12154	ATPase GET3 OS=Saccharomyces cerevisiae (strain ATCC 204508 / S288c) OX=559292 GN=GET3 PE=1 SV=1	0	59.245	40	13	20	13	354	39.3	5	74.6	13	0.992	-0.01	0.999957	1.88097e-05
P32366	V-type proton ATPase subunit d OS=Saccharomyces cerevisiae (strain ATCC 204508 / S288c) OX=559292 GN=VMA6 PE=1 SV=2	0	59.146	62	12	16	12	345	39.8	4.6	65.34	12	0.978	-0.03	0.590877	0.228503
Q04947	Reticulon-like protein 1 OS=Saccharomyces cerevisiae (strain ATCC 204508 / S288c) OX=559292 GN=RTN1 PE=1 SV=1	0	59.135	46	10	21	10	295	32.9	8.98	83.01	10	0.914	-0.13	0.180759	0.7429	Met-loss+Acetyl [N-Term]
P17555	Adenylyl cyclase-associated protein OS=Saccharomyces cerevisiae (strain ATCC 204508 / S288c) OX=559292 GN=SRV2 PE=1 SV=1	0	59.102	36	14	15	14	526	57.5	5.64	60.73	14	0.948	-0.08	0.0616203	1.21028
P38779	Proteasome-interacting protein CIC1 OS=Saccharomyces cerevisiae (strain ATCC 204508 / S288c) OX=559292 GN=CIC1 PE=1 SV=1	0	59.094	42	12	19	12	376	42.5	8.78	67.11	12	0.98	-0.03	0.790753	0.101959
P32178	Chorismate mutase OS=Saccharomyces cerevisiae (strain ATCC 204508 / S288c) OX=559292 GN=ARO7 PE=1 SV=1	0	59.085	59	13	17	13	256	29.7	6.28	65.76	13	0.955	-0.07	0.966342	0.0148693
P53295	Ribosome-interacting GTPase 2 OS=Saccharomyces cerevisiae (strain ATCC 204508 / S288c) OX=559292 GN=RBG2 PE=1 SV=1	0	58.918	45	15	17	15	368	41	8.56	56.5	15	1.001	0	0.999562	0.000190157	Met-loss [N-Term]
P38077	ATP synthase subunit gamma, mitochondrial OS=Saccharomyces cerevisiae (strain ATCC 204508 / S288c) OX=559292 GN=ATP3 PE=1 SV=1	0	58.814	39	11	15	11	311	34.3	9.31	57.58	11	1	0	0.912495	0.0397693
P32263	Pyrroline-5-carboxylate reductase OS=Saccharomyces cerevisiae (strain ATCC 204508 / S288c) OX=559292 GN=PRO3 PE=1 SV=1	0	58.787	50	11	15	11	286	30.1	5.48	63.17	11	1.035	0.05	0.143427	0.84337
P42846	Protein KRI1 OS=Saccharomyces cerevisiae (strain ATCC 204508 / S288c) OX=559292 GN=KRI1 PE=1 SV=1	0	58.773	27	11	14	11	591	68.6	5.1	50.04	11	1.018	0.03	0.333573	0.476809
P87108	Mitochondrial import inner membrane translocase subunit TIM10 OS=Saccharomyces cerevisiae (strain ATCC 204508 / S288c) OX=559292 GN=TIM10 PE=1 SV=1	0	58.714	75	8	17	8	93	10.3	5.36	69.24	8	0.962	-0.06	0.28686	0.54233
P02406	60S ribosomal protein L28 OS=Saccharomyces cerevisiae (strain ATCC 204508 / S288c) OX=559292 GN=RPL28 PE=1 SV=3	0	58.622	58	11	39	11	149	16.7	10.62	118.58	11	0.925	-0.11	0.200914	0.696989
P42945	U3 small nucleolar RNA-associated protein 10 OS=Saccharomyces cerevisiae (strain ATCC 204508 / S288c) OX=559292 GN=UTP10 PE=1 SV=1	0	58.594	12	17	19	17	1769	200	6.49	53.04	17	0.976	-0.04	0.747166	0.126583
P33331	Nuclear transport factor 2 OS=Saccharomyces cerevisiae (strain ATCC 204508 / S288c) OX=559292 GN=NTF2 PE=1 SV=2	0	58.578	89	6	19	6	125	14.4	4.7	71.12	6	0.95	-0.07	0.344412	0.462922	Met-loss [N-Term]
P53883	Nucleolar protein 13 OS=Saccharomyces cerevisiae (strain ATCC 204508 / S288c) OX=559292 GN=NOP13 PE=1 SV=2	0	58.575	31	12	15	12	403	45.6	9.29	54.13	12	0.981	-0.03	0.539912	0.267677
Q01662	Methionine aminopeptidase 1 OS=Saccharomyces cerevisiae (strain ATCC 204508 / S288c) OX=559292 GN=MAP1 PE=1 SV=2	0	58.446	45	13	20	13	387	43.3	7.88	66.57	13	0.951	-0.07	0.0539995	1.26761	Met-loss+Acetyl [N-Term]
P54783	D-arabinono-1,4-lactone oxidase OS=Saccharomyces cerevisiae (strain ATCC 204508 / S288c) OX=559292 GN=ALO1 PE=1 SV=1	0	58.262	24	11	13	11	526	59.5	6.8	52.84	11	0.997	0	0.930468	0.0312987
P14120	60S ribosomal protein L30 OS=Saccharomyces cerevisiae (strain ATCC 204508 / S288c) OX=559292 GN=RPL30 PE=1 SV=3	0	58.171	78	9	35	9	105	11.4	9.8	89.21	9	1.078	0.11	0.32991	0.481605
P38061	60S ribosomal protein L32 OS=Saccharomyces cerevisiae (strain ATCC 204508 / S288c) OX=559292 GN=RPL32 PE=1 SV=1	0	57.909	66	14	46	14	130	14.8	11.17	123.53	14	1.056	0.08	0.0905618	1.04305	Met-loss [N-Term]
Q06106	Multiple RNA-binding domain-containing protein 1 OS=Saccharomyces cerevisiae (strain ATCC 204508 / S288c) OX=559292 GN=MRD1 PE=1 SV=1	0	57.706	19	12	14	12	887	101.1	6.55	55.5	12	1.013	0.02	0.708317	0.149772
P12945	N-terminal acetyltransferase A complex subunit NAT1 OS=Saccharomyces cerevisiae (strain ATCC 204508 / S288c) OX=559292 GN=NAT1 PE=1 SV=2	0	57.52	22	14	14	14	854	98.8	8.78	51.82	14	0.95	-0.07	0.0536321	1.27058
P53111	NADPH-dependent aldehyde reductase ARI1 OS=Saccharomyces cerevisiae (strain ATCC 204508 / S288c) OX=559292 GN=ARI1 PE=1 SV=1	0	57.411	40	11	17	11	347	38.1	5.88	44.61	11	1.008	0.01	0.694471	0.158346
P07246	Alcohol dehydrogenase 3, mitochondrial OS=Saccharomyces cerevisiae (strain ATCC 204508 / S288c) OX=559292 GN=ADH3 PE=1 SV=2	0	57.393	42	13	23	11	375	40.3	8.43	71.15	13	0.87	-0.2	0.433595	0.362915
P40495	Homoisocitrate dehydrogenase, mitochondrial OS=Saccharomyces cerevisiae (strain ATCC 204508 / S288c) OX=559292 GN=LYS12 PE=1 SV=1	0	57.38	39	14	18	14	371	40	8.02	62.52	14	0.998	0	0.774909	0.110749
P33401	Phosphoglucomutase 1 OS=Saccharomyces cerevisiae (strain ATCC 204508 / S288c) OX=559292 GN=PGM1 PE=1 SV=1	0	57.137	34	13	13	12	570	63.1	7.24	51.14	13	0.979	-0.03	0.348623	0.457644
P53254	U3 small nucleolar RNA-associated protein 22 OS=Saccharomyces cerevisiae (strain ATCC 204508 / S288c) OX=559292 GN=UTP22 PE=1 SV=1	0	57.079	14	13	15	13	1237	140.4	8.46	58.12	13	1.003	0	0.495403	0.305042
P38074	Protein arginine N-methyltransferase 1 OS=Saccharomyces cerevisiae (strain ATCC 204508 / S288c) OX=559292 GN=HMT1 PE=1 SV=1	0	56.996	46	13	16	13	348	39.8	5.48	57.73	13	0.976	-0.03	0.255642	0.592368
Q06344	Pre-rRNA-processing protein ESF1 OS=Saccharomyces cerevisiae (strain ATCC 204508 / S288c) OX=559292 GN=ESF1 PE=1 SV=1	0	56.737	29	13	14	13	628	72.4	5.26	55.79	13	1.023	0.03	0.64312	0.191708
Q00055	Glycerol-3-phosphate dehydrogenase [NAD(+)] 1 OS=Saccharomyces cerevisiae (strain ATCC 204508 / S288c) OX=559292 GN=GPD1 PE=1 SV=4	0	56.718	43	13	20	12	391	42.8	5.47	61.77	13	1.034	0.05	0.983038	0.00742954
P00431	Cytochrome c peroxidase, mitochondrial OS=Saccharomyces cerevisiae (strain ATCC 204508 / S288c) OX=559292 GN=CCP1 PE=1 SV=2	0	56.716	48	13	22	13	361	40.3	6.38	75.92	13	0.996	-0.01	0.727047	0.138438
Q12363	Transcriptional modulator WTM1 OS=Saccharomyces cerevisiae (strain ATCC 204508 / S288c) OX=559292 GN=WTM1 PE=1 SV=1	0	56.021	36	11	17	11	437	48.4	5.36	63.29	11	0.904	-0.15	0.400234	0.397686
P32598	Serine/threonine-protein phosphatase PP1-2 OS=Saccharomyces cerevisiae (strain ATCC 204508 / S288c) OX=559292 GN=GLC7 PE=1 SV=1	0	55.996	57	11	20	11	312	35.9	5.49	71.42	11	0.986	-0.02	0.549509	0.260025
P11075	Protein transport protein SEC7 OS=Saccharomyces cerevisiae (strain ATCC 204508 / S288c) OX=559292 GN=SEC7 PE=1 SV=2	0	55.944	9	14	17	14	2009	226.7	4.81	59.21	14	1.02	0.03	0.288583	0.539729
P06101	Hsp90 co-chaperone Cdc37 OS=Saccharomyces cerevisiae (strain ATCC 204508 / S288c) OX=559292 GN=CDC37 PE=1 SV=2	0	55.887	36	11	15	11	506	58.3	5.06	58.02	11	0.984	-0.02	0.311674	0.506299
P47068	Myosin tail region-interacting protein MTI1 OS=Saccharomyces cerevisiae (strain ATCC 204508 / S288c) OX=559292 GN=BBC1 PE=1 SV=2	0	55.668	16	14	19	14	1157	128.2	5.26	56.19	14	0.944	-0.08	0.348776	0.457454
P38689	Ribose-phosphate pyrophosphokinase 3 OS=Saccharomyces cerevisiae (strain ATCC 204508 / S288c) OX=559292 GN=PRS3 PE=1 SV=1	0	55.43	51	13	14	12	320	35.1	8.29	58.67	13	1.021	0.03	0.27169	0.565927
P25555	Single-strand telomeric DNA-binding protein GBP2 OS=Saccharomyces cerevisiae (strain ATCC 204508 / S288c) OX=559292 GN=GBP2 PE=1 SV=1	0	55.31	35	11	16	11	427	48.7	6.28	57.33	11	0.982	-0.03	0.525764	0.279209
Q04697	Glucose-signaling factor 2 OS=Saccharomyces cerevisiae (strain ATCC 204508 / S288c) OX=559292 GN=GSF2 PE=1 SV=1	0	55.277	33	11	13	11	403	45.8	7.12	52.64	11	0.914	-0.13	0.0145985	1.83569
O14455	60S ribosomal protein L36-B OS=Saccharomyces cerevisiae (strain ATCC 204508 / S288c) OX=559292 GN=RPL36B PE=1 SV=3	0	55.274	56	8	29	2	100	11.1	11.59	86.46	8	1.052	0.07	0.483932	0.315216
P0C2H6	60S ribosomal protein L27-A OS=Saccharomyces cerevisiae (strain ATCC 204508 / S288c) OX=559292 GN=RPL27A PE=1 SV=1	0	55.135	57	9	36	9	136	15.5	10.36	114.06	9	1.05	0.07	0.309145	0.509838
P32379	Proteasome subunit alpha type-5 OS=Saccharomyces cerevisiae (strain ATCC 204508 / S288c) OX=559292 GN=PUP2 PE=1 SV=2	0	55.131	51	12	15	12	260	28.6	4.73	60.46	12	1.058	0.08	0.361125	0.442342
P04046	Amidophosphoribosyltransferase OS=Saccharomyces cerevisiae (strain ATCC 204508 / S288c) OX=559292 GN=ADE4 PE=1 SV=2	0	55.094	30	12	13	12	510	56.7	6.28	55.41	12	0.96	-0.06	0.0617289	1.20951
P38817	ADP-ribosylation factor-binding protein GGA2 OS=Saccharomyces cerevisiae (strain ATCC 204508 / S288c) OX=559292 GN=GGA2 PE=1 SV=1	0	55.014	28	11	15	11	585	64.3	6.49	53.63	11	0.979	-0.03	0.23287	0.632886
Q12447	Polyamine N-acetyltransferase 1 OS=Saccharomyces cerevisiae (strain ATCC 204508 / S288c) OX=559292 GN=PAA1 PE=1 SV=1	0	54.968	54	11	19	11	191	21.9	5.82	74.13	11	1.055	0.08	0.898198	0.0466278
P39958	Rab GDP-dissociation inhibitor OS=Saccharomyces cerevisiae (strain ATCC 204508 / S288c) OX=559292 GN=GDI1 PE=1 SV=1	0	54.931	29	11	16	11	451	51.2	5.99	61.07	11	1.028	0.04	0.98683	0.00575774
P32771	S-(hydroxymethyl)glutathione dehydrogenase OS=Saccharomyces cerevisiae (strain ATCC 204508 / S288c) OX=559292 GN=SFA1 PE=1 SV=1	0	54.824	39	11	15	11	386	41	6.77	56.02	11	1	0	0.525879	0.279114
P38715	NADPH-dependent aldose reductase GRE3 OS=Saccharomyces cerevisiae (strain ATCC 204508 / S288c) OX=559292 GN=GRE3 PE=1 SV=1	0	54.742	35	12	14	12	327	37.1	7.08	54.68	12	0.997	0	0.989592	0.00454379
P40159	Uncharacterized protein YNL208W OS=Saccharomyces cerevisiae (strain ATCC 204508 / S288c) OX=559292 GN=YNL208W PE=1 SV=2	0	54.462	46	5	19	5	199	20.1	7.64	58.76	5	1	0	0.999398	0.000261513
P38426	Trehalose synthase complex regulatory subunit TPS3 OS=Saccharomyces cerevisiae (strain ATCC 204508 / S288c) OX=559292 GN=TPS3 PE=1 SV=3	0	54.429	16	11	13	11	1054	118.8	6.37	47.17	11	1.001	0	0.957245	0.0189769
P00128	Cytochrome b-c1 complex subunit 7, mitochondrial OS=Saccharomyces cerevisiae (strain ATCC 204508 / S288c) OX=559292 GN=QCR7 PE=1 SV=2	0	54.42	70	9	14	9	127	14.6	5.88	64.29	9	0.979	-0.03	0.844705	0.073295
P0CH09	Ubiquitin-60S ribosomal protein L40 OS=Saccharomyces cerevisiae (strain ATCC 204508 / S288c) OX=559292 GN=RPL40B PE=1 SV=1	0	54.409	59	10	72	2	128	14.5	9.83	183.05	10	0.95	-0.07	0.998081	0.000834037	Met-loss [N-Term]
P05745	60S ribosomal protein L36-A OS=Saccharomyces cerevisiae (strain ATCC 204508 / S288c) OX=559292 GN=RPL36A PE=1 SV=3	0	54.322	56	8	23	2	100	11.1	11.59	69.12	8	0.913	-0.13	0.0105269	1.9777
Q06440	Coronin-like protein OS=Saccharomyces cerevisiae (strain ATCC 204508 / S288c) OX=559292 GN=CRN1 PE=1 SV=1	0	54.296	27	13	19	13	651	72.5	5.88	59.74	13	1.051	0.07	0.0176945	1.75216
Q01852	Mitochondrial import inner membrane translocase subunit TIM44 OS=Saccharomyces cerevisiae (strain ATCC 204508 / S288c) OX=559292 GN=TIM44 PE=1 SV=1	0	54.207	29	12	18	12	431	48.8	9.44	57.59	12	0.976	-0.03	0.192645	0.715242
P33298	26S proteasome regulatory subunit 6B homolog OS=Saccharomyces cerevisiae (strain ATCC 204508 / S288c) OX=559292 GN=RPT3 PE=1 SV=2	0	54.07	32	10	16	10	428	47.9	5.53	52.82	10	1.028	0.04	0.425349	0.371254
P25343	Reduced viability upon starvation protein 161 OS=Saccharomyces cerevisiae (strain ATCC 204508 / S288c) OX=559292 GN=RVS161 PE=1 SV=1	0	53.966	52	12	20	12	265	30.2	6.62	69.27	12	1.026	0.04	0.956732	0.0192098
Q00711	Succinate dehydrogenase [ubiquinone] flavoprotein subunit, mitochondrial OS=Saccharomyces cerevisiae (strain ATCC 204508 / S288c) OX=559292 GN=SDH1 PE=1 SV=1	0	53.551	24	14	16	14	640	70.2	7.5	50.28	14	1.03	0.04	0.207678	0.68261
Q04178	Hypoxanthine-guanine phosphoribosyltransferase OS=Saccharomyces cerevisiae (strain ATCC 204508 / S288c) OX=559292 GN=HPT1 PE=1 SV=1	0	53.358	62	12	17	12	221	25.2	5.69	63.52	12	1.001	0	0.678262	0.168603
P06787	Calmodulin OS=Saccharomyces cerevisiae (strain ATCC 204508 / S288c) OX=559292 GN=CMD1 PE=1 SV=1	0	53.275	73	8	19	8	147	16.1	4.3	79.07	8	1.225	0.29	0.0955317	1.01985	Met-loss [N-Term]
P37898	Alanine/arginine aminopeptidase OS=Saccharomyces cerevisiae (strain ATCC 204508 / S288c) OX=559292 GN=AAP1 PE=1 SV=2	0	53.232	24	15	18	14	856	97.6	5.26	55.42	15	0.984	-0.02	0.449837	0.346945
P32179	3'(2'),5'-bisphosphate nucleotidase OS=Saccharomyces cerevisiae (strain ATCC 204508 / S288c) OX=559292 GN=MET22 PE=1 SV=1	0	53.21	43	11	14	11	357	39.1	6.2	57.69	11	1.039	0.06	0.630258	0.200482
P33299	26S proteasome regulatory subunit 7 homolog OS=Saccharomyces cerevisiae (strain ATCC 204508 / S288c) OX=559292 GN=RPT1 PE=1 SV=1	0	53.002	33	12	17	12	467	52	5.47	50.66	12	0.982	-0.03	0.163564	0.786312
P14020	Dolichol-phosphate mannosyltransferase OS=Saccharomyces cerevisiae (strain ATCC 204508 / S288c) OX=559292 GN=DPM1 PE=1 SV=3	0	52.994	53	12	18	12	267	30.3	7.88	62.33	12	0.991	-0.01	0.932872	0.0301781
P54780	60S ribosomal protein L15-B OS=Saccharomyces cerevisiae (strain ATCC 204508 / S288c) OX=559292 GN=RPL15B PE=1 SV=2	0	52.989	49	13	33	1	204	24.4	11.39	111.46	13	1.006	0.01	0.740836	0.130278
Q05946	U3 small nucleolar RNA-associated protein 13 OS=Saccharomyces cerevisiae (strain ATCC 204508 / S288c) OX=559292 GN=UTP13 PE=1 SV=1	0	52.957	21	11	14	11	817	91	5.43	59.06	11	0.964	-0.05	0.364282	0.438563
Q08977	Cu(2+) suppressing and bleomycin sensitive protein 1 OS=Saccharomyces cerevisiae (strain ATCC 204508 / S288c) OX=559292 GN=CUB1 PE=1 SV=1	0	52.919	27	11	11	11	551	62.7	5.12	51.04	11	0.997	0	0.979638	0.00893444
P38682	ADP-ribosylation factor GTPase-activating protein GLO3 OS=Saccharomyces cerevisiae (strain ATCC 204508 / S288c) OX=559292 GN=GLO3 PE=1 SV=1	0	52.824	29	12	14	12	493	55.1	8.25	50.22	12	0.954	-0.07	0.207642	0.682685
P29704	Squalene synthase OS=Saccharomyces cerevisiae (strain ATCC 204508 / S288c) OX=559292 GN=ERG9 PE=1 SV=2	0	52.82	37	12	14	12	444	51.7	5.9	55.43	12	0.92	-0.12	0.118069	0.927863
P30822	Exportin-1 OS=Saccharomyces cerevisiae (strain ATCC 204508 / S288c) OX=559292 GN=CRM1 PE=1 SV=1	0	52.581	15	13	15	13	1084	124	5.48	52.94	13	0.924	-0.11	0.0513922	1.2891
P38777	Family of serine hydrolases 1 OS=Saccharomyces cerevisiae (strain ATCC 204508 / S288c) OX=559292 GN=FSH1 PE=1 SV=1	0	52.505	63	10	14	10	243	27.3	6.35	67.55	10	1.055	0.08	0.414196	0.382794
P14906	Protein translocation protein SEC63 OS=Saccharomyces cerevisiae (strain ATCC 204508 / S288c) OX=559292 GN=SEC63 PE=1 SV=2	0	52.49	23	11	14	11	663	75.3	5.27	56.68	11	0.969	-0.05	0.968611	0.0138505
P32419	Malate dehydrogenase, peroxisomal OS=Saccharomyces cerevisiae (strain ATCC 204508 / S288c) OX=559292 GN=MDH3 PE=1 SV=3	0	52.237	39	11	15	11	343	37.2	9.2	57.79	11	0.962	-0.06	0.312862	0.504647
P22943	12 kDa heat shock protein OS=Saccharomyces cerevisiae (strain ATCC 204508 / S288c) OX=559292 GN=HSP12 PE=1 SV=1	0	52.139	77	11	15	11	109	11.7	5.38	51.3	11	1.339	0.42	0.238155	0.623139
Q04636	FACT complex subunit POB3 OS=Saccharomyces cerevisiae (strain ATCC 204508 / S288c) OX=559292 GN=POB3 PE=1 SV=1	0	52.002	31	12	14	12	552	63	4.86	46.33	12	1.01	0.01	0.33972	0.468879
Q12265	Ribose-phosphate pyrophosphokinase 5 OS=Saccharomyces cerevisiae (strain ATCC 204508 / S288c) OX=559292 GN=PRS5 PE=1 SV=1	0	51.781	34	12	13	12	496	53.5	7.28	54.22	12	0.919	-0.12	0.00270634	2.56762
Q06142	Importin subunit beta-1 OS=Saccharomyces cerevisiae (strain ATCC 204508 / S288c) OX=559292 GN=KAP95 PE=1 SV=1	0	51.728	19	12	14	12	861	94.7	4.64	58.9	12	1.012	0.02	0.996005	0.00173833
P53981	Uncharacterized phosphatase YNL010W OS=Saccharomyces cerevisiae (strain ATCC 204508 / S288c) OX=559292 GN=YNL010W PE=1 SV=1	0	51.708	51	12	16	12	241	27.5	5.45	51.35	12	1.014	0.02	0.966282	0.0148959
P38688	Signal recognition particle subunit SRP72 OS=Saccharomyces cerevisiae (strain ATCC 204508 / S288c) OX=559292 GN=SRP72 PE=1 SV=2	0	51.583	19	11	16	11	640	73.5	9.41	54.09	11	0.958	-0.06	0.391734	0.407009
P38858	6-phosphogluconolactonase 3 OS=Saccharomyces cerevisiae (strain ATCC 204508 / S288c) OX=559292 GN=SOL3 PE=1 SV=2	0	51.563	60	10	17	10	249	27.8	5.5	65.13	10	1.013	0.02	0.537679	0.269477
P32610	V-type proton ATPase subunit D OS=Saccharomyces cerevisiae (strain ATCC 204508 / S288c) OX=559292 GN=VMA8 PE=1 SV=1	0	51.529	57	9	12	9	256	29.2	5.92	52.62	9	1.037	0.05	0.304764	0.516036
P31787	Acyl-CoA-binding protein OS=Saccharomyces cerevisiae (strain ATCC 204508 / S288c) OX=559292 GN=ACB1 PE=1 SV=3	0	51.473	90	8	20	8	87	10.1	4.92	80.18	8	1.11	0.15	0.265877	0.57532	Met-loss [N-Term]
P24031	Constitutive acid phosphatase OS=Saccharomyces cerevisiae (strain ATCC 204508 / S288c) OX=559292 GN=PHO3 PE=1 SV=2	0	51.156	25	8	14	5	467	52.7	4.63	57.18	8	0.948	-0.08	0.742606	0.129241
P32588	Nuclear and cytoplasmic polyadenylated RNA-binding protein PUB1 OS=Saccharomyces cerevisiae (strain ATCC 204508 / S288c) OX=559292 GN=PUB1 PE=1 SV=4	0	50.919	26	10	17	10	453	50.7	5.11	67.69	10	0.946	-0.08	0.0516491	1.28694
P36139	Protein PET10 OS=Saccharomyces cerevisiae (strain ATCC 204508 / S288c) OX=559292 GN=PET10 PE=1 SV=3	0	50.918	46	11	18	11	283	31.2	8.16	60.9	11	0.99	-0.01	0.871069	0.0599473
P16467	Pyruvate decarboxylase isozyme 2 OS=Saccharomyces cerevisiae (strain ATCC 204508 / S288c) OX=559292 GN=PDC5 PE=1 SV=4	0	50.8	19	6	59	3	563	61.9	6.43	167.15	6	1.098	0.14	0.156064	0.806698
P41056	60S ribosomal protein L33-B OS=Saccharomyces cerevisiae (strain ATCC 204508 / S288c) OX=559292 GN=RPL33B PE=1 SV=2	0	50.55	65	10	42	2	107	12.2	11.08	97.02	10	1.122	0.17	0.330927	0.480267
P16451	Pyruvate dehydrogenase complex protein X component, mitochondrial OS=Saccharomyces cerevisiae (strain ATCC 204508 / S288c) OX=559292 GN=PDX1 PE=1 SV=1	0	50.383	31	9	13	9	410	45.3	5.73	54.18	9	1.022	0.03	0.891757	0.0497534
P20449	ATP-dependent RNA helicase DBP5 OS=Saccharomyces cerevisiae (strain ATCC 204508 / S288c) OX=559292 GN=DBP5 PE=1 SV=2	0	50.267	31	11	12	11	482	53.8	7.43	54.06	11	0.971	-0.04	0.309128	0.509862
P19881	4-nitrophenylphosphatase OS=Saccharomyces cerevisiae (strain ATCC 204508 / S288c) OX=559292 GN=PHO13 PE=1 SV=2	0	50.195	40	9	12	9	312	34.6	6.38	46.54	9	1.032	0.05	0.996763	0.0014082	Met-loss [N-Term]
P23639	Proteasome subunit alpha type-2 OS=Saccharomyces cerevisiae (strain ATCC 204508 / S288c) OX=559292 GN=PRE8 PE=1 SV=1	0	50.147	43	10	19	10	250	27.1	5.72	47.82	10	0.973	-0.04	0.351222	0.454419
Q03640	Tricalbin-3 OS=Saccharomyces cerevisiae (strain ATCC 204508 / S288c) OX=559292 GN=TCB3 PE=1 SV=1	0	50.03	12	12	12	12	1545	171	7.14	49.99	12	0.983	-0.02	0.868735	0.0611129
P34223	UBX domain-containing protein 1 OS=Saccharomyces cerevisiae (strain ATCC 204508 / S288c) OX=559292 GN=SHP1 PE=1 SV=1	0	50.009	30	9	11	9	423	47	5.01	46.69	9	0.989	-0.02	0.49111	0.308822
Q12439	Transposon Ty2-OR1 Gag polyprotein OS=Saccharomyces cerevisiae (strain ATCC 204508 / S288c) OX=559292 GN=TY2A-OR1 PE=3 SV=1	0	49.914	34	12	18	2	438	49.7	7.96	55.6	12	1.058	0.08	0.328148	0.483931
P01123	GTP-binding protein YPT1 OS=Saccharomyces cerevisiae (strain ATCC 204508 / S288c) OX=559292 GN=YPT1 PE=1 SV=2	0	49.777	58	9	18	9	206	23.2	5.33	70.01	9	0.974	-0.04	0.67186	0.172722
Q99383	Nuclear polyadenylated RNA-binding protein 4 OS=Saccharomyces cerevisiae (strain ATCC 204508 / S288c) OX=559292 GN=HRP1 PE=1 SV=1	0	49.754	26	9	16	9	534	59.6	5.66	63.45	9	1.057	0.08	0.000596887	3.22411
P42935	Elongator complex protein 2 OS=Saccharomyces cerevisiae (strain ATCC 204508 / S288c) OX=559292 GN=ELP2 PE=1 SV=1	0	49.698	19	13	17	13	788	89.4	5.57	57.41	13	1.059	0.08	0.122306	0.912551	Met-loss [N-Term]
P38861	60S ribosomal export protein NMD3 OS=Saccharomyces cerevisiae (strain ATCC 204508 / S288c) OX=559292 GN=NMD3 PE=1 SV=3	0	49.404	29	11	13	11	518	59.1	5.47	53.19	11	1.034	0.05	0.969275	0.013553
P43590	Uncharacterized peptidase YFR006W OS=Saccharomyces cerevisiae (strain ATCC 204508 / S288c) OX=559292 GN=YFR006W PE=1 SV=1	0	49.197	31	13	14	13	535	61.7	6.16	49.19	13	0.973	-0.04	0.672431	0.172352
P04449	60S ribosomal protein L24-A OS=Saccharomyces cerevisiae (strain ATCC 204508 / S288c) OX=559292 GN=RPL24A PE=1 SV=1	0	49.105	37	10	19	2	155	17.6	11.28	64.95	10	0.932	-0.1	0.0490909	1.309
P0CX26	60S ribosomal protein L43-B OS=Saccharomyces cerevisiae (strain ATCC 204508 / S288c) OX=559292 GN=RPL43B PE=1 SV=1	0	49.036	68	11	30	11	92	10.1	10.42	94.73	11	0.979	-0.03	0.722612	0.141095
Q06505	Transcription factor SPN1 OS=Saccharomyces cerevisiae (strain ATCC 204508 / S288c) OX=559292 GN=SPN1 PE=1 SV=1	0	48.855	33	10	13	10	410	46.1	7.52	48.29	10	1.021	0.03	0.999008	0.000431057
P23638	Proteasome subunit alpha type-3 OS=Saccharomyces cerevisiae (strain ATCC 204508 / S288c) OX=559292 GN=PRE9 PE=1 SV=1	0	48.848	40	9	12	9	258	28.7	5.22	48.97	9	0.972	-0.04	0.45968	0.337544
Q12211	tRNA pseudouridine synthase 1 OS=Saccharomyces cerevisiae (strain ATCC 204508 / S288c) OX=559292 GN=PUS1 PE=1 SV=1	0	48.799	26	12	14	12	544	62.1	8.13	48.94	12	0.996	-0.01	0.827951	0.0819952
Q01532	Cysteine proteinase 1, mitochondrial OS=Saccharomyces cerevisiae (strain ATCC 204508 / S288c) OX=559292 GN=LAP3 PE=1 SV=3	0	48.564	29	11	14	11	483	55.4	8.85	51.69	11	0.954	-0.07	0.374261	0.426826
Q04373	Pumilio homology domain family member 6 OS=Saccharomyces cerevisiae (strain ATCC 204508 / S288c) OX=559292 GN=PUF6 PE=1 SV=1	0	48.472	23	12	16	12	656	75.1	6.89	50.05	12	1.001	0	0.860916	0.065039
P36069	Probable phosphoglycerate mutase PMU1 OS=Saccharomyces cerevisiae (strain ATCC 204508 / S288c) OX=559292 GN=PMU1 PE=1 SV=1	0	48.464	45	9	13	9	295	33.8	6.58	47.24	9	1.079	0.11	0.0949876	1.02233
Q12019	Midasin OS=Saccharomyces cerevisiae (strain ATCC 204508 / S288c) OX=559292 GN=MDN1 PE=1 SV=1	0	48.291	4	13	14	13	4910	559	5.01	49.2	13	0.987	-0.02	0.969154	0.0136073
P24000	60S ribosomal protein L24-B OS=Saccharomyces cerevisiae (strain ATCC 204508 / S288c) OX=559292 GN=RPL24B PE=1 SV=1	0	48.007	37	10	20	2	155	17.5	11.37	68.81	10	1.045	0.06	0.740536	0.130454
P25297	Inorganic phosphate transporter PHO84 OS=Saccharomyces cerevisiae (strain ATCC 204508 / S288c) OX=559292 GN=PHO84 PE=1 SV=2	0	47.922	22	9	13	9	587	64.3	6.44	53.43	9	0.832	-0.27	0.162262	0.789783
P17649	4-aminobutyrate aminotransferase OS=Saccharomyces cerevisiae (strain ATCC 204508 / S288c) OX=559292 GN=UGA1 PE=1 SV=2	0	47.908	34	12	14	12	471	52.9	6.8	55.67	12	1.011	0.02	0.653505	0.184751
P20606	Small COPII coat GTPase SAR1 OS=Saccharomyces cerevisiae (strain ATCC 204508 / S288c) OX=559292 GN=SAR1 PE=1 SV=1	0	47.857	60	9	18	9	190	21.4	5.38	63.75	9	1.001	0	0.908237	0.0418007
P53276	U3 small nucleolar RNA-associated protein 8 OS=Saccharomyces cerevisiae (strain ATCC 204508 / S288c) OX=559292 GN=UTP8 PE=1 SV=1	0	47.84	21	12	15	12	713	80.1	5.17	47.9	12	0.984	-0.02	0.897303	0.0470608
P20081	FK506-binding protein 1 OS=Saccharomyces cerevisiae (strain ATCC 204508 / S288c) OX=559292 GN=FPR1 PE=1 SV=2	0	47.799	80	7	26	7	114	12.2	6.04	81.36	7	0.981	-0.03	0.809985	0.0915229
P40693	Ribosome biogenesis protein RLP7 OS=Saccharomyces cerevisiae (strain ATCC 204508 / S288c) OX=559292 GN=RLP7 PE=1 SV=1	0	47.738	40	10	12	10	322	36.5	9.45	50.26	10	1.065	0.09	0.164263	0.78446
P48510	Ubiquitin domain-containing protein DSK2 OS=Saccharomyces cerevisiae (strain ATCC 204508 / S288c) OX=559292 GN=DSK2 PE=1 SV=2	0	47.635	34	10	17	9	373	39.3	4.96	63.36	10	1.036	0.05	0.0874992	1.058	Met-loss+Acetyl [N-Term]
P47047	ATP-dependent RNA helicase DOB1 OS=Saccharomyces cerevisiae (strain ATCC 204508 / S288c) OX=559292 GN=MTR4 PE=1 SV=1	0	47.605	16	13	15	13	1073	122	6.34	47.22	13	1.06	0.08	0.030564	1.51479
P07256	Cytochrome b-c1 complex subunit 1, mitochondrial OS=Saccharomyces cerevisiae (strain ATCC 204508 / S288c) OX=559292 GN=COR1 PE=1 SV=1	0	47.592	33	11	15	11	457	50.2	7.3	43.77	11	0.938	-0.09	0.293862	0.531856
Q06053	tRNA-dihydrouridine(47) synthase [NAD(P)(+)] OS=Saccharomyces cerevisiae (strain ATCC 204508 / S288c) OX=559292 GN=DUS3 PE=1 SV=2	0	47.559	21	9	12	9	668	76.5	7.42	50.11	9	0.975	-0.04	0.56894	0.244934
Q02753	60S ribosomal protein L21-A OS=Saccharomyces cerevisiae (strain ATCC 204508 / S288c) OX=559292 GN=RPL21A PE=1 SV=1	0	47.438	49	10	79	10	160	18.2	10.39	160.62	10	0.98	-0.03	0.994273	0.00249451
Q12159	RNA annealing protein YRA1 OS=Saccharomyces cerevisiae (strain ATCC 204508 / S288c) OX=559292 GN=YRA1 PE=1 SV=2	0	47.389	50	12	19	12	226	24.9	11.33	54.26	12	1.164	0.22	0.0015575	2.80757
P38523	GrpE protein homolog, mitochondrial OS=Saccharomyces cerevisiae (strain ATCC 204508 / S288c) OX=559292 GN=MGE1 PE=1 SV=1	0	47.364	32	8	14	8	228	26.1	8.24	54.79	8	1.019	0.03	0.973939	0.0114683
P38998	Saccharopine dehydrogenase [NAD(+), L-lysine-forming] OS=Saccharomyces cerevisiae (strain ATCC 204508 / S288c) OX=559292 GN=LYS1 PE=1 SV=3	0	47.349	37	11	14	11	373	41.4	9.1	48.8	11	0.966	-0.05	0.31314	0.504261
P38910	10 kDa heat shock protein, mitochondrial OS=Saccharomyces cerevisiae (strain ATCC 204508 / S288c) OX=559292 GN=HSP10 PE=1 SV=1	0	47.177	83	9	15	9	106	11.4	9	57.79	9	1.047	0.07	0.429313	0.367226	Met-loss [N-Term]
Q04175	Importin beta SMX1 OS=Saccharomyces cerevisiae (strain ATCC 204508 / S288c) OX=559292 GN=SXM1 PE=1 SV=1	0	47.102	16	11	12	11	944	108.3	4.72	48.64	11	1.037	0.05	0.509013	0.293271	Met-loss [N-Term]
P12688	Serine/threonine-protein kinase YPK1 OS=Saccharomyces cerevisiae (strain ATCC 204508 / S288c) OX=559292 GN=YPK1 PE=1 SV=2	0	47.09	16	9	11	9	680	76.4	6.51	50.71	9	0.932	-0.1	0.0321654	1.49261
P0CX49	60S ribosomal protein L18-A OS=Saccharomyces cerevisiae (strain ATCC 204508 / S288c) OX=559292 GN=RPL18A PE=1 SV=1	0	47.039	54	13	33	13	186	20.6	11.71	78.97	13	1.028	0.04	0.812181	0.090347
Q02931	NET1-associated nuclear protein 1 OS=Saccharomyces cerevisiae (strain ATCC 204508 / S288c) OX=559292 GN=NAN1 PE=1 SV=1	0	47.01	16	11	12	11	896	101.2	6.35	50.37	11	1.042	0.06	0.330204	0.481218	Met-loss [N-Term]
P02293	Histone H2B.1 OS=Saccharomyces cerevisiae (strain ATCC 204508 / S288c) OX=559292 GN=HTB1 PE=1 SV=2	0	46.96	51	9	27	9	131	14.2	10.1	79.15	9	1.046	0.07	0.915984	0.038112
P32836	GTP-binding nuclear protein GSP2/CNR2 OS=Saccharomyces cerevisiae (strain ATCC 204508 / S288c) OX=559292 GN=GSP2 PE=1 SV=1	0	46.824	58	11	19	11	220	25	6.68	59.23	11	0.952	-0.07	0.33237	0.478378
P18759	Vesicular-fusion protein SEC18 OS=Saccharomyces cerevisiae (strain ATCC 204508 / S288c) OX=559292 GN=SEC18 PE=1 SV=2	0	46.82	20	13	16	13	758	84	7.99	54.63	13	1.013	0.02	0.9997	0.000130348
P32590	Heat shock protein homolog SSE2 OS=Saccharomyces cerevisiae (strain ATCC 204508 / S288c) OX=559292 GN=SSE2 PE=1 SV=3	0	46.778	16	11	19	3	693	77.6	5.63	65.39	11	0.967	-0.05	0.99786	0.000930518
Q06679	U3 small nucleolar RNA-associated protein 4 OS=Saccharomyces cerevisiae (strain ATCC 204508 / S288c) OX=559292 GN=UTP4 PE=1 SV=1	0	46.777	17	13	13	13	776	87.7	6.57	49.54	13	1.01	0.01	0.990151	0.00429878
P40106	Glycerol-1-phosphate phosphohydrolase 2 OS=Saccharomyces cerevisiae (strain ATCC 204508 / S288c) OX=559292 GN=GPP2 PE=1 SV=1	0	46.475	32	10	17	2	250	27.8	6.16	54.84	10	0.95	-0.07	0.705526	0.151487
P05744	60S ribosomal protein L33-A OS=Saccharomyces cerevisiae (strain ATCC 204508 / S288c) OX=559292 GN=RPL33A PE=1 SV=3	0	46.467	65	10	51	2	107	12.1	11.08	114.52	10	1.022	0.03	0.75817	0.120233
P38264	SRP-independent targeting protein 3 OS=Saccharomyces cerevisiae (strain ATCC 204508 / S288c) OX=559292 GN=PHO88 PE=1 SV=1	0	46.452	49	10	15	10	188	21.1	9.19	48.32	10	0.881	-0.18	0.0868701	1.06113
P32911	Eukaryotic translation initiation factor eIF-1 OS=Saccharomyces cerevisiae (strain ATCC 204508 / S288c) OX=559292 GN=SUI1 PE=1 SV=1	0	46.376	71	6	10	6	108	12.3	7.97	50.59	6	0.968	-0.05	0.254243	0.59475
P38886	26S proteasome regulatory subunit RPN10 OS=Saccharomyces cerevisiae (strain ATCC 204508 / S288c) OX=559292 GN=RPN10 PE=1 SV=3	0	46.363	34	7	13	7	268	29.7	4.82	59.54	7	0.981	-0.03	0.651152	0.186317	Met-loss [N-Term]
Q12458	Putative reductase 1 OS=Saccharomyces cerevisiae (strain ATCC 204508 / S288c) OX=559292 GN=YPR1 PE=1 SV=1	0	46.154	38	12	15	9	312	34.7	7.12	49.48	12	0.992	-0.01	0.82864	0.0816343
P32264	Glutamate 5-kinase OS=Saccharomyces cerevisiae (strain ATCC 204508 / S288c) OX=559292 GN=PRO1 PE=1 SV=2	0	46.136	37	10	12	10	428	47.1	6.76	47.27	10	0.97	-0.04	0.139753	0.85464
P39744	Nucleolar complex protein 2 OS=Saccharomyces cerevisiae (strain ATCC 204508 / S288c) OX=559292 GN=NOC2 PE=1 SV=2	0	46.055	21	13	14	13	710	81.6	8.48	44.31	13	1.01	0.01	0.730315	0.13649
Q04432	Glutathione-independent glyoxalase HSP31 OS=Saccharomyces cerevisiae (strain ATCC 204508 / S288c) OX=559292 GN=HSP31 PE=1 SV=1	0	45.484	45	9	10	9	237	25.7	5.5	47.2	9	1.028	0.04	0.699994	0.154906
P32496	26S proteasome regulatory subunit RPN12 OS=Saccharomyces cerevisiae (strain ATCC 204508 / S288c) OX=559292 GN=RPN12 PE=1 SV=3	0	45.379	52	11	13	11	274	31.9	4.92	44.51	11	0.902	-0.15	0.0646472	1.18945
Q12178	Cytosine deaminase OS=Saccharomyces cerevisiae (strain ATCC 204508 / S288c) OX=559292 GN=FCY1 PE=1 SV=1	0	45.295	61	6	13	6	158	17.5	5.94	45.56	6	1.011	0.02	0.757306	0.120728
P35842	Acid phosphatase PHO11 OS=Saccharomyces cerevisiae (strain ATCC 204508 / S288c) OX=559292 GN=PHO11 PE=1 SV=1	0	45.279	29	8	10	6	467	52.7	5.17	45.79	8	0.798	-0.33	0.420719	0.376008
P32469	Diphthine methyl ester synthase OS=Saccharomyces cerevisiae (strain ATCC 204508 / S288c) OX=559292 GN=DPH5 PE=1 SV=1	0	45.12	55	11	17	11	300	33.8	4.92	65.17	11	1.102	0.14	0.189424	0.722565
P48836	V-type proton ATPase subunit G OS=Saccharomyces cerevisiae (strain ATCC 204508 / S288c) OX=559292 GN=VMA10 PE=1 SV=1	0	45.101	61	9	14	9	114	12.7	8.98	46.08	9	1.063	0.09	0.175482	0.755768
P40462	Protein TMA108 OS=Saccharomyces cerevisiae (strain ATCC 204508 / S288c) OX=559292 GN=TMA108 PE=1 SV=1	0	45.025	15	11	14	11	946	107.7	6.54	49.64	11	0.959	-0.06	0.158274	0.80059
P36152	Fe-S cluster assembly protein DRE2 OS=Saccharomyces cerevisiae (strain ATCC 204508 / S288c) OX=559292 GN=DRE2 PE=1 SV=1	0	45.01	43	10	12	10	348	38.5	5.31	34.86	10	0.971	-0.04	0.542829	0.265337
P32457	Cell division control protein 3 OS=Saccharomyces cerevisiae (strain ATCC 204508 / S288c) OX=559292 GN=CDC3 PE=1 SV=3	0	44.969	27	11	12	11	520	60	5.48	46.76	11	0.978	-0.03	0.598064	0.223252
Q04013	Citrate/oxoglutarate carrier protein OS=Saccharomyces cerevisiae (strain ATCC 204508 / S288c) OX=559292 GN=YHM2 PE=1 SV=1	0	44.814	39	13	16	13	314	34.2	9.88	54.12	13	0.969	-0.04	0.254888	0.593651	Met-loss [N-Term]
Q12024	Ribosome biogenesis protein YTM1 OS=Saccharomyces cerevisiae (strain ATCC 204508 / S288c) OX=559292 GN=YTM1 PE=1 SV=1	0	44.743	31	10	11	10	460	51.3	6.96	44.13	10	1.017	0.02	0.952438	0.0211632
P53312	Succinate--CoA ligase [ADP-forming] subunit beta, mitochondrial OS=Saccharomyces cerevisiae (strain ATCC 204508 / S288c) OX=559292 GN=LSC2 PE=1 SV=1	0	44.642	32	11	13	11	427	46.9	7.47	44.18	11	1.085	0.12	0.116217	0.934732
Q04344	Hit family protein 1 OS=Saccharomyces cerevisiae (strain ATCC 204508 / S288c) OX=559292 GN=HNT1 PE=1 SV=2	0	44.553	48	6	12	6	158	17.7	6.95	50.05	6	1.074	0.1	0.999452	0.000238265
P40037	Protein HMF1 OS=Saccharomyces cerevisiae (strain ATCC 204508 / S288c) OX=559292 GN=HMF1 PE=1 SV=1	0	44.533	78	7	14	7	129	13.9	5.41	57.89	7	1.022	0.03	0.259782	0.585391
P09950	5-aminolevulinate synthase, mitochondrial OS=Saccharomyces cerevisiae (strain ATCC 204508 / S288c) OX=559292 GN=HEM1 PE=1 SV=1	0	44.522	25	9	10	9	548	59.3	7.52	43.39	9	1.022	0.03	0.898691	0.0463895
Q06685	Inositol hexakisphosphate and diphosphoinositol-pentakisphosphate kinase OS=Saccharomyces cerevisiae (strain ATCC 204508 / S288c) OX=559292 GN=VIP1 PE=1 SV=1	0	44.458	14	13	13	13	1146	129.7	8.65	40.93	13	0.954	-0.07	0.329627	0.481978
P32466	Low-affinity glucose transporter HXT3 OS=Saccharomyces cerevisiae (strain ATCC 204508 / S288c) OX=559292 GN=HXT3 PE=1 SV=1	0	44.434	19	7	9	6	567	62.5	7.08	45.48	7	0.868	-0.2	0.188279	0.725199
P53297	PAB1-binding protein 1 OS=Saccharomyces cerevisiae (strain ATCC 204508 / S288c) OX=559292 GN=PBP1 PE=1 SV=1	0	44.389	16	9	9	9	722	78.7	6.92	40.75	9	0.978	-0.03	0.378723	0.421679
Q3E754	40S ribosomal protein S21-B OS=Saccharomyces cerevisiae (strain ATCC 204508 / S288c) OX=559292 GN=RPS21B PE=1 SV=1	0	44.224	84	8	54	1	87	9.8	6.06	156.98	8	1.078	0.11	0.356356	0.448116
P32468	Cell division control protein 12 OS=Saccharomyces cerevisiae (strain ATCC 204508 / S288c) OX=559292 GN=CDC12 PE=1 SV=1	0	44.184	28	10	19	10	407	46.6	7.99	63.16	10	0.965	-0.05	0.669158	0.174471
Q08971	Protein PBDC1 homolog OS=Saccharomyces cerevisiae (strain ATCC 204508 / S288c) OX=559292 GN=YPL225W PE=1 SV=1	0	44.166	63	10	13	10	146	17.4	5.3	56.14	10	1.113	0.15	0.0395753	1.40258
P33753	tRNA (uracil(54)-C(5))-methyltransferase OS=Saccharomyces cerevisiae (strain ATCC 204508 / S288c) OX=559292 GN=TRM2 PE=1 SV=2	0	44.082	23	11	12	11	639	72.8	8.79	47.93	11	1.017	0.02	0.424372	0.372253
P07260	Eukaryotic translation initiation factor 4E OS=Saccharomyces cerevisiae (strain ATCC 204508 / S288c) OX=559292 GN=CDC33 PE=1 SV=1	0	44.072	49	10	12	10	213	24.2	5.49	48.88	10	0.953	-0.07	0.182604	0.73849
P07285	Anthranilate phosphoribosyltransferase OS=Saccharomyces cerevisiae (strain ATCC 204508 / S288c) OX=559292 GN=TRP4 PE=1 SV=1	0	43.955	36	10	12	10	380	41.3	6.67	51.15	10	0.982	-0.03	0.313006	0.504448
P31688	Trehalose-phosphatase OS=Saccharomyces cerevisiae (strain ATCC 204508 / S288c) OX=559292 GN=TPS2 PE=1 SV=3	0	43.955	13	11	13	11	896	102.9	8.15	40.64	11	1.043	0.06	0.863101	0.0639383
P0C0V8	40S ribosomal protein S21-A OS=Saccharomyces cerevisiae (strain ATCC 204508 / S288c) OX=559292 GN=RPS21A PE=1 SV=1	0	43.949	84	8	48	1	87	9.7	6.06	152.42	8	1.076	0.11	0.0501623	1.29962
P07277	Mevalonate kinase OS=Saccharomyces cerevisiae (strain ATCC 204508 / S288c) OX=559292 GN=ERG12 PE=1 SV=1	0	43.798	33	10	11	10	443	48.4	5.59	42.25	10	0.981	-0.03	0.359833	0.443899
P46681	D-2-hydroxyglutarate--pyruvate transhydrogenase DLD2 OS=Saccharomyces cerevisiae (strain ATCC 204508 / S288c) OX=559292 GN=DLD2 PE=1 SV=1	0	43.677	31	11	11	9	530	59.2	6.13	37.39	11	1.024	0.03	0.402831	0.394877
P43609	Chromatin structure-remodeling complex protein RSC8 OS=Saccharomyces cerevisiae (strain ATCC 204508 / S288c) OX=559292 GN=RSC8 PE=1 SV=1	0	43.677	22	10	11	10	557	63.1	5.38	42.44	10	0.961	-0.06	0.853199	0.0689497
P53909	Adenine deaminase OS=Saccharomyces cerevisiae (strain ATCC 204508 / S288c) OX=559292 GN=AAH1 PE=1 SV=1	0	43.627	40	11	17	11	347	39.6	5.4	55.46	11	0.985	-0.02	0.591678	0.227914	Met-loss [N-Term]
P43593	Ubiquitin carboxyl-terminal hydrolase 6 OS=Saccharomyces cerevisiae (strain ATCC 204508 / S288c) OX=559292 GN=UBP6 PE=1 SV=1	0	43.511	22	9	12	9	499	57.1	7.14	46.56	9	0.975	-0.04	0.316478	0.499657
Q04728	Arginine biosynthesis bifunctional protein ArgJ, mitochondrial OS=Saccharomyces cerevisiae (strain ATCC 204508 / S288c) OX=559292 GN=ARG7 PE=1 SV=1	0	43.331	29	10	12	10	441	47.8	7.14	45.65	10	0.969	-0.05	0.729401	0.137034
P49166	60S ribosomal protein L37-A OS=Saccharomyces cerevisiae (strain ATCC 204508 / S288c) OX=559292 GN=RPL37A PE=1 SV=2	0	43.311	64	11	20	5	88	9.8	11.63	61.74	11	1.018	0.03	0.904752	0.0434703	Met-loss [N-Term]
Q04869	Uncharacterized protein YMR315W OS=Saccharomyces cerevisiae (strain ATCC 204508 / S288c) OX=559292 GN=YMR315W PE=1 SV=1	0	43.177	26	6	12	6	349	38.2	6.62	43.81	6	1.004	0.01	0.923971	0.0343418	Met-loss [N-Term]
P02309	Histone H4 OS=Saccharomyces cerevisiae (strain ATCC 204508 / S288c) OX=559292 GN=HHF1 PE=1 SV=2	0	43.111	52	7	15	7	103	11.4	11.36	52.91	7	1.005	0.01	0.993612	0.0027833
P38912	Eukaryotic translation initiation factor 1A OS=Saccharomyces cerevisiae (strain ATCC 204508 / S288c) OX=559292 GN=TIF11 PE=1 SV=1	0	43.083	56	9	16	9	153	17.4	4.83	55.14	9	1.003	0	0.968118	0.0140718
P38911	FK506-binding nuclear protein OS=Saccharomyces cerevisiae (strain ATCC 204508 / S288c) OX=559292 GN=FPR3 PE=1 SV=2	0	43.063	18	7	14	6	411	46.5	4.46	49.23	7	1	0	0.990276	0.00424371
P30902	ATP synthase subunit d, mitochondrial OS=Saccharomyces cerevisiae (strain ATCC 204508 / S288c) OX=559292 GN=ATP7 PE=1 SV=2	0	42.952	59	9	14	9	174	19.8	8.94	52.35	9	0.97	-0.04	0.283809	0.546973
P49435	Adenine phosphoribosyltransferase 1 OS=Saccharomyces cerevisiae (strain ATCC 204508 / S288c) OX=559292 GN=APT1 PE=1 SV=3	0	42.909	46	9	13	9	187	20.6	5.1	50.34	9	1.242	0.31	0.097042	1.01304
P38787	2-dehydropantoate 2-reductase OS=Saccharomyces cerevisiae (strain ATCC 204508 / S288c) OX=559292 GN=PAN5 PE=1 SV=1	0	42.872	36	11	11	11	379	42.8	6.64	40.73	11	0.939	-0.09	0.0777656	1.10921
P38075	Pyridoxamine 5'-phosphate oxidase OS=Saccharomyces cerevisiae (strain ATCC 204508 / S288c) OX=559292 GN=PDX3 PE=1 SV=1	0	42.806	45	8	9	8	228	26.9	7.49	43.94	8	0.977	-0.03	0.212267	0.673117
P36049	rRNA-processing protein EBP2 OS=Saccharomyces cerevisiae (strain ATCC 204508 / S288c) OX=559292 GN=EBP2 PE=1 SV=1	0	42.78	25	11	12	11	427	49.7	6.42	37.71	11	1.002	0	0.767734	0.114789
P47119	Inosine triphosphate pyrophosphatase OS=Saccharomyces cerevisiae (strain ATCC 204508 / S288c) OX=559292 GN=HAM1 PE=1 SV=1	0	42.609	47	6	11	6	197	22.1	5.64	56.56	6	1.026	0.04	0.997932	0.000899189
Q03973	High mobility group protein 1 OS=Saccharomyces cerevisiae (strain ATCC 204508 / S288c) OX=559292 GN=HMO1 PE=1 SV=1	0	42.582	25	6	13	6	246	27.5	8.51	49.27	6	1.001	0	0.99392	0.00264849
Q04371	Damage-control phosphatase YMR027W OS=Saccharomyces cerevisiae (strain ATCC 204508 / S288c) OX=559292 GN=YMR027W PE=1 SV=1	0	42.452	30	13	15	13	470	54.1	5.64	42.12	13	0.971	-0.04	0.87715	0.0569262
Q12335	Protoplast secreted protein 2 OS=Saccharomyces cerevisiae (strain ATCC 204508 / S288c) OX=559292 GN=PST2 PE=1 SV=1	0	42.364	47	4	10	4	198	21	5.73	45.92	4	1.027	0.04	0.569873	0.244222
P33338	Protein SLA2 OS=Saccharomyces cerevisiae (strain ATCC 204508 / S288c) OX=559292 GN=SLA2 PE=1 SV=5	0	42.334	15	11	14	11	968	108.8	5.44	43.89	11	1.031	0.04	0.73608	0.133075
P53834	Hsp90 co-chaperone HCH1 OS=Saccharomyces cerevisiae (strain ATCC 204508 / S288c) OX=559292 GN=HCH1 PE=1 SV=1	0	42.326	71	8	10	8	153	17.2	4.78	42.55	8	0.94	-0.09	0.230617	0.637108	Met-loss [N-Term]
P19524	Myosin-2 OS=Saccharomyces cerevisiae (strain ATCC 204508 / S288c) OX=559292 GN=MYO2 PE=1 SV=1	0	42.292	9	10	11	9	1574	180.6	6.32	40.92	10	0.978	-0.03	0.927384	0.0327404
Q06506	Ribosomal RNA-processing protein 9 OS=Saccharomyces cerevisiae (strain ATCC 204508 / S288c) OX=559292 GN=RRP9 PE=1 SV=1	0	42.29	20	9	10	9	573	65	5.74	40.22	9	0.982	-0.03	0.538952	0.26845
P51402	60S ribosomal protein L37-B OS=Saccharomyces cerevisiae (strain ATCC 204508 / S288c) OX=559292 GN=RPL37B PE=1 SV=2	0	42.244	63	11	26	5	88	9.9	11.8	72.51	11	1.177	0.24	0.08635	1.06374	Met-loss [N-Term]
P43588	Ubiquitin carboxyl-terminal hydrolase RPN11 OS=Saccharomyces cerevisiae (strain ATCC 204508 / S288c) OX=559292 GN=RPN11 PE=1 SV=1	0	42.233	41	11	13	11	306	34.4	6.19	44.78	11	1.022	0.03	0.804502	0.0944727
P25342	Cell division control protein 10 OS=Saccharomyces cerevisiae (strain ATCC 204508 / S288c) OX=559292 GN=CDC10 PE=1 SV=1	0	42.128	43	8	16	8	322	37	5.72	54.13	8	1.056	0.08	0.0699522	1.1552
P25374	Cysteine desulfurase, mitochondrial OS=Saccharomyces cerevisiae (strain ATCC 204508 / S288c) OX=559292 GN=NFS1 PE=1 SV=2	0	42.042	23	11	11	11	497	54.4	8.19	37.92	11	0.957	-0.06	0.310854	0.507443
Q00764	Alpha,alpha-trehalose-phosphate synthase [UDP-forming] 56 kDa subunit OS=Saccharomyces cerevisiae (strain ATCC 204508 / S288c) OX=559292 GN=TPS1 PE=1 SV=2	0	42.005	21	7	9	7	495	56.1	6.09	43.46	7	1.027	0.04	0.995326	0.00203461
P51601	GTP cyclohydrolase 1 OS=Saccharomyces cerevisiae (strain ATCC 204508 / S288c) OX=559292 GN=FOL2 PE=1 SV=1	0	41.966	34	9	12	9	243	27.8	7.23	42.09	9	0.953	-0.07	0.894008	0.0486588
Q05050	Eisosome protein 1 OS=Saccharomyces cerevisiae (strain ATCC 204508 / S288c) OX=559292 GN=EIS1 PE=1 SV=1	0	41.964	16	11	12	11	843	93.3	6.34	43.05	11	1.073	0.1	0.427403	0.369163
P43582	WW domain-containing protein WWM1 OS=Saccharomyces cerevisiae (strain ATCC 204508 / S288c) OX=559292 GN=WWM1 PE=1 SV=1	0	41.933	55	6	10	6	211	22.6	4.53	52.41	6	1.134	0.18	0.00246939	2.60741
P36775	Lon protease homolog, mitochondrial OS=Saccharomyces cerevisiae (strain ATCC 204508 / S288c) OX=559292 GN=PIM1 PE=1 SV=2	0	41.784	12	11	13	11	1133	127	5.59	40.03	11	0.982	-0.03	0.577817	0.238209
P27616	Phosphoribosylaminoimidazole-succinocarboxamide synthase OS=Saccharomyces cerevisiae (strain ATCC 204508 / S288c) OX=559292 GN=ADE1 PE=1 SV=2	0	41.777	43	11	12	11	306	34.6	5.95	44.25	11	0.976	-0.04	0.257184	0.589756
P40303	Proteasome subunit alpha type-4 OS=Saccharomyces cerevisiae (strain ATCC 204508 / S288c) OX=559292 GN=PRE6 PE=1 SV=1	0	41.519	46	7	9	7	254	28.4	7.36	45.21	7	0.98	-0.03	0.461029	0.336272
O14467	Multiprotein-bridging factor 1 OS=Saccharomyces cerevisiae (strain ATCC 204508 / S288c) OX=559292 GN=MBF1 PE=1 SV=2	0	41.496	59	11	16	11	151	16.4	10.61	51.04	11	1.022	0.03	0.696876	0.156845
P32602	Alpha-soluble NSF attachment protein OS=Saccharomyces cerevisiae (strain ATCC 204508 / S288c) OX=559292 GN=SEC17 PE=1 SV=4	0	41.278	44	9	10	9	292	32.8	5.1	45.12	9	0.97	-0.04	0.682059	0.166178
P07267	Saccharopepsin OS=Saccharomyces cerevisiae (strain ATCC 204508 / S288c) OX=559292 GN=PEP4 PE=1 SV=1	0	40.94	26	8	11	8	405	44.5	4.84	47.49	8	0.966	-0.05	0.868539	0.0612105
P39743	Reduced viability upon starvation protein 167 OS=Saccharomyces cerevisiae (strain ATCC 204508 / S288c) OX=559292 GN=RVS167 PE=1 SV=1	0	40.789	26	10	12	10	482	52.7	6.01	46	10	0.979	-0.03	0.880369	0.0553355
P40961	Prohibitin-1 OS=Saccharomyces cerevisiae (strain ATCC 204508 / S288c) OX=559292 GN=PHB1 PE=1 SV=2	0	40.765	40	9	14	9	287	31.4	8.25	46.48	9	0.981	-0.03	0.284624	0.545728
P47019	Ribosome biogenesis protein ALB1 OS=Saccharomyces cerevisiae (strain ATCC 204508 / S288c) OX=559292 GN=ALB1 PE=1 SV=1	0	40.659	60	8	11	8	175	19.3	10.02	39.01	8	0.982	-0.03	0.731266	0.135924
Q05515	Survival factor 1 OS=Saccharomyces cerevisiae (strain ATCC 204508 / S288c) OX=559292 GN=SVF1 PE=1 SV=1	0	40.556	18	7	10	7	481	54.3	4.53	42.95	7	1.021	0.03	0.389144	0.409889
P06115	Catalase T OS=Saccharomyces cerevisiae (strain ATCC 204508 / S288c) OX=559292 GN=CTT1 PE=1 SV=3	0	40.482	23	11	11	11	562	64.5	6.54	40.6	11	0.977	-0.03	0.84837	0.0714148
P23594	Serine/threonine-protein phosphatase PP2A-1 catalytic subunit OS=Saccharomyces cerevisiae (strain ATCC 204508 / S288c) OX=559292 GN=PPH21 PE=1 SV=1	0	40.477	34	8	9	2	369	41.9	4.79	38.01	8	0.99	-0.01	0.822105	0.0850726
P11938	DNA-binding protein RAP1 OS=Saccharomyces cerevisiae (strain ATCC 204508 / S288c) OX=559292 GN=RAP1 PE=1 SV=2	0	40.437	15	8	10	8	827	92.4	4.98	42.63	8	0.988	-0.02	0.436889	0.359629
Q06151	m7GpppX diphosphatase OS=Saccharomyces cerevisiae (strain ATCC 204508 / S288c) OX=559292 GN=DCS1 PE=1 SV=1	0	40.303	38	10	11	10	350	40.7	6.25	45.57	10	0.928	-0.11	0.927916	0.0324915
P09734	Tubulin alpha-3 chain OS=Saccharomyces cerevisiae (strain ATCC 204508 / S288c) OX=559292 GN=TUB3 PE=1 SV=1	0	40.213	28	8	10	3	445	49.7	5.16	46.32	8	1.025	0.04	0.977425	0.00991637
P32895	Ribose-phosphate pyrophosphokinase 1 OS=Saccharomyces cerevisiae (strain ATCC 204508 / S288c) OX=559292 GN=PRS1 PE=1 SV=1	0	40.158	24	9	12	9	427	47	5.73	41.12	9	1.065	0.09	0.171474	0.765801
Q08965	Ribosome biogenesis protein BMS1 OS=Saccharomyces cerevisiae (strain ATCC 204508 / S288c) OX=559292 GN=BMS1 PE=1 SV=1	0	40.127	10	10	13	10	1183	135.5	6.81	37.21	10	0.96	-0.06	0.25778	0.58875
P47083	U3 small nucleolar RNA-associated protein MPP10 OS=Saccharomyces cerevisiae (strain ATCC 204508 / S288c) OX=559292 GN=MPP10 PE=1 SV=1	0	40.038	23	11	11	11	593	66.9	4.65	38.67	11	0.973	-0.04	0.665892	0.176596
P25375	Saccharolysin OS=Saccharomyces cerevisiae (strain ATCC 204508 / S288c) OX=559292 GN=PRD1 PE=1 SV=1	0	39.852	19	11	13	11	712	81.9	5.8	43.12	11	1.021	0.03	0.697829	0.156251
P25655	General negative regulator of transcription subunit 1 OS=Saccharomyces cerevisiae (strain ATCC 204508 / S288c) OX=559292 GN=CDC39 PE=1 SV=3	0	39.744	6	10	10	10	2108	240.1	6.44	38.02	10	0.939	-0.09	0.438982	0.357553
P53200	Protein-lysine N-methyltransferase EFM5 OS=Saccharomyces cerevisiae (strain ATCC 204508 / S288c) OX=559292 GN=EFM5 PE=1 SV=2	0	39.691	40	10	12	10	248	28.6	4.89	44.05	10	0.95	-0.07	0.136548	0.864715
P53551	Histone H1 OS=Saccharomyces cerevisiae (strain ATCC 204508 / S288c) OX=559292 GN=HHO1 PE=1 SV=1	0	39.688	26	7	9	7	258	27.8	10.21	34.04	7	1.01	0.01	0.972636	0.0120496
Q01939	26S proteasome regulatory subunit 8 homolog OS=Saccharomyces cerevisiae (strain ATCC 204508 / S288c) OX=559292 GN=RPT6 PE=1 SV=4	0	39.682	36	12	14	12	405	45.2	9.01	40.17	12	1.015	0.02	0.931265	0.0309267	Met-loss+Acetyl [N-Term]
P52286	Suppressor of kinetochore protein 1 OS=Saccharomyces cerevisiae (strain ATCC 204508 / S288c) OX=559292 GN=SKP1 PE=1 SV=2	0	39.653	56	9	10	9	194	22.3	4.51	41.53	9	1.056	0.08	0.987296	0.00555278	Met-loss [N-Term]
P25373	Glutaredoxin-1 OS=Saccharomyces cerevisiae (strain ATCC 204508 / S288c) OX=559292 GN=GRX1 PE=1 SV=1	0	39.407	68	6	12	6	110	12.4	5.06	46.69	6	1.118	0.16	0.0742316	1.12941	Met-loss [N-Term]
P38295	Medium-chain fatty acid ethyl ester synthase/esterase 2 OS=Saccharomyces cerevisiae (strain ATCC 204508 / S288c) OX=559292 GN=EHT1 PE=1 SV=1	0	39.336	26	9	14	9	451	51.2	7.8	45.22	9	0.924	-0.11	0.0774355	1.11106
Q04225	Ribosome assembly protein RRB1 OS=Saccharomyces cerevisiae (strain ATCC 204508 / S288c) OX=559292 GN=RRB1 PE=1 SV=1	0	39.203	24	7	8	7	511	57.2	4.63	42.31	7	0.858	-0.22	0.253854	0.595416
P23724	Proteasome subunit beta type-6 OS=Saccharomyces cerevisiae (strain ATCC 204508 / S288c) OX=559292 GN=PRE7 PE=1 SV=1	0	39.173	43	7	11	7	241	26.9	6.07	38.23	7	1.013	0.02	0.82699	0.0824996
P21243	Proteasome subunit alpha type-1 OS=Saccharomyces cerevisiae (strain ATCC 204508 / S288c) OX=559292 GN=SCL1 PE=1 SV=1	0	38.81	45	9	12	9	252	28	6.24	38.68	9	0.939	-0.09	0.143211	0.844023
P40525	60S ribosomal protein L34-B OS=Saccharomyces cerevisiae (strain ATCC 204508 / S288c) OX=559292 GN=RPL34B PE=1 SV=1	0	38.728	55	11	26	11	121	13.6	10.83	75.81	11	1.076	0.11	0.0501335	1.29987
P47096	3-hydroxyanthranilate 3,4-dioxygenase OS=Saccharomyces cerevisiae (strain ATCC 204508 / S288c) OX=559292 GN=BNA1 PE=1 SV=1	0	38.689	47	8	10	8	177	20.2	5.78	44.01	8	0.955	-0.07	0.758285	0.120168
Q12314	Protein arginine N-methyltransferase SFM1 OS=Saccharomyces cerevisiae (strain ATCC 204508 / S288c) OX=559292 GN=SFM1 PE=1 SV=1	0	38.589	52	10	13	10	213	24.7	5.07	43.37	10	1.071	0.1	0.00607805	2.21624
P04037	Cytochrome c oxidase subunit 4, mitochondrial OS=Saccharomyces cerevisiae (strain ATCC 204508 / S288c) OX=559292 GN=COX4 PE=1 SV=1	0	38.377	65	6	12	6	155	17.1	6.9	44.03	6	0.916	-0.13	0.098466	1.00671
P40185	Protein MMF1, mitochondrial OS=Saccharomyces cerevisiae (strain ATCC 204508 / S288c) OX=559292 GN=MMF1 PE=1 SV=1	0	38.318	65	6	10	6	145	15.9	9.28	41.7	6	0.969	-0.04	0.58281	0.234473
Q3E792	40S ribosomal protein S25-A OS=Saccharomyces cerevisiae (strain ATCC 204508 / S288c) OX=559292 GN=RPS25A PE=1 SV=1	0	38.311	57	9	22	9	108	12	10.32	66.5	9	1.027	0.04	0.922845	0.0348713
Q08444	20S-pre-rRNA D-site endonuclease NOB1 OS=Saccharomyces cerevisiae (strain ATCC 204508 / S288c) OX=559292 GN=NOB1 PE=1 SV=1	0	38.251	27	11	12	11	459	51.7	8.46	39.79	11	1.032	0.05	0.258974	0.586744
P47771	Aldehyde dehydrogenase [NAD(P)+] 1 OS=Saccharomyces cerevisiae (strain ATCC 204508 / S288c) OX=559292 GN=ALD2 PE=1 SV=2	0	38.129	25	9	11	1	506	55.2	5.6	41.2	9	1.032	0.05	0.853571	0.0687601
Q02776	Mitochondrial import inner membrane translocase subunit TIM50 OS=Saccharomyces cerevisiae (strain ATCC 204508 / S288c) OX=559292 GN=TIM50 PE=1 SV=1	0	37.986	29	11	16	11	476	55.1	7.24	52.46	11	0.959	-0.06	0.0680391	1.16724	Met-loss [N-Term]
Q12189	Ribose-5-phosphate isomerase OS=Saccharomyces cerevisiae (strain ATCC 204508 / S288c) OX=559292 GN=RKI1 PE=1 SV=1	0	37.964	40	8	12	8	258	28.2	5.92	44.32	8	0.996	-0.01	0.651582	0.186031
Q06146	Uncharacterized protein YLR257W OS=Saccharomyces cerevisiae (strain ATCC 204508 / S288c) OX=559292 GN=YLR257W PE=1 SV=1	0	37.899	36	8	10	8	321	36	4.91	38.93	8	0.959	-0.06	0.34592	0.461025
P52553	Prefoldin subunit 6 OS=Saccharomyces cerevisiae (strain ATCC 204508 / S288c) OX=559292 GN=YKE2 PE=1 SV=1	0	37.853	68	6	9	6	114	13.3	4.7	40.03	6	1.194	0.26	0.000516561	3.28688
Q08745	40S ribosomal protein S10-A OS=Saccharomyces cerevisiae (strain ATCC 204508 / S288c) OX=559292 GN=RPS10A PE=1 SV=1	0	37.818	84	8	32	1	105	12.7	8.79	60.29	8	0.781	-0.36	0.939463	0.0271201
P07274	Profilin OS=Saccharomyces cerevisiae (strain ATCC 204508 / S288c) OX=559292 GN=PFY1 PE=1 SV=2	0	37.803	73	5	13	5	126	13.7	5.8	52.87	5	0.914	-0.13	0.138809	0.857581
P46784	40S ribosomal protein S10-B OS=Saccharomyces cerevisiae (strain ATCC 204508 / S288c) OX=559292 GN=RPS10B PE=1 SV=1	0	37.795	84	8	30	1	105	12.7	9.07	60.44	8	1.217	0.28	0.146243	0.834924
P53184	Nicotinamidase OS=Saccharomyces cerevisiae (strain ATCC 204508 / S288c) OX=559292 GN=PNC1 PE=1 SV=1	0	37.771	43	7	10	7	216	25	6.27	37.2	7	0.957	-0.06	0.785096	0.105077
Q12040	Broad-specificity phosphatase YOR283W OS=Saccharomyces cerevisiae (strain ATCC 204508 / S288c) OX=559292 GN=YOR283W PE=1 SV=1	0	37.6	49	10	10	10	230	26.2	7.96	38.9	10	1.008	0.01	0.949269	0.0226108	Met-loss [N-Term]
P23595	Serine/threonine-protein phosphatase PP2A-2 catalytic subunit OS=Saccharomyces cerevisiae (strain ATCC 204508 / S288c) OX=559292 GN=PPH22 PE=1 SV=1	0	37.394	29	7	8	1	377	43	4.82	36.36	7	1.007	0.01	0.951768	0.0214689
P54861	Dynamin-related protein DNM1 OS=Saccharomyces cerevisiae (strain ATCC 204508 / S288c) OX=559292 GN=DNM1 PE=1 SV=1	0	37.262	17	10	10	9	757	84.9	5.52	32.03	10	1.003	0	0.963864	0.0159842
Q08162	Exosome complex exonuclease DIS3 OS=Saccharomyces cerevisiae (strain ATCC 204508 / S288c) OX=559292 GN=DIS3 PE=1 SV=1	0	37.226	13	10	10	10	1001	113.6	6.67	36.19	10	1.024	0.03	0.0445887	1.35078
P15424	ATP-dependent RNA helicase MSS116, mitochondrial OS=Saccharomyces cerevisiae (strain ATCC 204508 / S288c) OX=559292 GN=MSS116 PE=1 SV=1	0	37.124	21	10	11	10	664	76.2	8.98	38.85	10	1.063	0.09	0.216253	0.665037
Q03774	tRNA (guanine-N(7)-)-methyltransferase non-catalytic subunit TRM82 OS=Saccharomyces cerevisiae (strain ATCC 204508 / S288c) OX=559292 GN=TRM82 PE=1 SV=1	0	37.034	23	7	11	7	444	50.5	6.71	41.15	7	1.009	0.01	0.742223	0.129466
P52893	Probable alanine aminotransferase, mitochondrial OS=Saccharomyces cerevisiae (strain ATCC 204508 / S288c) OX=559292 GN=ALT1 PE=1 SV=1	0	36.992	21	8	9	8	592	66.4	7.02	37.18	8	1.108	0.15	0.0710445	1.14847
P14922	General transcriptional corepressor CYC8 OS=Saccharomyces cerevisiae (strain ATCC 204508 / S288c) OX=559292 GN=CYC8 PE=1 SV=2	0	36.988	10	9	10	9	966	107.1	5	42.35	9	1.013	0.02	0.473605	0.324584
P05749	60S ribosomal protein L22-A OS=Saccharomyces cerevisiae (strain ATCC 204508 / S288c) OX=559292 GN=RPL22A PE=1 SV=3	0	36.855	67	5	28	3	121	13.7	6.14	93.25	5	0.984	-0.02	0.510647	0.29188	Met-loss [N-Term]
P48362	Protein HGH1 OS=Saccharomyces cerevisiae (strain ATCC 204508 / S288c) OX=559292 GN=HGH1 PE=1 SV=2	0	36.79	25	7	10	7	394	44.9	4.73	37.7	7	0.936	-0.1	0.178111	0.749309
P38071	Enoyl-[acyl-carrier-protein] reductase, mitochondrial OS=Saccharomyces cerevisiae (strain ATCC 204508 / S288c) OX=559292 GN=ETR1 PE=1 SV=3	0	36.789	27	8	9	8	380	42	9	36.4	8	0.975	-0.04	0.829232	0.081324	Met-loss [N-Term]
Q04067	Eukaryotic translation initiation factor 3 subunit G OS=Saccharomyces cerevisiae (strain ATCC 204508 / S288c) OX=559292 GN=TIF35 PE=1 SV=1	0	36.753	40	10	13	10	274	30.5	6.81	47.54	10	1.046	0.06	0.361316	0.442113
P08067	Cytochrome b-c1 complex subunit Rieske, mitochondrial OS=Saccharomyces cerevisiae (strain ATCC 204508 / S288c) OX=559292 GN=RIP1 PE=1 SV=1	0	36.591	55	7	12	7	215	23.4	8.07	40.35	7	0.974	-0.04	0.662022	0.179127
P39960	GTPase-activating protein BEM2/IPL2 OS=Saccharomyces cerevisiae (strain ATCC 204508 / S288c) OX=559292 GN=BEM2 PE=1 SV=1	0	36.446	6	8	9	8	2167	245.3	8.38	39.16	8	1.089	0.12	0.0295415	1.52957
P35194	U3 small nucleolar RNA-associated protein 20 OS=Saccharomyces cerevisiae (strain ATCC 204508 / S288c) OX=559292 GN=UTP20 PE=1 SV=3	0	36.425	5	10	11	10	2493	287.4	7.03	30.86	10	0.972	-0.04	0.35856	0.445438
P89886	Translation machinery-associated protein 20 OS=Saccharomyces cerevisiae (strain ATCC 204508 / S288c) OX=559292 GN=TMA20 PE=1 SV=1	0	36.39	51	6	10	6	181	20.3	7.03	40.2	6	0.93	-0.1	0.226218	0.645472
Q07844	Ribosome biogenesis ATPase RIX7 OS=Saccharomyces cerevisiae (strain ATCC 204508 / S288c) OX=559292 GN=RIX7 PE=1 SV=1	0	36.337	17	9	9	8	837	93	5.36	33.86	9	0.964	-0.05	0.474901	0.323397
Q08421	Enhancer of translation termination 1 OS=Saccharomyces cerevisiae (strain ATCC 204508 / S288c) OX=559292 GN=ETT1 PE=1 SV=1	0	36.293	30	10	12	10	412	47.3	4.79	42.67	10	1.039	0.06	0.241412	0.617242
P45818	ATP-dependent RNA helicase ROK1 OS=Saccharomyces cerevisiae (strain ATCC 204508 / S288c) OX=559292 GN=ROK1 PE=1 SV=1	0	36.217	23	8	8	8	564	63.6	9.14	33.66	8	1.074	0.1	0.0236645	1.6259
P39517	ATP-dependent RNA helicase DHH1 OS=Saccharomyces cerevisiae (strain ATCC 204508 / S288c) OX=559292 GN=DHH1 PE=1 SV=1	0	36.113	20	8	12	8	506	57.5	7.97	42.59	8	0.931	-0.1	0.249209	0.603436	Met-loss [N-Term]
P38129	Transcription initiation factor TFIID subunit 5 OS=Saccharomyces cerevisiae (strain ATCC 204508 / S288c) OX=559292 GN=TAF5 PE=1 SV=1	0	36.042	16	9	11	9	798	88.9	7.4	38.34	9	0.992	-0.01	0.542989	0.265209
P42842	Essential for maintenance of the cell wall protein 1 OS=Saccharomyces cerevisiae (strain ATCC 204508 / S288c) OX=559292 GN=EMW1 PE=1 SV=1	0	35.873	13	9	9	9	904	102.3	5.64	33.75	9	0.951	-0.07	0.247304	0.60677
Q06287	Ribosomal RNA small subunit methyltransferase NEP1 OS=Saccharomyces cerevisiae (strain ATCC 204508 / S288c) OX=559292 GN=EMG1 PE=1 SV=1	0	35.745	47	9	10	9	252	27.9	8.41	38.1	9	0.952	-0.07	0.902581	0.0445138
P41058	40S ribosomal protein S29-B OS=Saccharomyces cerevisiae (strain ATCC 204508 / S288c) OX=559292 GN=RPS29B PE=1 SV=3	0	35.584	71	6	21	5	56	6.7	10.01	62.3	6	0.996	-0.01	0.830977	0.0804108	Met-loss [N-Term]
Q04773	Uncharacterized protein YMR074C OS=Saccharomyces cerevisiae (strain ATCC 204508 / S288c) OX=559292 GN=YMR074C PE=1 SV=1	0	35.528	61	6	10	6	145	16	4.91	46.62	6	0.893	-0.16	0.108035	0.966437
Q12391	Transposon Ty1-NL1 Gag polyprotein OS=Saccharomyces cerevisiae (strain ATCC 204508 / S288c) OX=559292 GN=TY1A-NL1 PE=2 SV=1	0	35.49	18	6	12	0	440	49.3	8.34	47.32	6				#VALUE!	Acetyl [N-Term]
P47008	Phosphatidylinositol transfer protein SFH5 OS=Saccharomyces cerevisiae (strain ATCC 204508 / S288c) OX=559292 GN=SFH5 PE=1 SV=1	0	35.431	32	8	8	8	294	34.4	7.96	30.61	8	0.991	-0.01	0.929618	0.0316953
Q07896	Nucleolar complex-associated protein 3 OS=Saccharomyces cerevisiae (strain ATCC 204508 / S288c) OX=559292 GN=NOC3 PE=1 SV=1	0	35.389	14	8	10	8	663	75.5	5.95	32.75	8	0.935	-0.1	0.0475459	1.32289
P21306	ATP synthase subunit epsilon, mitochondrial OS=Saccharomyces cerevisiae (strain ATCC 204508 / S288c) OX=559292 GN=ATP15 PE=1 SV=2	0	35.24	84	4	11	4	62	6.7	9.77	49.23	4	0.967	-0.05	0.284964	0.54521
Q08179	Mitochondrial distribution and morphology protein 38 OS=Saccharomyces cerevisiae (strain ATCC 204508 / S288c) OX=559292 GN=MDM38 PE=1 SV=1	0	35.205	20	8	8	8	573	65	7.77	37.26	8	0.98	-0.03	0.471057	0.326926
P38248	Cell wall protein ECM33 OS=Saccharomyces cerevisiae (strain ATCC 204508 / S288c) OX=559292 GN=ECM33 PE=1 SV=3	0	35.154	11	6	9	6	429	43.7	4.91	39.87	6	0.933	-0.1	0.228272	0.641547
P15992	Heat shock protein 26 OS=Saccharomyces cerevisiae (strain ATCC 204508 / S288c) OX=559292 GN=HSP26 PE=1 SV=3	0	35.097	52	8	11	8	214	23.9	5.53	41.54	8	0.944	-0.08	0.990913	0.00396444
Q02486	ARS-binding factor 2, mitochondrial OS=Saccharomyces cerevisiae (strain ATCC 204508 / S288c) OX=559292 GN=ABF2 PE=1 SV=1	0	35.09	42	10	12	10	183	21.5	9.69	41.23	10	0.906	-0.14	0.0790936	1.10186
P27614	Carboxypeptidase S OS=Saccharomyces cerevisiae (strain ATCC 204508 / S288c) OX=559292 GN=CPS1 PE=1 SV=2	0	35.055	21	10	10	10	576	64.6	5.53	33.98	10	0.987	-0.02	0.705708	0.151375
P15731	Ubiquitin-conjugating enzyme E2 4 OS=Saccharomyces cerevisiae (strain ATCC 204508 / S288c) OX=559292 GN=UBC4 PE=1 SV=1	0	34.808	42	4	9	4	148	16.4	6.52	37.75	4	1.018	0.03	0.883394	0.0538456
Q06338	Protein BCP1 OS=Saccharomyces cerevisiae (strain ATCC 204508 / S288c) OX=559292 GN=BCP1 PE=1 SV=1	0	34.744	36	9	10	9	283	32.6	4.83	38.11	9	0.959	-0.06	0.537123	0.269926	Met-loss [N-Term]
Q08686	Thiosulfate sulfurtransferase TUM1 OS=Saccharomyces cerevisiae (strain ATCC 204508 / S288c) OX=559292 GN=TUM1 PE=1 SV=1	0	34.742	30	8	12	8	304	34.2	6.06	40.76	8	1.006	0.01	0.875898	0.0575463
P38174	Methionine aminopeptidase 2 OS=Saccharomyces cerevisiae (strain ATCC 204508 / S288c) OX=559292 GN=MAP2 PE=1 SV=4	0	34.692	25	10	11	10	421	47.5	6.24	38.82	10	1.023	0.03	0.298663	0.524819
Q99297	Mitochondrial 2-oxodicarboxylate carrier 2 OS=Saccharomyces cerevisiae (strain ATCC 204508 / S288c) OX=559292 GN=ODC2 PE=1 SV=1	0	34.685	22	6	9	6	307	34	9.7	38.55	6	0.815	-0.29	0.00952867	2.02097
P30657	Proteasome subunit beta type-7 OS=Saccharomyces cerevisiae (strain ATCC 204508 / S288c) OX=559292 GN=PRE4 PE=1 SV=1	0	34.684	39	7	10	7	266	29.4	5.99	40.51	7	0.957	-0.06	0.0634442	1.19761
P38883	Pre-rRNA-processing protein RIX1 OS=Saccharomyces cerevisiae (strain ATCC 204508 / S288c) OX=559292 GN=RIX1 PE=1 SV=2	0	34.665	17	9	12	9	763	86.7	5.62	33.17	9	1.219	0.29	0.00832323	2.07971
P40016	26S proteasome regulatory subunit RPN3 OS=Saccharomyces cerevisiae (strain ATCC 204508 / S288c) OX=559292 GN=RPN3 PE=1 SV=5	0	34.662	18	7	8	7	523	60.4	5.6	33.66	7	0.996	-0.01	0.937893	0.0278466
P47176	Branched-chain-amino-acid aminotransferase, cytosolic OS=Saccharomyces cerevisiae (strain ATCC 204508 / S288c) OX=559292 GN=BAT2 PE=1 SV=1	0	34.604	20	6	10	3	376	41.6	7.3	42.23	6	1.076	0.11	0.0872891	1.05904
P40579	Uncharacterized oxidoreductase YIR035C OS=Saccharomyces cerevisiae (strain ATCC 204508 / S288c) OX=559292 GN=YIR035C PE=1 SV=1	0	34.596	42	5	7	5	254	27.5	6.35	30.75	5	1.111	0.15	0.690067	0.161109
P04912	Histone H2A.2 OS=Saccharomyces cerevisiae (strain ATCC 204508 / S288c) OX=559292 GN=HTA2 PE=1 SV=2	0	34.592	39	6	13	5	132	14	10.67	47.41	6	1.29	0.37	0.00267861	2.57209
P36015	Synaptobrevin homolog YKT6 OS=Saccharomyces cerevisiae (strain ATCC 204508 / S288c) OX=559292 GN=YKT6 PE=1 SV=1	0	34.518	48	7	11	7	200	22.7	5.69	49.23	7	1.08	0.11	0.201798	0.695082
P23644	Mitochondrial import receptor subunit TOM40 OS=Saccharomyces cerevisiae (strain ATCC 204508 / S288c) OX=559292 GN=TOM40 PE=1 SV=1	0	34.49	31	6	8	6	387	42	5.54	38.62	6	0.982	-0.03	0.796901	0.0985954
Q99216	Pre-rRNA-processing protein PNO1 OS=Saccharomyces cerevisiae (strain ATCC 204508 / S288c) OX=559292 GN=PNO1 PE=1 SV=1	0	34.381	24	7	10	7	274	30.3	9.07	38.26	7	0.952	-0.07	0.0719326	1.14307
P46969	Ribulose-phosphate 3-epimerase OS=Saccharomyces cerevisiae (strain ATCC 204508 / S288c) OX=559292 GN=RPE1 PE=1 SV=1	0	34.364	52	7	12	7	238	26	6.28	39.23	7	1.002	0	0.921227	0.0356332	Met-loss [N-Term]
Q06385	Vacuolar protein sorting-associated protein 74 OS=Saccharomyces cerevisiae (strain ATCC 204508 / S288c) OX=559292 GN=VPS74 PE=1 SV=1	0	34.301	30	7	10	7	345	39.3	5.12	38.82	7	0.958	-0.06	0.379304	0.421013
P15700	Uridylate kinase OS=Saccharomyces cerevisiae (strain ATCC 204508 / S288c) OX=559292 GN=URA6 PE=1 SV=1	0	34.288	49	7	14	7	204	22.9	6.6	44.88	7	1.004	0.01	0.999731	0.000116766	Met-loss [N-Term]
P08679	Citrate synthase, peroxisomal OS=Saccharomyces cerevisiae (strain ATCC 204508 / S288c) OX=559292 GN=CIT2 PE=1 SV=1	0	34.265	27	8	9	7	460	51.4	6.38	33.75	8	1.004	0.01	0.980112	0.00872445
Q12480	Probable electron transfer flavoprotein subunit alpha, mitochondrial OS=Saccharomyces cerevisiae (strain ATCC 204508 / S288c) OX=559292 GN=AIM45 PE=1 SV=1	0	34.243	37	8	8	8	344	36.8	8.51	36.31	8	0.947	-0.08	0.0629139	1.20125
P16622	Ferrochelatase, mitochondrial OS=Saccharomyces cerevisiae (strain ATCC 204508 / S288c) OX=559292 GN=HEM15 PE=1 SV=1	0	34.198	23	6	8	6	393	44.6	9.03	37.29	6	1.005	0.01	0.668312	0.175021
P39939	40S ribosomal protein S26-B OS=Saccharomyces cerevisiae (strain ATCC 204508 / S288c) OX=559292 GN=RPS26B PE=1 SV=1	0	34.194	55	8	29	1	119	13.4	10.9	62.64	8	2.043	1.03	0.0168643	1.77303
P33775	Dolichyl-phosphate-mannose--protein mannosyltransferase 1 OS=Saccharomyces cerevisiae (strain ATCC 204508 / S288c) OX=559292 GN=PMT1 PE=1 SV=1	0	34.154	14	7	9	7	817	92.6	6.68	36.85	7	1.013	0.02	0.991038	0.00390976
P49017	2-methoxy-6-polyprenyl-1,4-benzoquinol methylase, mitochondrial OS=Saccharomyces cerevisiae (strain ATCC 204508 / S288c) OX=559292 GN=COQ5 PE=1 SV=1	0	34.123	36	8	11	8	307	34.7	6.55	37.46	8	0.937	-0.09	0.159468	0.797327	Met-loss [N-Term]
P33201	Ribosome assembly factor MRT4 OS=Saccharomyces cerevisiae (strain ATCC 204508 / S288c) OX=559292 GN=MRT4 PE=1 SV=1	0	33.927	50	9	11	9	236	27	8.56	37.07	9	0.996	-0.01	0.883843	0.0536247
Q12029	Sideroflexin FSF1 OS=Saccharomyces cerevisiae (strain ATCC 204508 / S288c) OX=559292 GN=FSF1 PE=1 SV=1	0	33.927	25	7	11	7	327	35.4	9.82	43.6	7	0.992	-0.01	0.941624	0.0261226
P39990	13 kDa ribonucleoprotein-associated protein OS=Saccharomyces cerevisiae (strain ATCC 204508 / S288c) OX=559292 GN=SNU13 PE=1 SV=1	0	33.901	50	4	14	4	126	13.6	7.85	49.36	4	0.957	-0.06	0.567993	0.245657
P21147	Acyl-CoA desaturase 1 OS=Saccharomyces cerevisiae (strain ATCC 204508 / S288c) OX=559292 GN=OLE1 PE=1 SV=2	0	33.899	21	8	13	8	510	58.4	8.95	41.19	8	0.907	-0.14	0.185603	0.731415
P36136	Sedoheptulose 1,7-bisphosphatase OS=Saccharomyces cerevisiae (strain ATCC 204508 / S288c) OX=559292 GN=SHB17 PE=1 SV=1	0	33.894	33	8	8	8	271	31	5.96	35.81	8	0.95	-0.07	0.998314	0.000732657
P21965	Protein kinase MCK1 OS=Saccharomyces cerevisiae (strain ATCC 204508 / S288c) OX=559292 GN=MCK1 PE=1 SV=1	0	33.856	30	9	9	9	375	43.1	8.65	36.45	9	0.984	-0.02	0.358032	0.446078
P06780	GTP-binding protein RHO1 OS=Saccharomyces cerevisiae (strain ATCC 204508 / S288c) OX=559292 GN=RHO1 PE=1 SV=3	0	33.818	46	9	10	9	209	23.1	6.23	31.04	9	1.009	0.01	0.97648	0.0103369	Met-loss [N-Term]
P01120	Ras-like protein 2 OS=Saccharomyces cerevisiae (strain ATCC 204508 / S288c) OX=559292 GN=RAS2 PE=1 SV=4	0	33.814	30	7	8	7	322	34.7	7.27	38.44	7	1.057	0.08	0.357053	0.447268
P53043	Serine/threonine-protein phosphatase T OS=Saccharomyces cerevisiae (strain ATCC 204508 / S288c) OX=559292 GN=PPT1 PE=1 SV=1	0	33.769	23	9	9	9	513	58	7.71	33.33	9	0.855	-0.23	0.558383	0.253068
Q12250	26S proteasome regulatory subunit RPN5 OS=Saccharomyces cerevisiae (strain ATCC 204508 / S288c) OX=559292 GN=RPN5 PE=1 SV=3	0	33.732	19	7	9	7	445	51.7	6.13	35.37	7	0.954	-0.07	0.235893	0.627285
P39985	rDNA transcriptional regulator POL5 OS=Saccharomyces cerevisiae (strain ATCC 204508 / S288c) OX=559292 GN=POL5 PE=1 SV=1	0	33.553	12	9	10	8	1022	115.8	5.33	29.98	9	0.97	-0.04	0.253085	0.596733
P38069	Alpha-1,2-mannosyltransferase MNN2 OS=Saccharomyces cerevisiae (strain ATCC 204508 / S288c) OX=559292 GN=MNN2 PE=1 SV=1	0	33.514	15	6	7	6	597	67.7	6.27	28.75	6	1.001	0	0.815347	0.0886574
P52918	Protein MSN5 OS=Saccharomyces cerevisiae (strain ATCC 204508 / S288c) OX=559292 GN=MSN5 PE=1 SV=1	0	33.493	9	8	9	8	1224	142	5.35	30.18	8	1.032	0.05	0.323231	0.490487
P39938	40S ribosomal protein S26-A OS=Saccharomyces cerevisiae (strain ATCC 204508 / S288c) OX=559292 GN=RPS26A PE=1 SV=1	0	33.472	55	8	29	1	119	13.5	10.76	62.79	8	1.053	0.07	0.81267	0.0900855
P38882	U3 small nucleolar RNA-associated protein 9 OS=Saccharomyces cerevisiae (strain ATCC 204508 / S288c) OX=559292 GN=UTP9 PE=1 SV=1	0	33.39	14	6	10	6	575	65.2	4.86	32.31	6	1.008	0.01	0.999824	7.66203e-05
P53081	NGG1-interacting factor 3 OS=Saccharomyces cerevisiae (strain ATCC 204508 / S288c) OX=559292 GN=NIF3 PE=1 SV=1	0	33.376	37	7	8	7	288	31.9	7.46	36.14	7	1.015	0.02	0.817611	0.0874533
P35719	Uncharacterized protein MRP8 OS=Saccharomyces cerevisiae (strain ATCC 204508 / S288c) OX=559292 GN=MRP8 PE=1 SV=1	0	33.308	43	7	13	7	219	25.1	4.79	46.4	7	0.954	-0.07	0.472773	0.325347
P17106	Centromere-binding protein 1 OS=Saccharomyces cerevisiae (strain ATCC 204508 / S288c) OX=559292 GN=CBF1 PE=1 SV=2	0	33.259	25	7	9	7	351	39.4	5.03	36.8	7	0.953	-0.07	0.257299	0.589562
P38840	Aromatic amino acid aminotransferase 2 OS=Saccharomyces cerevisiae (strain ATCC 204508 / S288c) OX=559292 GN=ARO9 PE=1 SV=3	0	33.257	24	9	10	9	513	58.5	5.52	25.7	9	0.943	-0.08	0.250377	0.601405
Q08235	Ribosome biogenesis protein BRX1 OS=Saccharomyces cerevisiae (strain ATCC 204508 / S288c) OX=559292 GN=BRX1 PE=1 SV=2	0	33.179	38	9	11	9	291	33.5	9.29	32.85	9	1.025	0.04	0.740071	0.130726	Met-loss [N-Term]
P38199	Heterogeneous nuclear rnp K-like protein 2 OS=Saccharomyces cerevisiae (strain ATCC 204508 / S288c) OX=559292 GN=HEK2 PE=1 SV=1	0	33.123	20	8	10	8	381	41.7	6.06	30.11	8	0.966	-0.05	0.0226647	1.64465
P53145	Large subunit GTPase 1 OS=Saccharomyces cerevisiae (strain ATCC 204508 / S288c) OX=559292 GN=LSG1 PE=1 SV=1	0	33.096	19	8	9	8	640	72.7	8.76	35.22	8	0.962	-0.06	0.55788	0.253459
Q08220	Glutathione synthetase OS=Saccharomyces cerevisiae (strain ATCC 204508 / S288c) OX=559292 GN=GSH2 PE=1 SV=1	0	33.087	23	8	9	8	491	55.8	5.66	31.75	8	1.048	0.07	0.208802	0.680266
Q06218	ATP-dependent RNA helicase DBP9 OS=Saccharomyces cerevisiae (strain ATCC 204508 / S288c) OX=559292 GN=DBP9 PE=1 SV=1	0	33.045	18	8	11	8	594	68	9.19	45.53	8	0.978	-0.03	0.8414	0.0749977
P35191	DnaJ homolog 1, mitochondrial OS=Saccharomyces cerevisiae (strain ATCC 204508 / S288c) OX=559292 GN=MDJ1 PE=1 SV=1	0	32.934	22	7	10	7	511	55.5	9.22	32.11	7	1.042	0.06	0.437701	0.358822
P32597	Nuclear protein STH1/NPS1 OS=Saccharomyces cerevisiae (strain ATCC 204508 / S288c) OX=559292 GN=STH1 PE=1 SV=1	0	32.792	7	9	12	8	1359	156.6	6.71	31.68	9	1.002	0	0.334954	0.475015
Q03771	Assembly chaperone of RPL4 OS=Saccharomyces cerevisiae (strain ATCC 204508 / S288c) OX=559292 GN=ACL4 PE=1 SV=1	0	32.789	27	7	9	6	387	42.9	4.35	42.47	7	0.931	-0.1	0.320291	0.494456
P34077	Nucleoporin NIC96 OS=Saccharomyces cerevisiae (strain ATCC 204508 / S288c) OX=559292 GN=NIC96 PE=1 SV=2	0	32.778	13	9	9	9	839	96.1	6.83	32.27	9	0.977	-0.03	0.972582	0.0120738	Met-loss [N-Term]
P40202	Superoxide dismutase 1 copper chaperone OS=Saccharomyces cerevisiae (strain ATCC 204508 / S288c) OX=559292 GN=CCS1 PE=1 SV=1	0	32.687	40	8	9	8	249	27.3	6.67	36.11	8	0.937	-0.09	0.0211772	1.67413	Met-loss [N-Term]
P40581	Glutathione peroxidase-like peroxiredoxin HYR1 OS=Saccharomyces cerevisiae (strain ATCC 204508 / S288c) OX=559292 GN=HYR1 PE=1 SV=1	0	32.635	33	5	9	5	163	18.6	8.19	36.29	5	1.105	0.14	0.0534475	1.27207
P24279	DNA replication licensing factor MCM3 OS=Saccharomyces cerevisiae (strain ATCC 204508 / S288c) OX=559292 GN=MCM3 PE=1 SV=1	0	32.481	10	8	9	8	971	107.5	5.45	30.07	8	1.09	0.12	0.145443	0.837306
P32332	Mitochondrial oxaloacetate transport protein OS=Saccharomyces cerevisiae (strain ATCC 204508 / S288c) OX=559292 GN=OAC1 PE=1 SV=1	0	32.385	26	7	10	7	324	35.1	9.55	36.65	7	0.974	-0.04	0.408504	0.388803
P35180	Mitochondrial import receptor subunit TOM20 OS=Saccharomyces cerevisiae (strain ATCC 204508 / S288c) OX=559292 GN=TOM20 PE=1 SV=1	0	32.374	43	6	10	6	183	20.3	5.71	37.71	6	1.011	0.02	0.890661	0.0502878
Q02792	5'-3' exoribonuclease 2 OS=Saccharomyces cerevisiae (strain ATCC 204508 / S288c) OX=559292 GN=RAT1 PE=1 SV=3	0	32.301	9	8	9	8	1006	115.9	6.81	32.3	8	1.008	0.01	0.432831	0.363682	Met-loss [N-Term]
Q06252	Uncharacterized protein YLR179C OS=Saccharomyces cerevisiae (strain ATCC 204508 / S288c) OX=559292 GN=YLR179C PE=1 SV=1	0	32.26	46	8	9	8	201	22.1	4.94	35.21	8	1.21	0.28	0.00268066	2.57176
Q12176	Ribosome biogenesis protein MAK21 OS=Saccharomyces cerevisiae (strain ATCC 204508 / S288c) OX=559292 GN=MAK21 PE=1 SV=1	0	32.252	9	8	8	8	1025	116.6	5.02	32.61	8	0.988	-0.02	0.91057	0.0406868
P16370	DNA-directed RNA polymerase II subunit RPB3 OS=Saccharomyces cerevisiae (strain ATCC 204508 / S288c) OX=559292 GN=RPB3 PE=1 SV=2	0	32.249	36	7	8	7	318	35.3	4.67	32.55	7	0.995	-0.01	0.647049	0.189063
P47077	Nucleolar protein 9 OS=Saccharomyces cerevisiae (strain ATCC 204508 / S288c) OX=559292 GN=NOP9 PE=1 SV=1	0	32.178	14	8	9	8	666	77.7	8.15	35.9	8	1.035	0.05	0.169751	0.770188
P54837	Endoplasmic reticulum vesicle protein 25 OS=Saccharomyces cerevisiae (strain ATCC 204508 / S288c) OX=559292 GN=ERV25 PE=1 SV=1	0	32.141	42	8	8	8	211	24.1	5.52	33.43	8	0.957	-0.06	0.663041	0.178459
P32891	D-lactate dehydrogenase [cytochrome] 1, mitochondrial OS=Saccharomyces cerevisiae (strain ATCC 204508 / S288c) OX=559292 GN=DLD1 PE=1 SV=2	0	32.061	17	7	10	7	587	65.3	6.83	41.75	7	0.897	-0.16	0.281494	0.55053
P32461	2-(3-amino-3-carboxypropyl)histidine synthase subunit 2 OS=Saccharomyces cerevisiae (strain ATCC 204508 / S288c) OX=559292 GN=DPH2 PE=1 SV=1	0	32.059	21	8	8	8	534	59.7	5.08	33.35	8	1.217	0.28	0.224305	0.649162
P49167	60S ribosomal protein L38 OS=Saccharomyces cerevisiae (strain ATCC 204508 / S288c) OX=559292 GN=RPL38 PE=1 SV=1	0	32.028	54	7	34	7	78	8.8	10.93	96.92	7	1.04	0.06	0.27419	0.561949	Met-loss [N-Term]
Q01477	Ubiquitin carboxyl-terminal hydrolase 3 OS=Saccharomyces cerevisiae (strain ATCC 204508 / S288c) OX=559292 GN=UBP3 PE=1 SV=1	0	31.979	10	8	8	8	912	101.9	7.84	29.32	8	0.91	-0.14	0.23411	0.63058
P25631	Ankyrin repeat-containing protein YCR051W OS=Saccharomyces cerevisiae (strain ATCC 204508 / S288c) OX=559292 GN=YCR051W PE=1 SV=1	0	31.978	42	6	6	6	222	24.7	4.63	31.83	6	1.087	0.12	0.147614	0.830871
P48231	Tricalbin-2 OS=Saccharomyces cerevisiae (strain ATCC 204508 / S288c) OX=559292 GN=TCB2 PE=1 SV=1	0	31.696	8	6	9	6	1178	132.4	8.54	30.82	6	0.975	-0.04	0.4512	0.345631
P36047	Protein phosphatase 1 regulatory subunit SDS22 OS=Saccharomyces cerevisiae (strain ATCC 204508 / S288c) OX=559292 GN=SDS22 PE=1 SV=1	0	31.611	32	8	8	8	338	38.9	5.52	33.41	8	0.989	-0.02	0.892979	0.0491589
P38328	Actin-related protein 2/3 complex subunit 1 OS=Saccharomyces cerevisiae (strain ATCC 204508 / S288c) OX=559292 GN=ARC40 PE=1 SV=1	0	31.532	23	6	7	6	384	42.4	7.05	30.31	6	0.96	-0.06	0.496565	0.304024
P41819	Dimethyladenosine transferase OS=Saccharomyces cerevisiae (strain ATCC 204508 / S288c) OX=559292 GN=DIM1 PE=1 SV=1	0	31.447	31	8	8	8	318	35.9	9.55	30.52	8	0.994	-0.01	0.465129	0.332426
P53920	Pro-apoptotic serine protease NMA111 OS=Saccharomyces cerevisiae (strain ATCC 204508 / S288c) OX=559292 GN=NMA111 PE=1 SV=1	0	31.436	12	9	9	9	997	110.8	5.96	28.42	9	0.977	-0.03	0.550144	0.259524	Met-loss [N-Term]
Q12220	U3 small nucleolar RNA-associated protein 12 OS=Saccharomyces cerevisiae (strain ATCC 204508 / S288c) OX=559292 GN=DIP2 PE=1 SV=1	0	31.35	10	8	8	8	943	106.3	6.02	31.4	8	1.036	0.05	0.0533095	1.2732
P53299	Mitochondrial import inner membrane translocase subunit TIM13 OS=Saccharomyces cerevisiae (strain ATCC 204508 / S288c) OX=559292 GN=TIM13 PE=1 SV=1	0	31.26	76	7	11	7	105	11.3	8.16	33.32	7	0.983	-0.02	0.77798	0.109032	Met-loss [N-Term]
P40459	Pantoate--beta-alanine ligase OS=Saccharomyces cerevisiae (strain ATCC 204508 / S288c) OX=559292 GN=PAN6 PE=1 SV=2	0	31.23	23	7	10	7	309	35	5.44	40.39	7	0.993	-0.01	0.965317	0.0153302
Q04177	U3 small nucleolar RNA-associated protein 5 OS=Saccharomyces cerevisiae (strain ATCC 204508 / S288c) OX=559292 GN=UTP5 PE=1 SV=1	0	31.192	15	6	6	6	643	72	4.94	31.44	6	1.018	0.03	0.941746	0.0260662
P05626	ATP synthase subunit 4, mitochondrial OS=Saccharomyces cerevisiae (strain ATCC 204508 / S288c) OX=559292 GN=ATP4 PE=1 SV=2	0	31.181	28	7	8	7	244	26.9	9.13	33.87	7	0.968	-0.05	0.285413	0.544526
P07560	Ras-related protein SEC4 OS=Saccharomyces cerevisiae (strain ATCC 204508 / S288c) OX=559292 GN=SEC4 PE=1 SV=1	0	31.14	46	9	12	9	215	23.5	7.09	33.96	9	0.937	-0.09	0.113015	0.946865	Met-loss [N-Term]
P38234	Protein RFS1 OS=Saccharomyces cerevisiae (strain ATCC 204508 / S288c) OX=559292 GN=RFS1 PE=1 SV=1	0	31.134	54	7	8	7	210	22.9	5.29	24.83	7	0.905	-0.14	0.127423	0.894752
Q06078	U3 small nucleolar RNA-associated protein 21 OS=Saccharomyces cerevisiae (strain ATCC 204508 / S288c) OX=559292 GN=UTP21 PE=1 SV=1	0	31.056	9	7	7	7	939	104.7	7.8	30.15	7	0.942	-0.09	0.372257	0.429157
Q06523	Uncharacterized protein YPR148C OS=Saccharomyces cerevisiae (strain ATCC 204508 / S288c) OX=559292 GN=YPR148C PE=1 SV=1	0	31.025	20	7	7	7	435	49.2	4.75	28.03	7	1.005	0.01	0.808816	0.0921502
Q04305	U3 small nucleolar RNA-associated protein 15 OS=Saccharomyces cerevisiae (strain ATCC 204508 / S288c) OX=559292 GN=UTP15 PE=1 SV=1	0	31.006	20	8	9	8	513	57.7	9.31	30.39	8	1.012	0.02	0.997911	0.000908378
P38626	NADH-cytochrome b5 reductase 1 OS=Saccharomyces cerevisiae (strain ATCC 204508 / S288c) OX=559292 GN=CBR1 PE=1 SV=2	0	30.855	26	8	11	8	284	31.5	8.78	30.3	8	0.924	-0.11	0.123901	0.906926
P00635	Repressible acid phosphatase OS=Saccharomyces cerevisiae (strain ATCC 204508 / S288c) OX=559292 GN=PHO5 PE=1 SV=2	0	30.824	19	6	9	3	467	52.8	4.83	31.64	6	0.767	-0.38	0.305934	0.514372
Q12434	Rho GDP-dissociation inhibitor OS=Saccharomyces cerevisiae (strain ATCC 204508 / S288c) OX=559292 GN=RDI1 PE=1 SV=1	0	30.809	44	6	7	6	202	23.1	6.04	30.97	6	1.039	0.05	0.859547	0.0657305
P43123	UDP-N-acetylglucosamine pyrophosphorylase OS=Saccharomyces cerevisiae (strain ATCC 204508 / S288c) OX=559292 GN=QRI1 PE=1 SV=1	0	30.746	20	8	8	8	477	53.4	7.42	29.23	8	0.955	-0.07	0.294285	0.531231
P32445	Single-stranded DNA-binding protein RIM1, mitochondrial OS=Saccharomyces cerevisiae (strain ATCC 204508 / S288c) OX=559292 GN=RIM1 PE=1 SV=1	0	30.61	65	8	9	7	135	15.4	8.34	35.74	8	0.976	-0.04	0.807381	0.0929212
P49334	Mitochondrial import receptor subunit TOM22 OS=Saccharomyces cerevisiae (strain ATCC 204508 / S288c) OX=559292 GN=TOM22 PE=1 SV=3	0	30.556	50	6	11	6	152	16.8	4.16	42.52	6	1.075	0.1	0.850663	0.0702427	Met-loss [N-Term]
Q06205	FK506-binding protein 4 OS=Saccharomyces cerevisiae (strain ATCC 204508 / S288c) OX=559292 GN=FPR4 PE=1 SV=1	0	30.543	17	8	11	7	392	43.9	4.69	37.76	8	0.98	-0.03	0.458122	0.339019
Q06489	Methylthioribose-1-phosphate isomerase OS=Saccharomyces cerevisiae (strain ATCC 204508 / S288c) OX=559292 GN=MRI1 PE=1 SV=1	0	30.464	27	10	10	10	411	45	5.03	28.68	10	0.976	-0.04	0.134883	0.870041
P35176	Peptidyl-prolyl cis-trans isomerase D OS=Saccharomyces cerevisiae (strain ATCC 204508 / S288c) OX=559292 GN=CPR5 PE=2 SV=1	0	30.431	55	7	10	7	225	25.3	5.6	40.89	7	0.999	0	0.783838	0.105774
P38251	Replication factor C subunit 5 OS=Saccharomyces cerevisiae (strain ATCC 204508 / S288c) OX=559292 GN=RFC5 PE=1 SV=1	0	30.425	28	7	7	7	354	39.9	8.21	27.77	7	1.07	0.1	0.0245746	1.60951
P38181	Nucleoporin NUP170 OS=Saccharomyces cerevisiae (strain ATCC 204508 / S288c) OX=559292 GN=NUP170 PE=1 SV=1	0	30.37	8	8	8	8	1502	169.4	6.13	25.9	8	1.007	0.01	0.506299	0.295593
P11491	Repressible alkaline phosphatase OS=Saccharomyces cerevisiae (strain ATCC 204508 / S288c) OX=559292 GN=PHO8 PE=1 SV=2	0	30.222	14	5	8	5	566	63	5.59	35.04	5	1.017	0.02	0.995911	0.00177955
Q05584	Hydroxyacylglutathione hydrolase, cytoplasmic isozyme OS=Saccharomyces cerevisiae (strain ATCC 204508 / S288c) OX=559292 GN=GLO2 PE=1 SV=1	0	29.85	26	5	8	5	274	31.3	6.19	29.18	5	1.065	0.09	0.171526	0.765671
P38792	Exosome complex component RRP4 OS=Saccharomyces cerevisiae (strain ATCC 204508 / S288c) OX=559292 GN=RRP4 PE=1 SV=1	0	29.82	20	6	7	6	359	39.4	6.25	28.37	6	0.905	-0.14	0.336622	0.472857
Q3E7X9	40S ribosomal protein S28-A OS=Saccharomyces cerevisiae (strain ATCC 204508 / S288c) OX=559292 GN=RPS28A PE=1 SV=1	0	29.768	58	5	18	5	67	7.6	10.78	50.42	5	1.093	0.13	0.0336874	1.47253
Q12000	Translation machinery-associated protein 46 OS=Saccharomyces cerevisiae (strain ATCC 204508 / S288c) OX=559292 GN=TMA46 PE=1 SV=2	0	29.709	25	6	8	6	345	39.5	9.33	30.78	6	1.086	0.12	0.0633778	1.19806
P00427	Cytochrome c oxidase subunit 6, mitochondrial OS=Saccharomyces cerevisiae (strain ATCC 204508 / S288c) OX=559292 GN=COX6 PE=1 SV=1	0	29.699	55	6	11	6	148	17.3	6.05	44.6	6	0.977	-0.03	0.581321	0.235584
P40007	Nucleolar protein 16 OS=Saccharomyces cerevisiae (strain ATCC 204508 / S288c) OX=559292 GN=NOP16 PE=1 SV=1	0	29.697	26	6	6	6	231	26.9	9.26	27.14	6	1.046	0.06	0.512355	0.290429
P14904	Vacuolar aminopeptidase 1 OS=Saccharomyces cerevisiae (strain ATCC 204508 / S288c) OX=559292 GN=APE1 PE=1 SV=2	0	29.686	17	7	9	7	514	57.1	5.83	31.76	7	0.95	-0.07	0.662769	0.178638
Q12522	Eukaryotic translation initiation factor 6 OS=Saccharomyces cerevisiae (strain ATCC 204508 / S288c) OX=559292 GN=TIF6 PE=1 SV=1	0	29.646	37	7	10	7	245	26.4	4.64	32.74	7	0.982	-0.03	0.59091	0.228479
P23202	Transcriptional regulator URE2 OS=Saccharomyces cerevisiae (strain ATCC 204508 / S288c) OX=559292 GN=URE2 PE=1 SV=1	0	29.581	23	7	12	7	354	40.2	6.47	37.91	7	0.966	-0.05	0.114425	0.941479
P53731	Actin-related protein 2/3 complex subunit 2 OS=Saccharomyces cerevisiae (strain ATCC 204508 / S288c) OX=559292 GN=ARC35 PE=1 SV=1	0	29.561	26	8	9	8	342	39.5	6.81	33.31	8	0.932	-0.1	0.464141	0.33335
P38795	Glutamine-dependent NAD(+) synthetase OS=Saccharomyces cerevisiae (strain ATCC 204508 / S288c) OX=559292 GN=QNS1 PE=1 SV=1	0	29.454	15	8	8	8	714	80.6	6.54	27.18	8	1.006	0.01	0.712096	0.147461
P06782	Carbon catabolite-derepressing protein kinase OS=Saccharomyces cerevisiae (strain ATCC 204508 / S288c) OX=559292 GN=SNF1 PE=1 SV=1	0	29.42	14	8	10	8	633	72	6.65	33.08	8	0.953	-0.07	0.246763	0.607721
P36041	Protein EAP1 OS=Saccharomyces cerevisiae (strain ATCC 204508 / S288c) OX=559292 GN=EAP1 PE=1 SV=1	0	29.287	16	6	6	6	632	69.7	9.5	26.28	6	0.98	-0.03	0.873579	0.0586977
P01119	Ras-like protein 1 OS=Saccharomyces cerevisiae (strain ATCC 204508 / S288c) OX=559292 GN=RAS1 PE=1 SV=2	0	29.205	39	9	10	9	309	34.3	5.38	29.37	9	1.065	0.09	0.1553	0.808829
P53313	Protein SDA1 OS=Saccharomyces cerevisiae (strain ATCC 204508 / S288c) OX=559292 GN=SDA1 PE=1 SV=1	0	29.202	16	8	8	8	767	86.6	6.93	25.23	8	0.993	-0.01	0.964906	0.0155151
Q12452	3-keto-steroid reductase OS=Saccharomyces cerevisiae (strain ATCC 204508 / S288c) OX=559292 GN=ERG27 PE=1 SV=1	0	29.181	27	8	11	8	347	39.7	8.32	35.83	8	0.978	-0.03	0.509127	0.293174
P07273	Transcription elongation factor S-II OS=Saccharomyces cerevisiae (strain ATCC 204508 / S288c) OX=559292 GN=DST1 PE=1 SV=4	0	29.174	26	7	7	7	309	34.8	8.87	27.42	7	1.056	0.08	0.124576	0.904566
Q08924	Regulator of Ty1 transposition protein 10 OS=Saccharomyces cerevisiae (strain ATCC 204508 / S288c) OX=559292 GN=RTT10 PE=1 SV=1	0	29.124	9	6	6	6	1013	114.4	6.18	25.73	6	1.022	0.03	0.861892	0.0645474
P47018	Maintenance of telomere capping protein 1 OS=Saccharomyces cerevisiae (strain ATCC 204508 / S288c) OX=559292 GN=MTC1 PE=1 SV=1	0	29.02	22	7	8	7	478	53.4	4.59	31.63	7	0.967	-0.05	0.397225	0.400963
Q86ZR7	Uncharacterized hydrolase YKL033W-A OS=Saccharomyces cerevisiae (strain ATCC 204508 / S288c) OX=559292 GN=YKL033W-A PE=3 SV=2	0	29.003	35	7	8	7	236	26.2	5.83	31.31	7	0.937	-0.09	0.293602	0.532241
P56628	60S ribosomal protein L22-B OS=Saccharomyces cerevisiae (strain ATCC 204508 / S288c) OX=559292 GN=RPL22B PE=1 SV=2	0	28.99	67	5	12	3	122	13.8	6.14	42.14	5	1.06	0.08	0.54837	0.260926	Met-loss [N-Term]
Q08822	Probable electron transfer flavoprotein-ubiquinone oxidoreductase, mitochondrial OS=Saccharomyces cerevisiae (strain ATCC 204508 / S288c) OX=559292 GN=CIR2 PE=1 SV=1	0	28.977	13	6	7	6	631	69.6	7.83	32.09	6	0.964	-0.05	0.234958	0.629011
P39101	Protein CAJ1 OS=Saccharomyces cerevisiae (strain ATCC 204508 / S288c) OX=559292 GN=CAJ1 PE=1 SV=1	0	28.954	16	7	8	7	391	44.8	5.8	25.33	7	0.886	-0.17	0.141949	0.847867
P38627	CTP synthase 2 OS=Saccharomyces cerevisiae (strain ATCC 204508 / S288c) OX=559292 GN=URA8 PE=1 SV=4	0	28.933	16	8	10	3	578	64.5	5.64	29.08	8	1.019	0.03	0.854075	0.0685039
P39966	Protein phosphatase 2C homolog 2 OS=Saccharomyces cerevisiae (strain ATCC 204508 / S288c) OX=559292 GN=PTC2 PE=1 SV=1	0	28.912	17	7	9	6	464	50.4	5.05	29.28	7	0.984	-0.02	0.679808	0.167614
Q03559	Uncharacterized protein YMR295C OS=Saccharomyces cerevisiae (strain ATCC 204508 / S288c) OX=559292 GN=YMR295C PE=1 SV=1	0	28.854	56	5	9	5	197	22.2	7.05	45.22	5	0.908	-0.14	0.193666	0.712946
Q05785	Epsin-2 OS=Saccharomyces cerevisiae (strain ATCC 204508 / S288c) OX=559292 GN=ENT2 PE=1 SV=1	0	28.844	11	6	8	5	613	71.8	5.47	28.2	6	1.094	0.13	0.23398	0.630821
P53334	Probable family 17 glucosidase SCW4 OS=Saccharomyces cerevisiae (strain ATCC 204508 / S288c) OX=559292 GN=SCW4 PE=1 SV=1	0	28.813	21	6	10	6	386	40.1	4.83	33.46	6	1.023	0.03	0.6063	0.217313
P19454	Casein kinase II subunit alpha' OS=Saccharomyces cerevisiae (strain ATCC 204508 / S288c) OX=559292 GN=CKA2 PE=1 SV=2	0	28.55	29	7	10	7	339	39.4	8.53	33.51	7	0.928	-0.11	0.115746	0.936495
P40075	Vesicle-associated membrane protein-associated protein SCS2 OS=Saccharomyces cerevisiae (strain ATCC 204508 / S288c) OX=559292 GN=SCS2 PE=1 SV=3	0	28.29	32	5	7	5	244	26.9	4.89	34.64	5	0.909	-0.14	0.0233436	1.63183
P20434	DNA-directed RNA polymerases I, II, and III subunit RPABC1 OS=Saccharomyces cerevisiae (strain ATCC 204508 / S288c) OX=559292 GN=RPB5 PE=1 SV=1	0	28.26	37	5	15	5	215	25.1	9.1	37.9	5	0.961	-0.06	0.995346	0.00202611
P36112	MICOS complex subunit MIC60 OS=Saccharomyces cerevisiae (strain ATCC 204508 / S288c) OX=559292 GN=MIC60 PE=1 SV=1	0	28.18	20	6	7	6	540	61	6.6	30.29	6	0.97	-0.04	0.901095	0.0452294
P50085	Prohibitin-2 OS=Saccharomyces cerevisiae (strain ATCC 204508 / S288c) OX=559292 GN=PHB2 PE=1 SV=2	0	28.158	31	8	12	8	310	34.4	9.92	31.68	8	0.927	-0.11	0.0811483	1.09072
P53877	Pre-rRNA-processing protein IPI3 OS=Saccharomyces cerevisiae (strain ATCC 204508 / S288c) OX=559292 GN=IPI3 PE=1 SV=1	0	28.146	17	8	8	8	555	61.7	5.74	26.31	8	0.987	-0.02	0.965042	0.0154539
P07172	Histidinol-phosphate aminotransferase OS=Saccharomyces cerevisiae (strain ATCC 204508 / S288c) OX=559292 GN=HIS5 PE=3 SV=2	0	28.123	28	6	7	6	385	42.6	6.43	23.92	6	0.997	0	0.568746	0.245082	Met-loss [N-Term]
P19145	General amino-acid permease GAP1 OS=Saccharomyces cerevisiae (strain ATCC 204508 / S288c) OX=559292 GN=GAP1 PE=1 SV=2	0	28.117	18	7	7	7	602	65.6	8.47	23.8	7	0.931	-0.1	0.383426	0.416318
P32795	Mitochondrial inner membrane i-AAA protease supercomplex subunit YME1 OS=Saccharomyces cerevisiae (strain ATCC 204508 / S288c) OX=559292 GN=YME1 PE=1 SV=1	0	28.082	13	6	6	6	747	81.7	7.08	29.37	6	1.122	0.17	0.0525911	1.27909
P39968	Vacuolar protein 8 OS=Saccharomyces cerevisiae (strain ATCC 204508 / S288c) OX=559292 GN=VAC8 PE=1 SV=3	0	28.062	14	8	10	8	578	63.2	5.14	31.11	8	0.968	-0.05	0.351298	0.454324
P25586	KRR1 small subunit processome component OS=Saccharomyces cerevisiae (strain ATCC 204508 / S288c) OX=559292 GN=KRR1 PE=1 SV=1	0	28.05	17	5	7	5	316	37.1	9.39	29.84	5	1.038	0.05	0.147732	0.830525
P42940	Probable electron transfer flavoprotein subunit beta OS=Saccharomyces cerevisiae (strain ATCC 204508 / S288c) OX=559292 GN=CIR1 PE=1 SV=1	0	28.033	29	5	7	5	261	28.7	8.44	27.71	5	0.96	-0.06	0.130976	0.882807
P38260	Hsp70 nucleotide exchange factor FES1 OS=Saccharomyces cerevisiae (strain ATCC 204508 / S288c) OX=559292 GN=FES1 PE=1 SV=1	0	27.996	29	7	7	7	290	32.6	5.06	27.99	7	1.015	0.02	0.999999	3.163e-07
P41057	40S ribosomal protein S29-A OS=Saccharomyces cerevisiae (strain ATCC 204508 / S288c) OX=559292 GN=RPS29A PE=1 SV=3	0	27.886	68	5	21	4	56	6.7	10.27	55.58	5	0.971	-0.04	0.280863	0.551506	Met-loss [N-Term]
Q06631	Protein BFR2 OS=Saccharomyces cerevisiae (strain ATCC 204508 / S288c) OX=559292 GN=BFR2 PE=1 SV=1	0	27.796	19	7	7	7	534	61.2	4.78	23.73	7	0.973	-0.04	0.944573	0.0247643
P25037	Ubiquitin carboxyl-terminal hydrolase 1 OS=Saccharomyces cerevisiae (strain ATCC 204508 / S288c) OX=559292 GN=UBP1 PE=1 SV=2	0	27.765	10	4	6	4	809	92.7	4.89	31.37	4	1.002	0	0.823709	0.0842263
P32860	NifU-like protein, mitochondrial OS=Saccharomyces cerevisiae (strain ATCC 204508 / S288c) OX=559292 GN=NFU1 PE=1 SV=2	0	27.68	32	7	7	7	256	29.2	5.01	26.28	7	0.976	-0.04	0.402323	0.395425
P47160	Epsin-3 OS=Saccharomyces cerevisiae (strain ATCC 204508 / S288c) OX=559292 GN=ENT3 PE=1 SV=1	0	27.645	19	7	9	7	408	45.1	4.84	26.23	7	0.991	-0.01	0.851491	0.06982
P36016	Heat shock protein 70 homolog LHS1 OS=Saccharomyces cerevisiae (strain ATCC 204508 / S288c) OX=559292 GN=LHS1 PE=1 SV=1	0	27.586	11	7	7	7	881	99.5	5.29	27.1	7	1.168	0.22	2.43647e-05	4.61324
P21734	Ubiquitin-conjugating enzyme E2 1 OS=Saccharomyces cerevisiae (strain ATCC 204508 / S288c) OX=559292 GN=UBC1 PE=1 SV=1	0	27.489	36	6	9	6	215	24.2	5.24	29.54	6	0.953	-0.07	0.079548	1.09937
P38845	Cruciform DNA-recognizing protein 1 OS=Saccharomyces cerevisiae (strain ATCC 204508 / S288c) OX=559292 GN=CRP1 PE=1 SV=1	0	27.48	17	5	7	5	465	51.1	7.34	28.72	5	0.979	-0.03	0.689696	0.161342
P25644	DNA topoisomerase 2-associated protein PAT1 OS=Saccharomyces cerevisiae (strain ATCC 204508 / S288c) OX=559292 GN=PAT1 PE=1 SV=4	0	27.385	9	8	10	8	796	88.5	7.39	34.77	8	0.986	-0.02	0.698541	0.155808
P39106	Alpha-1,3-mannosyltransferase MNN1 OS=Saccharomyces cerevisiae (strain ATCC 204508 / S288c) OX=559292 GN=MNN1 PE=1 SV=1	0	27.299	13	7	7	7	762	88.5	7.24	25.93	7	0.968	-0.05	0.986728	0.00580251
P43555	Protein EMP47 OS=Saccharomyces cerevisiae (strain ATCC 204508 / S288c) OX=559292 GN=EMP47 PE=1 SV=1	0	27.216	16	4	6	4	445	50.3	5.97	31.36	4	0.97	-0.04	0.830644	0.0805852
Q01519	Cytochrome c oxidase subunit 12, mitochondrial OS=Saccharomyces cerevisiae (strain ATCC 204508 / S288c) OX=559292 GN=COX12 PE=1 SV=2	0	27.177	67	5	12	5	83	9.8	5.39	37.25	5	0.978	-0.03	0.466564	0.331088	Met-loss [N-Term]; Met-loss+Acetyl [N-Term]
P32804	Zinc-regulated transporter 1 OS=Saccharomyces cerevisiae (strain ATCC 204508 / S288c) OX=559292 GN=ZRT1 PE=1 SV=1	0	27.175	19	5	6	5	376	41.6	5.81	24.85	5	0.903	-0.15	0.530047	0.275686
P17891	Clathrin light chain OS=Saccharomyces cerevisiae (strain ATCC 204508 / S288c) OX=559292 GN=CLC1 PE=1 SV=1	0	27.171	36	7	7	7	233	26.5	4.49	26.68	7	0.904	-0.15	0.144009	0.841609
P14747	Serine/threonine-protein phosphatase 2B catalytic subunit A2 OS=Saccharomyces cerevisiae (strain ATCC 204508 / S288c) OX=559292 GN=CMP2 PE=1 SV=2	0	27.093	11	6	11	6	604	68.5	6.35	30.04	6	0.996	-0.01	0.908633	0.0416116
Q04439	Myosin-5 OS=Saccharomyces cerevisiae (strain ATCC 204508 / S288c) OX=559292 GN=MYO5 PE=1 SV=1	0	27.074	8	8	8	7	1219	136.8	9.29	27.29	8	1.055	0.08	0.0668081	1.17517
P24521	Phosphomevalonate kinase OS=Saccharomyces cerevisiae (strain ATCC 204508 / S288c) OX=559292 GN=ERG8 PE=1 SV=2	0	27.067	16	5	7	5	451	50.4	6.49	23.17	5	0.976	-0.04	0.99381	0.0026968
Q12514	General negative regulator of transcription subunit 5 OS=Saccharomyces cerevisiae (strain ATCC 204508 / S288c) OX=559292 GN=NOT5 PE=1 SV=1	0	26.976	16	6	8	6	560	65.8	5.34	30.59	6	1.051	0.07	0.399493	0.398491
P38712	ATP-dependent rRNA helicase RRP3 OS=Saccharomyces cerevisiae (strain ATCC 204508 / S288c) OX=559292 GN=RRP3 PE=1 SV=2	0	26.894	15	6	6	6	501	55.9	9.16	26.86	6	1.02	0.03	0.888997	0.0510996
P39109	Metal resistance protein YCF1 OS=Saccharomyces cerevisiae (strain ATCC 204508 / S288c) OX=559292 GN=YCF1 PE=1 SV=2	0	26.874	6	7	8	7	1515	171	8.41	24.68	7	0.985	-0.02	0.634891	0.197301
P38765	Uncharacterized isomerase YHI9 OS=Saccharomyces cerevisiae (strain ATCC 204508 / S288c) OX=559292 GN=YHI9 PE=1 SV=1	0	26.863	26	5	8	5	294	32.5	5.71	29.32	5	0.993	-0.01	0.998842	0.000503347
Q12055	Adenylate kinase isoenzyme 6 homolog FAP7 OS=Saccharomyces cerevisiae (strain ATCC 204508 / S288c) OX=559292 GN=FAP7 PE=1 SV=1	0	26.782	39	6	6	6	197	22.7	4.67	26.55	6	0.987	-0.02	0.844514	0.0733932
P32386	ATP-dependent bile acid permease OS=Saccharomyces cerevisiae (strain ATCC 204508 / S288c) OX=559292 GN=YBT1 PE=1 SV=2	0	26.779	5	8	8	7	1661	189	8.09	27.66	8	0.951	-0.07	0.381049	0.419019
Q08412	Ubiquitin-binding protein CUE5 OS=Saccharomyces cerevisiae (strain ATCC 204508 / S288c) OX=559292 GN=CUE5 PE=1 SV=1	0	26.734	23	5	7	5	411	46.8	4.81	24.95	5	1.02	0.03	0.973392	0.011712
P05373	Delta-aminolevulinic acid dehydratase OS=Saccharomyces cerevisiae (strain ATCC 204508 / S288c) OX=559292 GN=HEM2 PE=1 SV=2	0	26.703	19	6	8	6	342	37.7	6.14	27.29	6	0.988	-0.02	0.998015	0.000862868
P20436	DNA-directed RNA polymerases I, II, and III subunit RPABC3 OS=Saccharomyces cerevisiae (strain ATCC 204508 / S288c) OX=559292 GN=RPB8 PE=1 SV=1	0	26.697	36	5	11	5	146	16.5	4.7	41.52	5	1.125	0.17	0.0605266	1.21805
Q12512	Protein ZPS1 OS=Saccharomyces cerevisiae (strain ATCC 204508 / S288c) OX=559292 GN=ZPS1 PE=3 SV=1	0	26.695	41	6	8	6	249	27.5	5.02	24.13	6	0.714	-0.49	0.2464	0.60836
P29295	Casein kinase I homolog HRR25 OS=Saccharomyces cerevisiae (strain ATCC 204508 / S288c) OX=559292 GN=HRR25 PE=1 SV=1	0	26.691	19	7	7	6	494	57.3	9.26	26.53	7	1.008	0.01	0.748565	0.12577
Q03835	Monothiol glutaredoxin-3 OS=Saccharomyces cerevisiae (strain ATCC 204508 / S288c) OX=559292 GN=GRX3 PE=1 SV=2	0	26.657	19	5	7	3	250	28.2	4.46	24.61	5	1.059	0.08	0.165351	0.781592
P00044	Cytochrome c isoform 1 OS=Saccharomyces cerevisiae (strain ATCC 204508 / S288c) OX=559292 GN=CYC1 PE=1 SV=2	0	26.596	65	8	9	8	109	12.2	9.42	33.79	8	0.92	-0.12	0.993068	0.0030209
P89105	RNA polymerase-associated protein CTR9 OS=Saccharomyces cerevisiae (strain ATCC 204508 / S288c) OX=559292 GN=CTR9 PE=1 SV=3	0	26.5	10	7	7	7	1077	124.6	6.3	25.82	7	1.032	0.05	0.376278	0.424491
P28007	H/ACA ribonucleoprotein complex subunit GAR1 OS=Saccharomyces cerevisiae (strain ATCC 204508 / S288c) OX=559292 GN=GAR1 PE=1 SV=1	0	26.476	31	5	8	5	205	21.5	11.46	31.11	5	1.009	0.01	0.934887	0.0292409
P38804	Restriction of telomere capping protein 3 OS=Saccharomyces cerevisiae (strain ATCC 204508 / S288c) OX=559292 GN=RTC3 PE=1 SV=1	0	26.441	54	4	6	4	111	12	5.07	26.06	4	1.31	0.39	0.00583361	2.23406
P53278	Uncharacterized protein YGR130C OS=Saccharomyces cerevisiae (strain ATCC 204508 / S288c) OX=559292 GN=YGR130C PE=1 SV=1	0	26.388	9	7	8	7	816	92.6	5.03	22.69	7	1.047	0.07	0.375283	0.425642
P38698	Exopolyphosphatase OS=Saccharomyces cerevisiae (strain ATCC 204508 / S288c) OX=559292 GN=PPX1 PE=1 SV=1	0	26.367	18	5	7	5	397	45	5.69	28.31	5	1.102	0.14	0.0178395	1.74862
P00546	Cyclin-dependent kinase 1 OS=Saccharomyces cerevisiae (strain ATCC 204508 / S288c) OX=559292 GN=CDC28 PE=1 SV=1	0	26.35	26	9	11	8	298	34	8.35	25.04	9	0.962	-0.06	0.615277	0.21093
P41920	Ran-specific GTPase-activating protein 1 OS=Saccharomyces cerevisiae (strain ATCC 204508 / S288c) OX=559292 GN=YRB1 PE=1 SV=1	0	26.341	40	5	9	5	201	22.9	6.1	37.34	5	0.924	-0.11	0.157522	0.802658
P22139	DNA-directed RNA polymerases I, II, and III subunit RPABC5 OS=Saccharomyces cerevisiae (strain ATCC 204508 / S288c) OX=559292 GN=RPB10 PE=1 SV=2	0	26.216	70	5	9	5	70	8.3	7.78	43.27	5	1.13	0.18	0.0281725	1.55017
P53741	UBP3-associated protein BRE5 OS=Saccharomyces cerevisiae (strain ATCC 204508 / S288c) OX=559292 GN=BRE5 PE=1 SV=1	0	26.197	15	5	5	5	515	57.6	9.11	26.82	5	0.954	-0.07	0.0779688	1.10808
P23201	Protein SPA2 OS=Saccharomyces cerevisiae (strain ATCC 204508 / S288c) OX=559292 GN=SPA2 PE=1 SV=1	0	26.166	6	6	6	6	1466	163	5.19	25.83	6	0.998	0	0.915159	0.0385035
P33767	Dolichyl-diphosphooligosaccharide--protein glycosyltransferase subunit WBP1 OS=Saccharomyces cerevisiae (strain ATCC 204508 / S288c) OX=559292 GN=WBP1 PE=1 SV=1	0	26.136	19	7	8	7	430	49.4	5.9	29.14	7	0.94	-0.09	0.420504	0.37623
P53199	Sterol-4-alpha-carboxylate 3-dehydrogenase, decarboxylating OS=Saccharomyces cerevisiae (strain ATCC 204508 / S288c) OX=559292 GN=ERG26 PE=1 SV=1	0	26.059	25	5	6	5	349	38.7	6.68	31.03	5	0.941	-0.09	0.131312	0.881695
Q04279	Eisosome protein SEG1 OS=Saccharomyces cerevisiae (strain ATCC 204508 / S288c) OX=559292 GN=SEG1 PE=1 SV=1	0	26.018	8	8	10	8	960	105.8	9.72	22.18	8	1.037	0.05	0.998698	0.000565914
P10962	Protein MAK16 OS=Saccharomyces cerevisiae (strain ATCC 204508 / S288c) OX=559292 GN=MAK16 PE=1 SV=2	0	25.975	24	7	9	7	306	35.7	5.25	25.68	7	0.978	-0.03	0.580072	0.236518
P13517	F-actin-capping protein subunit beta OS=Saccharomyces cerevisiae (strain ATCC 204508 / S288c) OX=559292 GN=CAP2 PE=1 SV=3	0	25.955	30	5	5	5	287	32.6	4.72	22.65	5	0.989	-0.02	0.998925	0.000467136
P48234	Ribosome biogenesis protein ENP2 OS=Saccharomyces cerevisiae (strain ATCC 204508 / S288c) OX=559292 GN=ENP2 PE=1 SV=2	0	25.932	14	8	8	8	707	81.7	6.6	25.1	8	1.016	0.02	0.566199	0.247031
P32485	Mitogen-activated protein kinase HOG1 OS=Saccharomyces cerevisiae (strain ATCC 204508 / S288c) OX=559292 GN=HOG1 PE=1 SV=2	0	25.762	17	5	6	4	435	48.8	5.55	23.85	5	0.943	-0.08	0.034937	1.45671
P15703	Glucan 1,3-beta-glucosidase OS=Saccharomyces cerevisiae (strain ATCC 204508 / S288c) OX=559292 GN=BGL2 PE=1 SV=1	0	25.741	19	5	6	5	313	34.1	4.51	24.56	5	0.994	-0.01	0.866007	0.0624785
Q12496	Uncharacterized protein YOL098C OS=Saccharomyces cerevisiae (strain ATCC 204508 / S288c) OX=559292 GN=YOL098C PE=1 SV=1	0	25.712	9	9	9	9	1037	118.3	5.05	24.71	9	1.019	0.03	0.679555	0.167775
Q00362	Protein phosphatase PP2A regulatory subunit B OS=Saccharomyces cerevisiae (strain ATCC 204508 / S288c) OX=559292 GN=CDC55 PE=1 SV=2	0	25.583	16	6	7	6	526	59.6	6.39	25.36	6	1.005	0.01	0.999296	0.000305656
Q07938	S-methyl-5'-thioadenosine phosphorylase OS=Saccharomyces cerevisiae (strain ATCC 204508 / S288c) OX=559292 GN=MEU1 PE=1 SV=1	0	25.566	21	7	10	7	337	37.8	7.8	24.85	7	0.997	0	0.694804	0.158138
Q07527	tRNA (guanosine(18)-2'-O)-methyltransferase OS=Saccharomyces cerevisiae (strain ATCC 204508 / S288c) OX=559292 GN=TRM3 PE=1 SV=1	0	25.523	6	7	7	7	1436	164.9	6.09	26.39	7	0.975	-0.04	0.946272	0.0239841
P38986	L-asparaginase 1 OS=Saccharomyces cerevisiae (strain ATCC 204508 / S288c) OX=559292 GN=ASP1 PE=1 SV=1	0	25.414	26	6	7	6	381	41.4	5.44	24.68	6	1.282	0.36	0.42394	0.372695
P29478	Signal recognition particle subunit SEC65 OS=Saccharomyces cerevisiae (strain ATCC 204508 / S288c) OX=559292 GN=SEC65 PE=1 SV=1	0	25.268	26	6	8	6	273	31.2	9.07	25.69	6	1.044	0.06	0.784738	0.105275
Q12068	NADPH-dependent methylglyoxal reductase GRE2 OS=Saccharomyces cerevisiae (strain ATCC 204508 / S288c) OX=559292 GN=GRE2 PE=1 SV=1	0	25.253	19	7	8	7	342	38.1	6.15	29.54	7	1.05	0.07	0.304644	0.516208
P40055	U3 small nucleolar RNA-associated protein 7 OS=Saccharomyces cerevisiae (strain ATCC 204508 / S288c) OX=559292 GN=UTP7 PE=1 SV=1	0	25.227	15	6	6	6	554	62.3	9.45	22.56	6	1.025	0.04	0.940901	0.0264561
P48415	COPII coat assembly protein SEC16 OS=Saccharomyces cerevisiae (strain ATCC 204508 / S288c) OX=559292 GN=SEC16 PE=1 SV=2	0	25.224	5	8	8	8	2195	241.5	5.38	21.5	8	1.012	0.02	0.506047	0.295809
P38805	Ribosome production factor 1 OS=Saccharomyces cerevisiae (strain ATCC 204508 / S288c) OX=559292 GN=RPF1 PE=1 SV=1	0	25.16	32	7	8	7	295	35.1	9.47	30.18	7	0.988	-0.02	0.945506	0.0243356
P14065	Glycerol 2-dehydrogenase (NADP(+)) OS=Saccharomyces cerevisiae (strain ATCC 204508 / S288c) OX=559292 GN=GCY1 PE=1 SV=1	0	25.13	29	7	7	4	312	35.1	7.99	27.77	7	1.042	0.06	0.962496	0.0166012
P17695	Glutaredoxin-2 OS=Saccharomyces cerevisiae (strain ATCC 204508 / S288c) OX=559292 GN=GRX2 PE=1 SV=3	0	25.081	45	6	13	6	143	15.9	7.28	39.13	6	1.01	0.01	0.719063	0.143233
Q05359	Protein ERP1 OS=Saccharomyces cerevisiae (strain ATCC 204508 / S288c) OX=559292 GN=ERP1 PE=1 SV=1	0	25.043	34	5	5	5	219	24.7	7.43	21.4	5	0.898	-0.16	0.109315	0.961319
P20485	Choline kinase OS=Saccharomyces cerevisiae (strain ATCC 204508 / S288c) OX=559292 GN=CKI1 PE=1 SV=1	0	25.029	10	6	7	6	582	66.3	5.67	22.55	6	0.982	-0.03	0.488615	0.311034	Met-loss [N-Term]
P40362	U3 small nucleolar RNA-associated protein 18 OS=Saccharomyces cerevisiae (strain ATCC 204508 / S288c) OX=559292 GN=UTP18 PE=1 SV=1	0	24.994	20	7	9	7	594	66.4	5.01	25.7	7	1.076	0.11	0.0228895	1.64036
P32502	Translation initiation factor eIF-2B subunit beta OS=Saccharomyces cerevisiae (strain ATCC 204508 / S288c) OX=559292 GN=GCD7 PE=1 SV=1	0	24.954	22	8	8	8	381	42.5	7.93	24.25	8	0.97	-0.04	0.460018	0.337225
P38694	Putative aldehyde dehydrogenase-like protein YHR039C OS=Saccharomyces cerevisiae (strain ATCC 204508 / S288c) OX=559292 GN=MSC7 PE=1 SV=1	0	24.95	14	6	6	6	644	71.3	7.69	21.25	6	0.969	-0.05	0.523171	0.281356
P38288	Protein TOS1 OS=Saccharomyces cerevisiae (strain ATCC 204508 / S288c) OX=559292 GN=TOS1 PE=1 SV=1	0	24.897	18	6	8	6	455	48	4.67	30.16	6	1.038	0.05	0.0949167	1.02266
P11632	Non-histone chromosomal protein 6A OS=Saccharomyces cerevisiae (strain ATCC 204508 / S288c) OX=559292 GN=NHP6A PE=1 SV=1	0	24.884	57	5	7	5	93	10.8	9.76	25.83	5	1.071	0.1	0.677518	0.169079
P53927	Ribosome biogenesis protein 15 OS=Saccharomyces cerevisiae (strain ATCC 204508 / S288c) OX=559292 GN=NOP15 PE=1 SV=1	0	24.78	25	6	8	6	220	25.4	9.28	25.36	6	1.021	0.03	0.837021	0.0772637
P52489	Pyruvate kinase 2 OS=Saccharomyces cerevisiae (strain ATCC 204508 / S288c) OX=559292 GN=PYK2 PE=1 SV=1	0	24.776	9	4	15	2	506	55.2	6.92	31.11	4	0.945	-0.08	0.996617	0.00147155
Q06511	Ribosomal RNA-processing protein 15 OS=Saccharomyces cerevisiae (strain ATCC 204508 / S288c) OX=559292 GN=RRP15 PE=1 SV=1	0	24.717	21	6	7	6	250	28.2	5.76	24.98	6	0.969	-0.05	0.48834	0.311278
Q03103	Endoplasmic oxidoreductin-1 OS=Saccharomyces cerevisiae (strain ATCC 204508 / S288c) OX=559292 GN=ERO1 PE=1 SV=1	0	24.717	17	7	9	7	563	65	5.68	22.4	7	0.971	-0.04	0.354064	0.450919
P30665	DNA replication licensing factor MCM4 OS=Saccharomyces cerevisiae (strain ATCC 204508 / S288c) OX=559292 GN=MCM4 PE=1 SV=2	0	24.715	8	6	6	6	933	104.9	6.21	22.15	6	0.98	-0.03	0.960107	0.0176803
P25045	Serine palmitoyltransferase 1 OS=Saccharomyces cerevisiae (strain ATCC 204508 / S288c) OX=559292 GN=LCB1 PE=1 SV=2	0	24.703	13	4	5	4	558	62.2	6.18	22.72	4	0.932	-0.1	0.077366	1.11145
Q07623	Nucleolar protein 6 OS=Saccharomyces cerevisiae (strain ATCC 204508 / S288c) OX=559292 GN=NOP6 PE=1 SV=1	0	24.698	31	5	8	5	225	25.2	10.08	33.96	5	1.026	0.04	0.396666	0.401575
P0CX81	Copper metallothionein 1-2 OS=Saccharomyces cerevisiae (strain ATCC 204508 / S288c) OX=559292 GN=CUP1-2 PE=1 SV=1	0	24.684	49	4	10	4	61	6.6	5.91	27.8	4	1	0	0.941462	0.0261974
P38624	Proteasome subunit beta type-1 OS=Saccharomyces cerevisiae (strain ATCC 204508 / S288c) OX=559292 GN=PRE3 PE=1 SV=2	0	24.679	46	7	10	7	215	23.5	5.9	33.8	7	0.993	-0.01	0.993617	0.00278107
P36068	SWI5-dependent HO expression protein 2 OS=Saccharomyces cerevisiae (strain ATCC 204508 / S288c) OX=559292 GN=SHE2 PE=1 SV=1	0	24.673	28	4	5	4	246	28.2	4.98	22.85	4	0.986	-0.02	0.999751	0.00010822
P47017	Sm-like protein LSm1 OS=Saccharomyces cerevisiae (strain ATCC 204508 / S288c) OX=559292 GN=LSM1 PE=1 SV=1	0	24.66	39	6	8	6	172	20.3	6.01	25.48	6	0.991	-0.01	0.92157	0.0354719
P50109	Protein PSP2 OS=Saccharomyces cerevisiae (strain ATCC 204508 / S288c) OX=559292 GN=PSP2 PE=1 SV=2	0	24.656	15	6	8	6	593	65.5	8.73	21.87	6	0.989	-0.02	0.805366	0.0940068
P11914	Mitochondrial-processing peptidase subunit alpha OS=Saccharomyces cerevisiae (strain ATCC 204508 / S288c) OX=559292 GN=MAS2 PE=1 SV=1	0	24.609	15	7	8	7	482	53.3	6.34	24	7	0.975	-0.04	0.913345	0.0393653
P48813	High-affinity glutamine permease OS=Saccharomyces cerevisiae (strain ATCC 204508 / S288c) OX=559292 GN=GNP1 PE=1 SV=2	0	24.584	11	6	7	6	663	73.6	7.74	20.51	6	0.941	-0.09	0.284353	0.546142
Q12406	Actin-related protein 7 OS=Saccharomyces cerevisiae (strain ATCC 204508 / S288c) OX=559292 GN=ARP7 PE=1 SV=1	0	24.479	16	6	7	6	477	53.8	5.48	25.16	6	0.991	-0.01	0.279165	0.55414
P19073	Cell division control protein 42 OS=Saccharomyces cerevisiae (strain ATCC 204508 / S288c) OX=559292 GN=CDC42 PE=1 SV=2	0	24.348	26	4	9	4	191	21.3	6.74	31.49	4	0.955	-0.07	0.430975	0.365548
Q05123	Actin-like protein ARP9 OS=Saccharomyces cerevisiae (strain ATCC 204508 / S288c) OX=559292 GN=ARP9 PE=1 SV=1	0	24.337	18	5	5	5	467	53	5.15	21.95	5	1.056	0.08	0.677157	0.16931
Q03768	Protein GIR2 OS=Saccharomyces cerevisiae (strain ATCC 204508 / S288c) OX=559292 GN=GIR2 PE=1 SV=1	0	24.284	28	5	6	5	265	31	4.58	28.36	5	1.012	0.02	0.930662	0.0312082
P53860	Phosphatidylinositol transfer protein PDR16 OS=Saccharomyces cerevisiae (strain ATCC 204508 / S288c) OX=559292 GN=PDR16 PE=1 SV=1	0	24.089	19	6	6	6	351	40.7	7.96	21.12	6	1.002	0	0.936021	0.0287143
P07275	Delta-1-pyrroline-5-carboxylate dehydrogenase, mitochondrial OS=Saccharomyces cerevisiae (strain ATCC 204508 / S288c) OX=559292 GN=PUT2 PE=1 SV=2	0	24.075	13	6	6	6	575	64.4	7.01	23.64	6	1.007	0.01	0.960832	0.0173527
P40509	Coatomer subunit epsilon OS=Saccharomyces cerevisiae (strain ATCC 204508 / S288c) OX=559292 GN=SEC28 PE=1 SV=2	0	24.068	21	5	5	5	296	33.8	4.55	20.89	5	1.059	0.08	0.929726	0.0316449
P32897	Mitochondrial import inner membrane translocase subunit TIM23 OS=Saccharomyces cerevisiae (strain ATCC 204508 / S288c) OX=559292 GN=TIM23 PE=1 SV=1	0	24.059	31	3	4	3	222	23.2	7.4	21.21	3	0.884	-0.18	0.0572307	1.24237
P41816	NADPH dehydrogenase 3 OS=Saccharomyces cerevisiae (strain ATCC 204508 / S288c) OX=559292 GN=OYE3 PE=1 SV=2	0	24.057	21	7	9	5	400	44.9	5.6	21.91	7	0.986	-0.02	0.667725	0.175403
P32381	Actin-related protein 2 OS=Saccharomyces cerevisiae (strain ATCC 204508 / S288c) OX=559292 GN=ARP2 PE=1 SV=1	0	24.053	20	7	7	7	391	44	5.78	25.33	7	1.125	0.17	0.00690678	2.16072
P53889	Uncharacterized mitochondrial hydrolase FMP41 OS=Saccharomyces cerevisiae (strain ATCC 204508 / S288c) OX=559292 GN=FMP41 PE=1 SV=1	0	24.012	32	6	6	6	259	28.8	8.62	20.05	6	0.91	-0.14	0.323427	0.490223
P31382	Dolichyl-phosphate-mannose--protein mannosyltransferase 2 OS=Saccharomyces cerevisiae (strain ATCC 204508 / S288c) OX=559292 GN=PMT2 PE=1 SV=2	0	24.001	11	6	6	6	759	86.8	7.71	23.85	6	0.938	-0.09	0.280749	0.551682
P38902	DNA-directed RNA polymerase II subunit RPB11 OS=Saccharomyces cerevisiae (strain ATCC 204508 / S288c) OX=559292 GN=RPB11 PE=1 SV=1	0	23.926	58	7	8	7	120	13.6	5.57	25.96	7	0.992	-0.01	0.903153	0.0442386
P53091	DNA replication licensing factor MCM6 OS=Saccharomyces cerevisiae (strain ATCC 204508 / S288c) OX=559292 GN=MCM6 PE=1 SV=2	0	23.926	9	7	7	7	1017	112.9	5.16	21.07	7	1.019	0.03	0.577037	0.238796
Q12389	ATP-dependent RNA helicase DBP10 OS=Saccharomyces cerevisiae (strain ATCC 204508 / S288c) OX=559292 GN=DBP10 PE=1 SV=2	0	23.919	8	7	7	7	995	112.9	9.14	22.13	7	0.987	-0.02	0.81137	0.090781
P12683	3-hydroxy-3-methylglutaryl-coenzyme A reductase 1 OS=Saccharomyces cerevisiae (strain ATCC 204508 / S288c) OX=559292 GN=HMG1 PE=1 SV=1	0	23.898	8	7	8	7	1054	115.6	8	28.38	7	0.989	-0.02	0.978325	0.00951678
P25635	Periodic tryptophan protein 2 OS=Saccharomyces cerevisiae (strain ATCC 204508 / S288c) OX=559292 GN=PWP2 PE=1 SV=2	0	23.894	8	8	8	8	923	103.9	5.1	23.89	8	0.961	-0.06	0.052274	1.28171
Q08225	Probable dipeptidyl peptidase 3 OS=Saccharomyces cerevisiae (strain ATCC 204508 / S288c) OX=559292 GN=YOL057W PE=1 SV=1	0	23.777	17	7	7	7	711	80.5	6.27	21.42	7	1.006	0.01	0.933863	0.0297168
Q01802	Aspartate aminotransferase, mitochondrial OS=Saccharomyces cerevisiae (strain ATCC 204508 / S288c) OX=559292 GN=AAT1 PE=1 SV=2	0	23.76	20	6	7	6	451	51.8	8.92	23.53	6	0.999	0	0.982417	0.0077042
Q07505	Putative carboxymethylenebutenolidase OS=Saccharomyces cerevisiae (strain ATCC 204508 / S288c) OX=559292 GN=YDL086W PE=1 SV=1	0	23.753	40	5	8	5	273	30.8	6.34	30.89	5	0.973	-0.04	0.637958	0.195208
P32495	H/ACA ribonucleoprotein complex subunit NHP2 OS=Saccharomyces cerevisiae (strain ATCC 204508 / S288c) OX=559292 GN=NHP2 PE=1 SV=2	0	23.711	31	5	7	5	156	17.1	9.72	24.66	5	0.954	-0.07	0.966959	0.0145922
P23292	Casein kinase I homolog 2 OS=Saccharomyces cerevisiae (strain ATCC 204508 / S288c) OX=559292 GN=YCK2 PE=1 SV=1	0	23.673	12	6	6	4	546	62	9.07	24.05	6	0.893	-0.16	0.155183	0.809155
P14743	Glycylpeptide N-tetradecanoyltransferase OS=Saccharomyces cerevisiae (strain ATCC 204508 / S288c) OX=559292 GN=NMT1 PE=1 SV=1	0	23.654	20	4	4	4	455	52.8	7.42	22.21	4	1.022	0.03	0.263888	0.57858
P32458	Cell division control protein 11 OS=Saccharomyces cerevisiae (strain ATCC 204508 / S288c) OX=559292 GN=CDC11 PE=1 SV=1	0	23.654	20	6	8	6	415	47.6	5.02	21.39	6	0.962	-0.06	0.275831	0.559356
P46669	DNA-directed RNA polymerase I subunit RPA43 OS=Saccharomyces cerevisiae (strain ATCC 204508 / S288c) OX=559292 GN=RPA43 PE=1 SV=2	0	23.62	17	5	6	5	326	36.2	4.92	20.98	5	0.933	-0.1	0.0998762	1.00054
P21538	DNA-binding protein REB1 OS=Saccharomyces cerevisiae (strain ATCC 204508 / S288c) OX=559292 GN=REB1 PE=1 SV=2	0	23.575	9	8	9	8	810	91.8	5.16	24.18	8	1.072	0.1	0.244265	0.612139
P35184	Ribosome assembly protein SQT1 OS=Saccharomyces cerevisiae (strain ATCC 204508 / S288c) OX=559292 GN=SQT1 PE=1 SV=2	0	23.533	18	7	12	7	431	47.1	4.46	35.78	7	0.997	0	0.808649	0.0922399
Q12136	Something about silencing protein 10 OS=Saccharomyces cerevisiae (strain ATCC 204508 / S288c) OX=559292 GN=SAS10 PE=1 SV=1	0	23.451	12	5	6	5	610	70.2	4.69	20.52	5	0.998	0	0.806484	0.0934042
P34253	Protein KTI12 OS=Saccharomyces cerevisiae (strain ATCC 204508 / S288c) OX=559292 GN=KTI12 PE=1 SV=2	0	23.395	18	6	9	6	313	35.3	7.99	24.55	6	1.019	0.03	0.381886	0.418066
Q12117	Protein MRH1 OS=Saccharomyces cerevisiae (strain ATCC 204508 / S288c) OX=559292 GN=MRH1 PE=1 SV=1	0	23.276	17	5	7	5	320	36.2	9.19	28.14	5	1.07	0.1	0.650741	0.186592
P38789	Ribosome biogenesis protein SSF1 OS=Saccharomyces cerevisiae (strain ATCC 204508 / S288c) OX=559292 GN=SSF1 PE=1 SV=1	0	23.187	16	5	8	3	453	51.7	9.26	21.25	5	1.073	0.1	0.0436653	1.35986
P00729	Carboxypeptidase Y OS=Saccharomyces cerevisiae (strain ATCC 204508 / S288c) OX=559292 GN=PRC1 PE=1 SV=1	0	23.163	18	5	6	5	532	59.8	4.73	27.76	5	0.901	-0.15	0.136964	0.863395
P38250	Increased sodium tolerance protein 2 OS=Saccharomyces cerevisiae (strain ATCC 204508 / S288c) OX=559292 GN=IST2 PE=1 SV=2	0	23.095	9	7	7	7	946	105.8	8.98	18.64	7	1.138	0.19	0.0166237	1.77927
P48015	Aminomethyltransferase, mitochondrial OS=Saccharomyces cerevisiae (strain ATCC 204508 / S288c) OX=559292 GN=GCV1 PE=1 SV=2	0	23.065	27	5	5	5	400	44.4	8.84	22.67	5	0.91	-0.14	0.446912	0.349778
P32621	Guanosine-diphosphatase OS=Saccharomyces cerevisiae (strain ATCC 204508 / S288c) OX=559292 GN=GDA1 PE=1 SV=1	0	23.001	18	6	8	6	518	56.8	5.35	29.3	6	0.892	-0.16	0.186192	0.730039
Q03761	Transcription initiation factor TFIID subunit 12 OS=Saccharomyces cerevisiae (strain ATCC 204508 / S288c) OX=559292 GN=TAF12 PE=1 SV=1	0	22.971	14	6	10	6	539	61	9.55	30.17	6	1.452	0.54	0.00222948	2.6518
Q04062	26S proteasome regulatory subunit RPN9 OS=Saccharomyces cerevisiae (strain ATCC 204508 / S288c) OX=559292 GN=RPN9 PE=1 SV=1	0	22.838	18	8	9	8	393	45.8	5.78	29.28	8	0.937	-0.09	0.107127	0.970102
P48606	Tubulin-specific chaperone A OS=Saccharomyces cerevisiae (strain ATCC 204508 / S288c) OX=559292 GN=RBL2 PE=1 SV=1	0	22.803	42	5	5	5	106	12.4	5.1	23.87	5	0.94	-0.09	0.489008	0.310684	Met-loss [N-Term]
P09032	Translation initiation factor eIF-2B subunit gamma OS=Saccharomyces cerevisiae (strain ATCC 204508 / S288c) OX=559292 GN=GCD1 PE=1 SV=3	0	22.777	15	6	7	6	578	65.7	4.96	22.79	6	1.02	0.03	0.183707	0.735874
P38810	SED5-binding protein 3 OS=Saccharomyces cerevisiae (strain ATCC 204508 / S288c) OX=559292 GN=SFB3 PE=1 SV=1	0	22.719	7	6	7	6	929	103.9	6.29	22.91	6	1.014	0.02	0.541809	0.266154
P25451	Proteasome subunit beta type-3 OS=Saccharomyces cerevisiae (strain ATCC 204508 / S288c) OX=559292 GN=PUP3 PE=1 SV=1	0	22.711	28	4	6	4	205	22.6	5.15	25.83	4	1.02	0.03	0.97922	0.00911974
P47035	Nucleolar protein NET1 OS=Saccharomyces cerevisiae (strain ATCC 204508 / S288c) OX=559292 GN=NET1 PE=1 SV=1	0	22.614	6	7	7	7	1189	128.5	7.8	17.59	7	1.106	0.14	0.0764674	1.11652
P40516	Protein-lysine N-methyltransferase EFM4 OS=Saccharomyces cerevisiae (strain ATCC 204508 / S288c) OX=559292 GN=EFM4 PE=1 SV=1	0	22.605	25	4	4	4	257	28.7	5.11	18.83	4	0.919	-0.12	0.683411	0.165318
P32892	ATP-dependent RNA helicase DRS1 OS=Saccharomyces cerevisiae (strain ATCC 204508 / S288c) OX=559292 GN=DRS1 PE=1 SV=2	0	22.59	11	6	6	6	752	84.8	5.74	19.98	6	0.968	-0.05	0.975224	0.0108958
Q02256	Tyrosine-protein phosphatase YVH1 OS=Saccharomyces cerevisiae (strain ATCC 204508 / S288c) OX=559292 GN=YVH1 PE=1 SV=1	0	22.564	25	6	6	6	364	41.2	8.05	19.54	6	1.006	0.01	0.779338	0.108274	Met-loss [N-Term]
P34241	Nucleolar pre-ribosomal-associated protein 1 OS=Saccharomyces cerevisiae (strain ATCC 204508 / S288c) OX=559292 GN=URB1 PE=1 SV=2	0	22.551	5	7	9	7	1764	203.2	7.31	23.02	7	1.052	0.07	0.169092	0.771876	Met-loss+Acetyl [N-Term]
P40564	DnaJ-like protein 1 OS=Saccharomyces cerevisiae (strain ATCC 204508 / S288c) OX=559292 GN=DJP1 PE=1 SV=1	0	22.53	19	5	5	5	432	48.5	5.2	21.06	5	0.994	-0.01	0.972811	0.0119716
Q12285	Ubiquitin-like protein MDY2 OS=Saccharomyces cerevisiae (strain ATCC 204508 / S288c) OX=559292 GN=MDY2 PE=1 SV=1	0	22.52	36	5	7	5	212	23.7	9.22	22.23	5	0.958	-0.06	0.241429	0.61721
P38439	RNA polymerase-associated protein LEO1 OS=Saccharomyces cerevisiae (strain ATCC 204508 / S288c) OX=559292 GN=LEO1 PE=1 SV=1	0	22.491	18	5	6	5	464	53.9	4.45	24.7	5	0.938	-0.09	0.593534	0.226555
P00812	Arginase OS=Saccharomyces cerevisiae (strain ATCC 204508 / S288c) OX=559292 GN=CAR1 PE=1 SV=1	0	22.488	33	7	8	7	333	35.6	5.64	23.1	7	0.926	-0.11	0.0520443	1.28363
Q07897	Protein CMS1 OS=Saccharomyces cerevisiae (strain ATCC 204508 / S288c) OX=559292 GN=CMS1 PE=1 SV=1	0	22.479	24	6	6	6	291	33.4	8.19	22.04	6	0.997	0	0.861165	0.0649136
P38555	GTP-binding protein YPT31/YPT8 OS=Saccharomyces cerevisiae (strain ATCC 204508 / S288c) OX=559292 GN=YPT31 PE=1 SV=3	0	22.439	31	6	6	6	223	24.5	5.08	23.12	6	0.987	-0.02	0.949091	0.0226921
P40422	DNA-directed RNA polymerases I, II, and III subunit RPABC4 OS=Saccharomyces cerevisiae (strain ATCC 204508 / S288c) OX=559292 GN=RPC10 PE=1 SV=1	0	22.311	53	3	8	3	70	7.7	9.76	29.77	3	0.981	-0.03	0.294054	0.531574
Q00402	Nuclear migration protein NUM1 OS=Saccharomyces cerevisiae (strain ATCC 204508 / S288c) OX=559292 GN=NUM1 PE=1 SV=2	0	22.303	14	5	5	5	2748	312.8	5.4	23.3	5	0.956	-0.06	0.915846	0.0381776
P11353	Oxygen-dependent coproporphyrinogen-III oxidase OS=Saccharomyces cerevisiae (strain ATCC 204508 / S288c) OX=559292 GN=HEM13 PE=1 SV=2	0	22.298	26	6	6	6	328	37.7	6.8	22.12	6	0.991	-0.01	0.956189	0.0194564
Q05580	E3 ubiquitin-protein ligase HEL2 OS=Saccharomyces cerevisiae (strain ATCC 204508 / S288c) OX=559292 GN=HEL2 PE=1 SV=1	0	22.117	11	6	8	6	639	72.7	8.97	25.55	6	0.985	-0.02	0.869332	0.0608141
P38616	Protein YGP1 OS=Saccharomyces cerevisiae (strain ATCC 204508 / S288c) OX=559292 GN=YGP1 PE=1 SV=2	0	22.06	23	5	6	5	354	37.3	5.44	21.84	5	0.879	-0.19	0.496284	0.30427
P38961	25S rRNA (adenine(645)-N(1))-methyltransferase OS=Saccharomyces cerevisiae (strain ATCC 204508 / S288c) OX=559292 GN=RRP8 PE=1 SV=2	0	22.017	14	5	7	5	392	46	9.42	23.87	5	1.024	0.03	0.847424	0.0718991	Met-loss [N-Term]
P50086	Probable 26S proteasome regulatory subunit p28 OS=Saccharomyces cerevisiae (strain ATCC 204508 / S288c) OX=559292 GN=NAS6 PE=1 SV=1	0	21.991	25	6	8	6	228	25.6	6.44	21.93	6	1.005	0.01	0.769064	0.114037
P08018	MAP kinase kinase PBS2 OS=Saccharomyces cerevisiae (strain ATCC 204508 / S288c) OX=559292 GN=PBS2 PE=1 SV=4	0	21.879	12	5	6	5	668	72.7	9.01	19.76	5	1.051	0.07	0.138349	0.859022
P09232	Cerevisin OS=Saccharomyces cerevisiae (strain ATCC 204508 / S288c) OX=559292 GN=PRB1 PE=1 SV=1	0	21.864	9	6	6	6	635	69.6	6.39	19.52	6	0.973	-0.04	0.993046	0.00303066
P33750	Protein SOF1 OS=Saccharomyces cerevisiae (strain ATCC 204508 / S288c) OX=559292 GN=SOF1 PE=1 SV=1	0	21.862	14	5	7	5	489	56.8	9.41	26.92	5	1.033	0.05	0.29825	0.525419
P36060	NADH-cytochrome b5 reductase 2 OS=Saccharomyces cerevisiae (strain ATCC 204508 / S288c) OX=559292 GN=MCR1 PE=1 SV=1	0	21.792	26	6	7	6	302	34.1	8.65	27.24	6	0.926	-0.11	0.0650206	1.18695
Q08962	60S ribosome subunit biogenesis protein NIP7 OS=Saccharomyces cerevisiae (strain ATCC 204508 / S288c) OX=559292 GN=NIP7 PE=1 SV=1	0	21.74	36	5	9	5	181	20.4	9.26	29.88	5	1.015	0.02	0.718694	0.143456
P47122	GPN-loop GTPase 1 OS=Saccharomyces cerevisiae (strain ATCC 204508 / S288c) OX=559292 GN=NPA3 PE=1 SV=1	0	21.737	18	5	5	5	385	43.2	4.88	21.36	5	0.948	-0.08	0.131574	0.88083
P31384	CCR4-Not complex 3'-5'-exoribonuclease subunit Ccr4 OS=Saccharomyces cerevisiae (strain ATCC 204508 / S288c) OX=559292 GN=CCR4 PE=1 SV=2	0	21.688	10	8	8	8	837	94.6	6.84	21.98	8	1.002	0	0.998809	0.000517671
P22211	Nitrogen permease reactivator protein OS=Saccharomyces cerevisiae (strain ATCC 204508 / S288c) OX=559292 GN=NPR1 PE=1 SV=2	0	21.629	8	4	5	4	790	85.9	8.37	18.14	4	1.058	0.08	0.317984	0.497595
P10507	Mitochondrial-processing peptidase subunit beta OS=Saccharomyces cerevisiae (strain ATCC 204508 / S288c) OX=559292 GN=MAS1 PE=1 SV=1	0	21.612	17	5	5	5	462	51.1	7.03	25.75	5	1.064	0.09	0.222218	0.65322
Q12532	Ribosome quality control complex subunit 2 OS=Saccharomyces cerevisiae (strain ATCC 204508 / S288c) OX=559292 GN=RQC2 PE=1 SV=1	0	21.601	6	6	7	6	1038	119	5.73	19.56	6	1.031	0.04	0.287518	0.541334
P06738	Glycogen phosphorylase OS=Saccharomyces cerevisiae (strain ATCC 204508 / S288c) OX=559292 GN=GPH1 PE=1 SV=4	0	21.589	10	6	6	6	902	103.2	5.62	18.65	6	0.998	0	0.968895	0.0137233
Q12387	N-terminal acetyltransferase B complex subunit MDM20 OS=Saccharomyces cerevisiae (strain ATCC 204508 / S288c) OX=559292 GN=MDM20 PE=1 SV=1	0	21.573	10	7	7	7	796	92.8	7.72	20.99	7	0.996	-0.01	0.976907	0.0101468
P49095	Glycine dehydrogenase (decarboxylating), mitochondrial OS=Saccharomyces cerevisiae (strain ATCC 204508 / S288c) OX=559292 GN=GCV2 PE=1 SV=1	0	21.528	8	6	6	6	1034	114.4	7.25	19.7	6	0.938	-0.09	0.248016	0.60552
P20424	Signal recognition particle subunit SRP54 OS=Saccharomyces cerevisiae (strain ATCC 204508 / S288c) OX=559292 GN=SRP54 PE=1 SV=2	0	21.459	12	6	6	6	541	59.6	8.6	22.97	6	0.986	-0.02	0.684255	0.164782
Q07657	Seventh homolog of septin 1 OS=Saccharomyces cerevisiae (strain ATCC 204508 / S288c) OX=559292 GN=SHS1 PE=1 SV=1	0	21.448	12	5	5	5	551	62.6	5.53	19.88	5	0.938	-0.09	0.304011	0.517111
P32340	Rotenone-insensitive NADH-ubiquinone oxidoreductase, mitochondrial OS=Saccharomyces cerevisiae (strain ATCC 204508 / S288c) OX=559292 GN=NDI1 PE=1 SV=1	0	21.416	14	5	7	5	513	57.2	9.44	30.2	5	1.022	0.03	0.816483	0.0880529
P34221	Protein phosphatase 2C homolog 3 OS=Saccharomyces cerevisiae (strain ATCC 204508 / S288c) OX=559292 GN=PTC3 PE=1 SV=4	0	21.373	15	5	5	4	468	51.3	4.63	15.73	5	0.985	-0.02	0.613459	0.212214
Q06705	Phosphatidylinositol transfer protein CSR1 OS=Saccharomyces cerevisiae (strain ATCC 204508 / S288c) OX=559292 GN=CSR1 PE=1 SV=1	0	21.264	14	6	6	6	408	47.4	6.62	21.06	6	1.045	0.06	0.925624	0.0335655
P38604	Lanosterol synthase OS=Saccharomyces cerevisiae (strain ATCC 204508 / S288c) OX=559292 GN=ERG7 PE=1 SV=6	0	21.21	7	4	5	4	731	83.4	6.61	18.24	4	1.043	0.06	0.731359	0.13587
P38238	tRNA (cytidine(32)/guanosine(34)-2'-O)-methyltransferase OS=Saccharomyces cerevisiae (strain ATCC 204508 / S288c) OX=559292 GN=TRM7 PE=1 SV=1	0	21.174	19	4	5	4	310	34.7	7.88	18.76	4	0.992	-0.01	0.970181	0.0131472
P32583	Suppressor protein SRP40 OS=Saccharomyces cerevisiae (strain ATCC 204508 / S288c) OX=559292 GN=SRP40 PE=1 SV=2	0	21.148	14	5	6	5	406	41	4.35	21.25	5	0.911	-0.13	0.0886072	1.05253
P33307	Importin alpha re-exporter OS=Saccharomyces cerevisiae (strain ATCC 204508 / S288c) OX=559292 GN=CSE1 PE=1 SV=2	0	21.121	8	6	7	6	960	109.3	5.22	19.77	6	0.898	-0.16	0.961475	0.0170619
P21801	Succinate dehydrogenase [ubiquinone] iron-sulfur subunit, mitochondrial OS=Saccharomyces cerevisiae (strain ATCC 204508 / S288c) OX=559292 GN=SDH2 PE=1 SV=1	0	21.111	17	4	8	4	266	30.2	8.82	16.92	4	0.941	-0.09	0.641852	0.192565
Q04500	U3 small nucleolar RNA-associated protein 14 OS=Saccharomyces cerevisiae (strain ATCC 204508 / S288c) OX=559292 GN=UTP14 PE=1 SV=1	0	21.093	8	6	6	6	899	103	5.06	18.5	6	0.993	-0.01	0.876613	0.0571923
P22579	Transcriptional regulatory protein SIN3 OS=Saccharomyces cerevisiae (strain ATCC 204508 / S288c) OX=559292 GN=SIN3 PE=1 SV=2	0	20.961	5	5	5	5	1536	174.7	5.62	17.82	5	1.126	0.17	0.155818	0.807383
P43577	Glucosamine 6-phosphate N-acetyltransferase OS=Saccharomyces cerevisiae (strain ATCC 204508 / S288c) OX=559292 GN=GNA1 PE=1 SV=1	0	20.912	31	4	4	4	159	18.1	5.24	17.98	4	1.018	0.03	0.662347	0.178914
P25385	Protein transport protein BOS1 OS=Saccharomyces cerevisiae (strain ATCC 204508 / S288c) OX=559292 GN=BOS1 PE=1 SV=1	0	20.908	26	5	6	5	244	27.5	8.92	18.06	5	0.952	-0.07	0.741768	0.129732	Met-loss [N-Term]
Q02784	Monothiol glutaredoxin-5, mitochondrial OS=Saccharomyces cerevisiae (strain ATCC 204508 / S288c) OX=559292 GN=GRX5 PE=1 SV=1	0	20.892	41	4	7	4	150	16.9	4.88	30.39	4	1.028	0.04	0.68029	0.167306
P03872	Partitioning protein REP2 OS=Saccharomyces cerevisiae (strain ATCC 204508 / S288c) OX=559292 GN=REP2 PE=1 SV=1	0	20.891	16	4	8	4	296	33.2	9.01	25.55	4	0.888	-0.17	0.680627	0.167091
P25339	Pumilio homology domain family member 4 OS=Saccharomyces cerevisiae (strain ATCC 204508 / S288c) OX=559292 GN=PUF4 PE=1 SV=2	0	20.88	5	4	6	4	888	97.7	6.61	23.09	4	0.944	-0.08	0.0791119	1.10176
P27809	Glycolipid 2-alpha-mannosyltransferase OS=Saccharomyces cerevisiae (strain ATCC 204508 / S288c) OX=559292 GN=KRE2 PE=1 SV=1	0	20.861	14	4	4	4	442	51.4	5.4	19.89	4	1.017	0.02	0.839795	0.0758267
P35202	Thiamine pyrophosphokinase OS=Saccharomyces cerevisiae (strain ATCC 204508 / S288c) OX=559292 GN=THI80 PE=1 SV=1	0	20.849	26	6	6	6	319	36.6	6.33	20.52	6	1	0	0.71226	0.147361
P38145	Riboflavin synthase OS=Saccharomyces cerevisiae (strain ATCC 204508 / S288c) OX=559292 GN=RIB5 PE=1 SV=1	0	20.824	25	6	10	6	238	26.2	5.17	29.27	6	0.991	-0.01	0.93171	0.0307193
P47089	Translation machinery-associated protein 22 OS=Saccharomyces cerevisiae (strain ATCC 204508 / S288c) OX=559292 GN=TMA22 PE=1 SV=1	0	20.765	35	5	5	5	198	22.5	8.6	21.71	5	1.035	0.05	0.770395	0.113287
P20484	Protein MAK11 OS=Saccharomyces cerevisiae (strain ATCC 204508 / S288c) OX=559292 GN=MAK11 PE=1 SV=2	0	20.756	14	6	7	6	414	47.3	7.21	25.21	6	1.01	0.01	0.980659	0.00848193
P14164	ARS-binding factor 1 OS=Saccharomyces cerevisiae (strain ATCC 204508 / S288c) OX=559292 GN=ABF1 PE=1 SV=4	0	20.75	8	4	8	4	731	81.7	5.07	23.33	4	0.923	-0.12	0.272464	0.56469
P47037	Structural maintenance of chromosomes protein 3 OS=Saccharomyces cerevisiae (strain ATCC 204508 / S288c) OX=559292 GN=SMC3 PE=1 SV=1	0	20.739	8	6	7	6	1230	141.3	5.81	18.04	6	0.988	-0.02	0.769686	0.113686
Q08601	Metacaspase-1 OS=Saccharomyces cerevisiae (strain ATCC 204508 / S288c) OX=559292 GN=MCA1 PE=1 SV=2	0	20.727	14	5	6	5	432	48	5.43	24.26	5	1.12	0.16	0.0605787	1.21768
Q12233	ATP synthase subunit g, mitochondrial OS=Saccharomyces cerevisiae (strain ATCC 204508 / S288c) OX=559292 GN=ATP20 PE=1 SV=1	0	20.703	42	5	6	5	115	12.9	9.82	22.81	5	0.853	-0.23	0.116963	0.931953
P12904	5'-AMP-activated protein kinase subunit gamma OS=Saccharomyces cerevisiae (strain ATCC 204508 / S288c) OX=559292 GN=SNF4 PE=1 SV=1	0	20.653	22	5	6	5	322	36.4	5.78	19.06	5	0.909	-0.14	0.0701853	1.15375
O94742	26S proteasome complex subunit SEM1 OS=Saccharomyces cerevisiae (strain ATCC 204508 / S288c) OX=559292 GN=SEM1 PE=1 SV=1	0	20.606	57	2	4	2	89	10.4	4.31	27.75	2	1.057	0.08	0.391018	0.407803
Q08096	RNA 3'-terminal phosphate cyclase-like protein OS=Saccharomyces cerevisiae (strain ATCC 204508 / S288c) OX=559292 GN=RCL1 PE=1 SV=1	0	20.584	21	7	8	7	367	40.1	8.84	25.45	7	0.97	-0.04	0.152036	0.818054
P40079	U3 small nucleolar ribonucleoprotein protein LCP5 OS=Saccharomyces cerevisiae (strain ATCC 204508 / S288c) OX=559292 GN=LCP5 PE=1 SV=1	0	20.554	19	4	5	4	357	40.8	6.92	19.51	4	0.964	-0.05	0.389597	0.409384
P25654	UPF0587 protein YCR090C OS=Saccharomyces cerevisiae (strain ATCC 204508 / S288c) OX=559292 GN=YCR090C PE=1 SV=1	0	20.515	28	4	5	4	182	20.7	4.88	20.38	4	1.122	0.17	0.116649	0.933118
P32463	Acyl carrier protein, mitochondrial OS=Saccharomyces cerevisiae (strain ATCC 204508 / S288c) OX=559292 GN=ACP1 PE=1 SV=1	0	20.508	35	5	6	5	125	13.9	4.97	23.05	5	1.349	0.43	0.0925529	1.03361
Q06010	A-factor-processing enzyme OS=Saccharomyces cerevisiae (strain ATCC 204508 / S288c) OX=559292 GN=STE23 PE=1 SV=2	0	20.488	8	6	6	6	1027	117.5	6.73	15.03	6	0.982	-0.03	0.476263	0.322153
Q02875	SMY2 homolog 2 OS=Saccharomyces cerevisiae (strain ATCC 204508 / S288c) OX=559292 GN=SYH1 PE=1 SV=1	0	20.458	7	5	5	5	849	94.3	7.78	20.33	5	0.965	-0.05	0.726946	0.138498
P38828	Protein LSM12 OS=Saccharomyces cerevisiae (strain ATCC 204508 / S288c) OX=559292 GN=LSM12 PE=1 SV=1	0	20.445	26	5	5	5	187	21.3	9.39	19.28	5	0.995	-0.01	0.969015	0.0136695
P19262	Dihydrolipoyllysine-residue succinyltransferase component of 2-oxoglutarate dehydrogenase complex, mitochondrial OS=Saccharomyces cerevisiae (strain ATCC 204508 / S288c) OX=559292 GN=KGD2 PE=1 SV=2	0	20.442	11	4	5	4	463	50.4	8.85	19.17	4	1.048	0.07	0.969361	0.0135146
Q12305	Thiosulfate:glutathione sulfurtransferase OS=Saccharomyces cerevisiae (strain ATCC 204508 / S288c) OX=559292 GN=RDL1 PE=1 SV=1	0	20.4	47	5	5	5	139	15.4	6.38	21.21	5	1.002	0	0.998825	0.000510715
P38629	Replication factor C subunit 3 OS=Saccharomyces cerevisiae (strain ATCC 204508 / S288c) OX=559292 GN=RFC3 PE=1 SV=1	0	20.377	16	4	6	4	340	38.2	6.44	19.48	4	1.02	0.03	0.524802	0.280004
P34217	RNA-binding protein PIN4 OS=Saccharomyces cerevisiae (strain ATCC 204508 / S288c) OX=559292 GN=PIN4 PE=1 SV=1	0	20.307	10	5	7	5	668	73.7	6.25	23.47	5	1.077	0.11	0.0437714	1.35881
P33313	Hsp70/Hsp90 co-chaperone CNS1 OS=Saccharomyces cerevisiae (strain ATCC 204508 / S288c) OX=559292 GN=CNS1 PE=1 SV=1	0	20.239	15	5	5	5	385	44.1	5.81	20.22	5	1.022	0.03	0.785485	0.104862
P42942	Uncharacterized GTP-binding protein YGR210C OS=Saccharomyces cerevisiae (strain ATCC 204508 / S288c) OX=559292 GN=YGR210C PE=1 SV=1	0	20.225	15	4	4	4	411	45.2	8.24	18.14	4	0.994	-0.01	0.873287	0.058843
P53848	Folic acid synthesis protein FOL1 OS=Saccharomyces cerevisiae (strain ATCC 204508 / S288c) OX=559292 GN=FOL1 PE=1 SV=2	0	20.213	9	6	6	6	824	93.1	6.44	16.54	6	1.005	0.01	0.927284	0.0327873
P25039	Elongation factor G, mitochondrial OS=Saccharomyces cerevisiae (strain ATCC 204508 / S288c) OX=559292 GN=MEF1 PE=1 SV=2	0	20.209	8	5	5	5	761	84.5	6.86	17.15	5	0.995	-0.01	0.788176	0.103377
P00410	Cytochrome c oxidase subunit 2 OS=Saccharomyces cerevisiae (strain ATCC 204508 / S288c) OX=559292 GN=COX2 PE=1 SV=1	0	20.186	20	5	9	5	251	28.5	4.58	26.87	5	0.899	-0.15	0.0782224	1.10667	Met-loss [N-Term]
P32472	Peptidyl-prolyl cis-trans isomerase FPR2 OS=Saccharomyces cerevisiae (strain ATCC 204508 / S288c) OX=559292 GN=FPR2 PE=1 SV=1	0	20.179	45	4	5	4	135	14.5	5.5	19.4	4	1.091	0.13	0.120586	0.918704
P0CX27	60S ribosomal protein L42-A OS=Saccharomyces cerevisiae (strain ATCC 204508 / S288c) OX=559292 GN=RPL42A PE=1 SV=1	0	20.142	36	7	11	7	106	12.2	10.59	25.08	7	0.971	-0.04	0.997111	0.00125655	Met-loss [N-Term]
P22213	Protein SLY1 OS=Saccharomyces cerevisiae (strain ATCC 204508 / S288c) OX=559292 GN=SLY1 PE=1 SV=1	0	20.14	8	3	4	3	666	74.6	5.22	20.24	3	1.001	0	0.92912	0.0319281
Q3E764	Translation machinery-associated protein 7 OS=Saccharomyces cerevisiae (strain ATCC 204508 / S288c) OX=559292 GN=TMA7 PE=1 SV=1	0	20.138	52	4	7	4	64	6.9	10.26	24.39	4	0.984	-0.02	0.412913	0.384142
P48567	tRNA pseudouridine synthase 4 OS=Saccharomyces cerevisiae (strain ATCC 204508 / S288c) OX=559292 GN=PUS4 PE=1 SV=1	0	20.119	15	5	6	5	403	45.2	6.58	19.97	5	0.93	-0.11	0.917411	0.0374361
P39962	Casein kinase I homolog 3 OS=Saccharomyces cerevisiae (strain ATCC 204508 / S288c) OX=559292 GN=YCK3 PE=1 SV=2	0	20.101	12	6	6	3	524	60.2	8.78	18.65	6	1.032	0.04	0.581855	0.235185
P32939	Ypt/Rab-type GTPase YPT7 OS=Saccharomyces cerevisiae (strain ATCC 204508 / S288c) OX=559292 GN=YPT7 PE=1 SV=1	0	20.075	26	4	6	4	208	23	4.93	23.72	4	1.08	0.11	0.126458	0.898055
P45978	Protein SCD6 OS=Saccharomyces cerevisiae (strain ATCC 204508 / S288c) OX=559292 GN=SCD6 PE=1 SV=1	0	20.068	17	4	6	4	349	39.2	7.42	18.49	4	0.99	-0.01	0.87845	0.0562829
Q12466	Tricalbin-1 OS=Saccharomyces cerevisiae (strain ATCC 204508 / S288c) OX=559292 GN=TCB1 PE=1 SV=1	0	20.013	6	4	5	4	1186	133.5	7.15	18.68	4	1.164	0.22	0.164171	0.784703
P25369	LAS seventeen-binding protein 5 OS=Saccharomyces cerevisiae (strain ATCC 204508 / S288c) OX=559292 GN=LSB5 PE=1 SV=3	0	19.992	20	4	6	4	354	39.8	5.53	21.02	4	1.107	0.15	0.182112	0.739661
Q05933	Actin-related protein 2/3 complex subunit 3 OS=Saccharomyces cerevisiae (strain ATCC 204508 / S288c) OX=559292 GN=ARC18 PE=1 SV=1	0	19.982	28	5	8	5	178	20.6	7.97	30.68	5	0.964	-0.05	0.47586	0.322521
Q04493	Prefoldin subunit 5 OS=Saccharomyces cerevisiae (strain ATCC 204508 / S288c) OX=559292 GN=GIM5 PE=1 SV=1	0	19.909	34	4	5	4	163	18.3	8.79	21.19	4	0.989	-0.02	0.998588	0.000613614
Q12349	ATP synthase subunit H, mitochondrial OS=Saccharomyces cerevisiae (strain ATCC 204508 / S288c) OX=559292 GN=ATP14 PE=1 SV=1	0	19.896	33	2	4	2	124	14.1	4.68	22.53	2	1.058	0.08	0.897986	0.0467303
Q12149	Exosome complex exonuclease RRP6 OS=Saccharomyces cerevisiae (strain ATCC 204508 / S288c) OX=559292 GN=RRP6 PE=1 SV=1	0	19.886	10	5	6	5	733	84	7.14	19.86	5	0.999	0	0.511544	0.291117
P16547	Mitochondrial outer membrane protein OM45 OS=Saccharomyces cerevisiae (strain ATCC 204508 / S288c) OX=559292 GN=OM45 PE=1 SV=2	0	19.852	12	3	3	3	393	44.6	8.59	14.66	3	1.134	0.18	0.746861	0.12676
P29496	Minichromosome maintenance protein 5 OS=Saccharomyces cerevisiae (strain ATCC 204508 / S288c) OX=559292 GN=MCM5 PE=1 SV=1	0	19.819	10	6	7	5	775	86.4	5.71	14.06	6	0.774	-0.37	0.132653	0.877282
P32790	Actin cytoskeleton-regulatory complex protein SLA1 OS=Saccharomyces cerevisiae (strain ATCC 204508 / S288c) OX=559292 GN=SLA1 PE=1 SV=1	0	19.785	7	5	5	5	1244	135.8	5.88	16.13	5	0.979	-0.03	0.429868	0.366665
P34226	Protein SKT5 OS=Saccharomyces cerevisiae (strain ATCC 204508 / S288c) OX=559292 GN=SKT5 PE=1 SV=1	0	19.706	8	5	5	5	696	77	9.28	18.4	5	1.06	0.08	0.457987	0.339147
P40513	Mitochondrial acidic protein MAM33 OS=Saccharomyces cerevisiae (strain ATCC 204508 / S288c) OX=559292 GN=MAM33 PE=1 SV=1	0	19.634	16	3	4	3	266	30.1	4.58	21.09	3	0.953	-0.07	0.257858	0.588619
P41818	Protein GLC8 OS=Saccharomyces cerevisiae (strain ATCC 204508 / S288c) OX=559292 GN=GLC8 PE=1 SV=1	0	19.625	31	6	9	6	229	26.6	4.69	24.69	6	1.119	0.16	0.120368	0.91949	Met-loss [N-Term]
P32349	DNA-directed RNA polymerase III subunit RPC3 OS=Saccharomyces cerevisiae (strain ATCC 204508 / S288c) OX=559292 GN=RPC82 PE=1 SV=2	0	19.602	9	5	5	5	654	74	6.67	18.43	5	1.027	0.04	0.724202	0.14014
Q03667	Mitochondrial intermembrane space cysteine motif-containing protein MIX17 OS=Saccharomyces cerevisiae (strain ATCC 204508 / S288c) OX=559292 GN=MIX17 PE=1 SV=1	0	19.6	37	3	4	3	156	16.7	8.54	17.16	3	1.211	0.28	0.00757684	2.12051
Q08641	tRNA(Thr) (cytosine(32)-N(3))-methyltransferase OS=Saccharomyces cerevisiae (strain ATCC 204508 / S288c) OX=559292 GN=ABP140 PE=1 SV=3	0	19.518	10	4	4	4	628	71.4	4.7	19.11	4	1.014	0.02	0.874327	0.0583263
P48837	Nucleoporin NUP57 OS=Saccharomyces cerevisiae (strain ATCC 204508 / S288c) OX=559292 GN=NUP57 PE=1 SV=1	0	19.517	11	5	5	5	541	57.5	9.58	17.2	5	1.004	0.01	0.875926	0.0575324
Q08732	Serine/threonine-protein kinase HRK1 OS=Saccharomyces cerevisiae (strain ATCC 204508 / S288c) OX=559292 GN=HRK1 PE=1 SV=1	0	19.496	9	5	7	5	759	85.6	7.31	22.12	5	1.064	0.09	0.867661	0.0616501
Q99207	Nucleolar complex protein 14 OS=Saccharomyces cerevisiae (strain ATCC 204508 / S288c) OX=559292 GN=NOP14 PE=1 SV=1	0	19.486	9	8	8	8	810	94.2	7.37	13.06	8	1.039	0.05	0.790088	0.102325
Q12017	Phosducin-like protein 2 OS=Saccharomyces cerevisiae (strain ATCC 204508 / S288c) OX=559292 GN=PLP2 PE=1 SV=1	0	19.437	20	4	5	4	286	32.8	4.72	20.51	4	1.086	0.12	0.010732	1.96932
Q12080	Ribosome biogenesis protein NOP53 OS=Saccharomyces cerevisiae (strain ATCC 204508 / S288c) OX=559292 GN=NOP53 PE=1 SV=1	0	19.434	15	5	5	5	455	52.5	9.35	21.79	5	0.937	-0.09	0.226837	0.644286
A5Z2X5	UPF0495 protein YPR010C-A OS=Saccharomyces cerevisiae (strain ATCC 204508 / S288c) OX=559292 GN=YPR010C-A PE=3 SV=1	0	19.404	33	3	5	3	72	7.9	8.73	18.62	3	1.014	0.02	0.919351	0.0365184
Q12114	Chitin biosynthesis protein CHS5 OS=Saccharomyces cerevisiae (strain ATCC 204508 / S288c) OX=559292 GN=CHS5 PE=1 SV=1	0	19.383	9	4	4	4	671	73.6	4.56	18.29	4	0.98	-0.03	0.376461	0.42428
Q12009	tRNA (guanine-N(7)-)-methyltransferase OS=Saccharomyces cerevisiae (strain ATCC 204508 / S288c) OX=559292 GN=TRM8 PE=1 SV=1	0	19.377	20	6	6	6	286	33.4	9.1	17.3	6	0.952	-0.07	0.303271	0.51817
Q06672	Pre-rRNA-processing protein TSR2 OS=Saccharomyces cerevisiae (strain ATCC 204508 / S288c) OX=559292 GN=TSR2 PE=1 SV=2	0	19.36	15	3	3	3	205	23.7	4.26	17.13	3	1.056	0.08	0.98247	0.00768082
P46971	Dolichyl-phosphate-mannose--protein mannosyltransferase 4 OS=Saccharomyces cerevisiae (strain ATCC 204508 / S288c) OX=559292 GN=PMT4 PE=1 SV=1	0	19.349	9	6	7	6	762	87.9	6.93	19.76	6	0.997	0	0.700092	0.154845
P39013	Actin cytoskeleton-regulatory complex protein END3 OS=Saccharomyces cerevisiae (strain ATCC 204508 / S288c) OX=559292 GN=END3 PE=1 SV=1	0	19.343	19	5	5	5	349	40.3	5.38	19.66	5	0.934	-0.1	0.418608	0.378193
P0CX34	40S ribosomal protein S30-B OS=Saccharomyces cerevisiae (strain ATCC 204508 / S288c) OX=559292 GN=RPS30B PE=1 SV=1	0	19.324	43	5	10	5	63	7.1	11.68	20.18	5	1.012	0.02	0.975014	0.0109893
P40484	DBF2 kinase activator protein MOB1 OS=Saccharomyces cerevisiae (strain ATCC 204508 / S288c) OX=559292 GN=MOB1 PE=1 SV=2	0	19.316	23	4	6	4	314	35.9	6.6	25.71	4	0.98	-0.03	0.636524	0.196185
P43603	LAS seventeen-binding protein 3 OS=Saccharomyces cerevisiae (strain ATCC 204508 / S288c) OX=559292 GN=LSB3 PE=1 SV=3	0	19.314	15	6	6	5	459	49.3	7.96	17.72	6	0.937	-0.09	0.217607	0.662328
P41543	Dolichyl-diphosphooligosaccharide--protein glycosyltransferase subunit 1 OS=Saccharomyces cerevisiae (strain ATCC 204508 / S288c) OX=559292 GN=OST1 PE=1 SV=1	0	19.276	11	3	4	3	476	54	5.12	19.94	3	1.053	0.07	0.768663	0.114264
P21182	S-adenosylmethionine decarboxylase proenzyme OS=Saccharomyces cerevisiae (strain ATCC 204508 / S288c) OX=559292 GN=SPE2 PE=1 SV=1	0	19.217	16	5	5	5	396	46.2	5.6	18.98	5	1.091	0.13	0.173058	0.761809	Met-loss [N-Term]
P38620	Ribose-phosphate pyrophosphokinase 2 OS=Saccharomyces cerevisiae (strain ATCC 204508 / S288c) OX=559292 GN=PRS2 PE=1 SV=1	0	19.193	20	5	5	4	318	34.7	6.46	20.42	5	0.979	-0.03	0.722841	0.140957
P38353	Sec sixty-one protein homolog OS=Saccharomyces cerevisiae (strain ATCC 204508 / S288c) OX=559292 GN=SSH1 PE=1 SV=1	0	19.167	13	4	11	4	490	53.3	8.09	23.82	4	0.928	-0.11	0.13658	0.864612
P40483	Putative zinc metalloproteinase YIL108W OS=Saccharomyces cerevisiae (strain ATCC 204508 / S288c) OX=559292 GN=YIL108W PE=1 SV=1	0	19.165	10	4	4	4	696	77.4	7.5	20.39	4	1.019	0.03	0.554565	0.256048
Q10740	Leucine aminopeptidase 2 OS=Saccharomyces cerevisiae (strain ATCC 204508 / S288c) OX=559292 GN=LAP2 PE=1 SV=1	0	19.075	10	6	6	6	671	77.3	6.58	19.96	6	0.951	-0.07	0.507729	0.294368
P36160	Ribosome biogenesis protein RPF2 OS=Saccharomyces cerevisiae (strain ATCC 204508 / S288c) OX=559292 GN=RPF2 PE=1 SV=1	0	19.074	20	6	8	6	344	39.6	9	25.4	6	0.928	-0.11	0.249851	0.602318
Q99257	mRNA export factor MEX67 OS=Saccharomyces cerevisiae (strain ATCC 204508 / S288c) OX=559292 GN=MEX67 PE=1 SV=1	0	19.036	11	5	7	5	599	67.3	9.2	24.58	5	0.971	-0.04	0.673741	0.171507
P29469	DNA replication licensing factor MCM2 OS=Saccharomyces cerevisiae (strain ATCC 204508 / S288c) OX=559292 GN=MCM2 PE=1 SV=2	0	19.008	8	4	5	3	868	98.7	5.15	21.11	4	0.899	-0.15	0.0749113	1.12545
P39721	Protein AIM2 OS=Saccharomyces cerevisiae (strain ATCC 204508 / S288c) OX=559292 GN=AIM2 PE=1 SV=1	0	18.953	28	4	4	4	246	27.1	6.28	19.76	4	0.896	-0.16	0.0131908	1.87973
P32561	Histone deacetylase RPD3 OS=Saccharomyces cerevisiae (strain ATCC 204508 / S288c) OX=559292 GN=RPD3 PE=1 SV=1	0	18.906	18	4	4	4	433	48.9	5.52	17.41	4	0.937	-0.09	0.438033	0.358493
P46970	Nonsense-mediated mRNA decay protein 5 OS=Saccharomyces cerevisiae (strain ATCC 204508 / S288c) OX=559292 GN=NMD5 PE=1 SV=2	0	18.847	6	5	5	5	1048	119.9	4.72	16.94	5	0.978	-0.03	0.534898	0.271729
P38427	Trehalose synthase complex regulatory subunit TSL1 OS=Saccharomyces cerevisiae (strain ATCC 204508 / S288c) OX=559292 GN=TSL1 PE=1 SV=1	0	18.82	5	4	5	4	1098	122.9	6.64	20.16	4	0.934	-0.1	0.357503	0.44672
P22141	Proteasome subunit beta type-4 OS=Saccharomyces cerevisiae (strain ATCC 204508 / S288c) OX=559292 GN=PRE1 PE=1 SV=2	0	18.774	27	5	5	5	198	22.5	6.23	18.58	5	0.927	-0.11	0.06108	1.2141
P32787	Mitochondrial genome maintenance protein MGM101 OS=Saccharomyces cerevisiae (strain ATCC 204508 / S288c) OX=559292 GN=MGM101 PE=1 SV=1	0	18.762	24	5	5	5	269	30.1	9.32	19.07	5	1.027	0.04	0.99486	0.00223819
P53738	Multifunctional methyltransferase subunit TRM112 OS=Saccharomyces cerevisiae (strain ATCC 204508 / S288c) OX=559292 GN=TRM112 PE=1 SV=1	0	18.757	51	5	6	5	135	15.1	4.78	21.57	5	1.025	0.04	0.361377	0.442039
P42949	Mitochondrial import inner membrane translocase subunit TIM16 OS=Saccharomyces cerevisiae (strain ATCC 204508 / S288c) OX=559292 GN=PAM16 PE=1 SV=1	0	18.753	46	5	5	5	149	16.2	9.44	15.27	5	0.962	-0.06	0.0609777	1.21483
Q03104	Meiotic sister chromatid recombination protein 1 OS=Saccharomyces cerevisiae (strain ATCC 204508 / S288c) OX=559292 GN=MSC1 PE=1 SV=1	0	18.735	10	4	5	4	513	59.6	7.58	18.32	4	1.006	0.01	0.912134	0.0399413
Q02354	U3 small nucleolar RNA-associated protein 6 OS=Saccharomyces cerevisiae (strain ATCC 204508 / S288c) OX=559292 GN=UTP6 PE=1 SV=2	0	18.669	14	6	6	6	440	52.4	8.97	19.16	6	1.152	0.2	0.0945209	1.02447
Q08492	Bud site selection protein 21 OS=Saccharomyces cerevisiae (strain ATCC 204508 / S288c) OX=559292 GN=BUD21 PE=1 SV=1	0	18.643	21	4	4	4	214	24.4	6.6	17.45	4	1.242	0.31	0.0488923	1.31076
P53011	Nucleoporin SEH1 OS=Saccharomyces cerevisiae (strain ATCC 204508 / S288c) OX=559292 GN=SEH1 PE=1 SV=1	0	18.631	16	6	6	6	349	39.1	5.57	18.78	6	0.975	-0.04	0.663605	0.17809
P53152	Ubiquitin-conjugating enzyme variant MMS2 OS=Saccharomyces cerevisiae (strain ATCC 204508 / S288c) OX=559292 GN=MMS2 PE=1 SV=1	0	18.57	42	6	6	6	137	15.5	6.77	12.48	6	1.031	0.04	0.921096	0.0356952
P39714	(R,R)-butanediol dehydrogenase OS=Saccharomyces cerevisiae (strain ATCC 204508 / S288c) OX=559292 GN=BDH1 PE=1 SV=2	0	18.554	16	4	5	4	382	41.6	6.57	22.38	4	1.048	0.07	0.590582	0.228719
Q03529	Ceramide very long chain fatty acid hydroxylase SCS7 OS=Saccharomyces cerevisiae (strain ATCC 204508 / S288c) OX=559292 GN=SCS7 PE=1 SV=1	0	18.544	16	4	4	4	384	44.9	6.55	18.98	4	0.922	-0.12	0.267365	0.572896
P32794	ATPase family gene 2 protein OS=Saccharomyces cerevisiae (strain ATCC 204508 / S288c) OX=559292 GN=AFG2 PE=1 SV=1	0	18.514	8	5	6	4	780	84.7	5.71	20.41	5	0.881	-0.18	0.0482185	1.31679
Q3E772	Protein LSO2 OS=Saccharomyces cerevisiae (strain ATCC 204508 / S288c) OX=559292 GN=LSO2 PE=2 SV=1	0	18.497	29	3	3	3	92	10.5	9.99	15.54	3	1.193	0.26	0.20808	0.681771
P35127	Ubiquitin carboxyl-terminal hydrolase YUH1 OS=Saccharomyces cerevisiae (strain ATCC 204508 / S288c) OX=559292 GN=YUH1 PE=1 SV=1	0	18.438	32	4	4	4	236	26.4	4.56	16.88	4	1.058	0.08	0.390853	0.407986
P42844	Mitochondrial protein import protein ZIM17 OS=Saccharomyces cerevisiae (strain ATCC 204508 / S288c) OX=559292 GN=ZIM17 PE=1 SV=2	0	18.398	22	2	3	2	174	19.8	9.41	15.25	2	1.155	0.21	0.00368091	2.43405
P26755	Replication factor A protein 3 OS=Saccharomyces cerevisiae (strain ATCC 204508 / S288c) OX=559292 GN=RFA3 PE=1 SV=1	0	18.376	43	4	5	4	122	13.8	4.79	18.06	4	0.954	-0.07	0.129074	0.88916
P54860	E4 ubiquitin-protein ligase UFD2 OS=Saccharomyces cerevisiae (strain ATCC 204508 / S288c) OX=559292 GN=UFD2 PE=1 SV=3	0	18.331	9	6	6	6	961	109.8	5.8	16.11	6	0.864	-0.21	0.253303	0.59636
P32566	Cell wall assembly regulator SMI1 OS=Saccharomyces cerevisiae (strain ATCC 204508 / S288c) OX=559292 GN=SMI1 PE=1 SV=1	0	18.33	11	4	4	4	505	57	4.7	18.81	4	1.004	0.01	0.877594	0.0567065
Q02908	Elongator complex protein 3 OS=Saccharomyces cerevisiae (strain ATCC 204508 / S288c) OX=559292 GN=ELP3 PE=1 SV=1	0	18.328	10	6	6	6	557	63.6	9	14.78	6	1.007	0.01	0.68498	0.164322
P13259	Choline-phosphate cytidylyltransferase OS=Saccharomyces cerevisiae (strain ATCC 204508 / S288c) OX=559292 GN=PCT1 PE=1 SV=2	0	18.323	13	4	6	4	424	49.4	8.7	19.8	4	1.121	0.16	0.197972	0.703396
P43621	Coatomer subunit delta OS=Saccharomyces cerevisiae (strain ATCC 204508 / S288c) OX=559292 GN=RET2 PE=1 SV=3	0	18.305	10	6	7	6	546	60.6	5.2	21.1	6	1.027	0.04	0.909102	0.0413873
P12754	Translation initiation factor eIF-2B subunit delta OS=Saccharomyces cerevisiae (strain ATCC 204508 / S288c) OX=559292 GN=GCD2 PE=1 SV=1	0	18.293	12	4	4	4	651	70.8	9.42	20.64	4	1.024	0.03	0.63684	0.19597
P53163	54S ribosomal protein L12, mitochondrial OS=Saccharomyces cerevisiae (strain ATCC 204508 / S288c) OX=559292 GN=MNP1 PE=1 SV=1	0	18.28	19	4	7	4	194	20.6	9.19	23.83	4	0.914	-0.13	0.0727095	1.13841
P81449	ATP synthase subunit e, mitochondrial OS=Saccharomyces cerevisiae (strain ATCC 204508 / S288c) OX=559292 GN=TIM11 PE=1 SV=2	0	18.275	50	4	7	4	96	10.9	6.1	18.26	4	0.983	-0.02	0.441112	0.355451
P06102	General negative regulator of transcription subunit 3 OS=Saccharomyces cerevisiae (strain ATCC 204508 / S288c) OX=559292 GN=NOT3 PE=1 SV=2	0	18.25	8	6	9	6	836	94.3	5.62	26.76	6	1.083	0.12	0.0513054	1.28984
P40341	Mitochondrial respiratory chain complexes assembly protein YTA12 OS=Saccharomyces cerevisiae (strain ATCC 204508 / S288c) OX=559292 GN=YTA12 PE=1 SV=2	0	18.206	8	6	7	5	825	93.2	7.56	15.56	6	1.004	0.01	0.995555	0.00193458
P20051	Dihydroorotase OS=Saccharomyces cerevisiae (strain ATCC 204508 / S288c) OX=559292 GN=URA4 PE=1 SV=2	0	18.188	21	4	4	4	364	40.3	6.54	17.93	4	1.204	0.27	0.0170085	1.76933
P20435	DNA-directed RNA polymerases I, II, and III subunit RPABC2 OS=Saccharomyces cerevisiae (strain ATCC 204508 / S288c) OX=559292 GN=RPO26 PE=1 SV=1	0	18.172	36	4	7	4	155	17.9	4.63	28.77	4	0.964	-0.05	0.192614	0.715313
P38144	ISWI chromatin-remodeling complex ATPase ISW1 OS=Saccharomyces cerevisiae (strain ATCC 204508 / S288c) OX=559292 GN=ISW1 PE=1 SV=2	0	18.144	6	6	6	4	1129	131	6.64	18.19	6	0.947	-0.08	0.998913	0.00047229
P36154	Altered inheritance rate of mitochondria protein 29 OS=Saccharomyces cerevisiae (strain ATCC 204508 / S288c) OX=559292 GN=AIM29 PE=1 SV=1	0	18.037	32	4	4	4	155	18.4	6.4	17.51	4	1.197	0.26	0.00139814	2.85445
P48582	Vacuolar-sorting protein BRO1 OS=Saccharomyces cerevisiae (strain ATCC 204508 / S288c) OX=559292 GN=BRO1 PE=1 SV=2	0	18.031	9	6	6	6	844	97.2	5.4	16.24	6	1.079	0.11	0.0713402	1.14667
P40078	Ribosome biogenesis protein NSA2 OS=Saccharomyces cerevisiae (strain ATCC 204508 / S288c) OX=559292 GN=NSA2 PE=1 SV=1	0	18.002	22	4	4	4	261	29.7	10.24	15.2	4	0.979	-0.03	0.652338	0.185528
P22276	DNA-directed RNA polymerase III subunit RPC2 OS=Saccharomyces cerevisiae (strain ATCC 204508 / S288c) OX=559292 GN=RET1 PE=1 SV=2	0	17.979	6	4	4	4	1149	129.4	8.18	18.32	4	1.069	0.1	0.224266	0.649236
P32465	Low-affinity glucose transporter HXT1 OS=Saccharomyces cerevisiae (strain ATCC 204508 / S288c) OX=559292 GN=HXT1 PE=1 SV=1	0	17.937	14	4	5	3	570	63.2	7.42	19.67	4	0.99	-0.01	1	2.79542e-08
P38985	Signal recognition particle subunit SRP14 OS=Saccharomyces cerevisiae (strain ATCC 204508 / S288c) OX=559292 GN=SRP14 PE=1 SV=1	0	17.928	42	4	7	4	146	16.4	9.7	20.17	4	0.974	-0.04	0.0966377	1.01485
Q06488	Chromatin structure-remodeling complex subunit RSC2 OS=Saccharomyces cerevisiae (strain ATCC 204508 / S288c) OX=559292 GN=RSC2 PE=1 SV=1	0	17.924	8	5	5	5	889	102.2	8.91	16.1	5	1.071	0.1	0.637318	0.195644
P11792	Serine/threonine-protein kinase SCH9 OS=Saccharomyces cerevisiae (strain ATCC 204508 / S288c) OX=559292 GN=SCH9 PE=1 SV=3	0	17.888	7	4	4	4	824	91.8	6.1	16.41	4	0.982	-0.03	0.640148	0.193719
P39929	Vacuolar-sorting protein SNF7 OS=Saccharomyces cerevisiae (strain ATCC 204508 / S288c) OX=559292 GN=SNF7 PE=1 SV=1	0	17.868	20	3	4	3	240	27	4.72	19.94	3	1.157	0.21	0.491823	0.308191
P47076	DNA-directed RNA polymerase III subunit RPC9 OS=Saccharomyces cerevisiae (strain ATCC 204508 / S288c) OX=559292 GN=RPC17 PE=1 SV=2	0	17.849	35	4	4	4	161	18.6	5.68	14.92	4	1.047	0.07	0.964748	0.015586
P53078	Suppressor of disruption of TFIIS OS=Saccharomyces cerevisiae (strain ATCC 204508 / S288c) OX=559292 GN=SDT1 PE=1 SV=1	0	17.816	23	4	4	4	280	31.9	6.38	17.96	4	0.954	-0.07	0.865827	0.0625691
Q08920	Nuclear cap-binding protein subunit 2 OS=Saccharomyces cerevisiae (strain ATCC 204508 / S288c) OX=559292 GN=CBC2 PE=1 SV=1	0	17.78	27	4	4	4	208	23.8	5.16	15.64	4	0.907	-0.14	0.100323	0.998599
P54781	Cytochrome P450 61 OS=Saccharomyces cerevisiae (strain ATCC 204508 / S288c) OX=559292 GN=ERG5 PE=1 SV=1	0	17.764	10	5	6	5	538	61.3	7.91	23.65	5	0.948	-0.08	0.244028	0.61256
P39006	Phosphatidylserine decarboxylase proenzyme 1, mitochondrial OS=Saccharomyces cerevisiae (strain ATCC 204508 / S288c) OX=559292 GN=PSD1 PE=1 SV=1	0	17.759	16	6	6	6	500	56.6	9.1	16.03	6	1.037	0.05	0.197609	0.704194
Q99321	Diphosphoinositol polyphosphate phosphohydrolase DDP1 OS=Saccharomyces cerevisiae (strain ATCC 204508 / S288c) OX=559292 GN=DDP1 PE=1 SV=3	0	17.748	25	4	5	4	188	21.6	8.15	18.64	4	1	0	0.940135	0.0268098
P47054	Nucleoporin NUP192 OS=Saccharomyces cerevisiae (strain ATCC 204508 / S288c) OX=559292 GN=NUP192 PE=1 SV=1	0	17.732	4	5	7	5	1683	191.4	5.35	18.26	5	0.955	-0.07	0.414433	0.382545
P51998	54S ribosomal protein YmL6, mitochondrial OS=Saccharomyces cerevisiae (strain ATCC 204508 / S288c) OX=559292 GN=YML6 PE=1 SV=1	0	17.637	21	6	11	6	286	32	9.61	26.23	6	1.046	0.07	0.0784206	1.10557
P07347	N-terminal acetyltransferase A complex catalytic subunit ARD1 OS=Saccharomyces cerevisiae (strain ATCC 204508 / S288c) OX=559292 GN=ARD1 PE=1 SV=2	0	17.604	35	6	6	6	238	27.6	4.89	13.31	6	0.998	0	0.978723	0.00934013
P36121	DNA-directed RNA polymerase III subunit RPC5 OS=Saccharomyces cerevisiae (strain ATCC 204508 / S288c) OX=559292 GN=RPC37 PE=1 SV=1	0	17.547	23	5	5	5	282	32.1	4.5	13.43	5	0.964	-0.05	0.780521	0.107615
P38351	RNA polymerase II-associated protein 1 OS=Saccharomyces cerevisiae (strain ATCC 204508 / S288c) OX=559292 GN=PAF1 PE=1 SV=1	0	17.527	16	4	4	4	445	51.8	4.93	19.16	4	0.968	-0.05	0.415308	0.38163
Q04217	Probable ATP-dependent RNA helicase DHR1 OS=Saccharomyces cerevisiae (strain ATCC 204508 / S288c) OX=559292 GN=ECM16 PE=1 SV=1	0	17.497	4	5	5	5	1267	144.9	6.34	16.64	5	0.981	-0.03	0.720524	0.142352
Q07688	Phosphorelay intermediate protein YPD1 OS=Saccharomyces cerevisiae (strain ATCC 204508 / S288c) OX=559292 GN=YPD1 PE=1 SV=1	0	17.459	29	4	7	4	167	19.2	4.73	16.55	4	1.027	0.04	0.999965	1.5317e-05
P12962	Cap-associated protein CAF20 OS=Saccharomyces cerevisiae (strain ATCC 204508 / S288c) OX=559292 GN=CAF20 PE=1 SV=2	0	17.438	19	3	10	3	161	18.2	5.96	27.51	3	0.966	-0.05	0.00731108	2.13602
Q03124	Chromatin structure-remodeling complex subunit RSC9 OS=Saccharomyces cerevisiae (strain ATCC 204508 / S288c) OX=559292 GN=RSC9 PE=1 SV=1	0	17.415	12	6	7	6	581	65.2	7.83	12.97	6	1.006	0.01	0.490565	0.309303
P25043	Proteasome subunit beta type-2 OS=Saccharomyces cerevisiae (strain ATCC 204508 / S288c) OX=559292 GN=PUP1 PE=1 SV=1	0	17.33	17	5	6	5	261	28.3	6.61	17.98	5	1.048	0.07	0.0796445	1.09884
P25340	Delta(24(24(1)))-sterol reductase OS=Saccharomyces cerevisiae (strain ATCC 204508 / S288c) OX=559292 GN=ERG4 PE=1 SV=2	0	17.305	13	5	5	5	473	56	8.6	16.07	5	0.972	-0.04	0.593903	0.226284
Q06608	Pyridoxamine 5'-phosphate oxidase homolog OS=Saccharomyces cerevisiae (strain ATCC 204508 / S288c) OX=559292 GN=YPR172W PE=1 SV=1	0	17.286	30	4	4	4	200	22.5	6.55	17.19	4	0.999	0	0.984799	0.00665222
P32916	Signal recognition particle receptor subunit alpha homolog OS=Saccharomyces cerevisiae (strain ATCC 204508 / S288c) OX=559292 GN=SRP101 PE=1 SV=2	0	17.253	12	5	5	5	621	69.2	7.17	14.34	5	1.099	0.14	0.0329375	1.48231
P53250	Twinfilin-1 OS=Saccharomyces cerevisiae (strain ATCC 204508 / S288c) OX=559292 GN=TWF1 PE=1 SV=1	0	17.25	15	4	4	4	332	37	5.78	16.78	4	1.071	0.1	0.372759	0.428571
P25623	Suppressor of yeast profilin deletion OS=Saccharomyces cerevisiae (strain ATCC 204508 / S288c) OX=559292 GN=SYP1 PE=1 SV=3	0	17.16	6	6	7	6	870	96.1	8.59	16.12	6	0.992	-0.01	0.732921	0.134943
P46682	AP-3 complex subunit beta OS=Saccharomyces cerevisiae (strain ATCC 204508 / S288c) OX=559292 GN=APL6 PE=1 SV=2	0	17.145	8	5	5	5	809	91.6	5.83	18.42	5	1	0	0.761946	0.118076
Q03305	Protein arginine N-methyltransferase 2 OS=Saccharomyces cerevisiae (strain ATCC 204508 / S288c) OX=559292 GN=RMT2 PE=1 SV=1	0	17.132	12	4	4	4	412	47.4	4.58	19.04	4	1.061	0.09	0.476223	0.32219
P38793	tRNA (guanine(37)-N1)-methyltransferase OS=Saccharomyces cerevisiae (strain ATCC 204508 / S288c) OX=559292 GN=TRM5 PE=1 SV=1	0	17.038	15	5	9	5	499	56.5	8.85	17.88	5	1.033	0.05	0.296062	0.528618
P25296	Calcineurin subunit B OS=Saccharomyces cerevisiae (strain ATCC 204508 / S288c) OX=559292 GN=CNB1 PE=1 SV=3	0	17.028	33	4	5	4	175	19.6	4.55	21.31	4	0.97	-0.04	0.433444	0.363067
P53066	Ankyrin repeat-containing protein YGL242C OS=Saccharomyces cerevisiae (strain ATCC 204508 / S288c) OX=559292 GN=YGL242C PE=1 SV=1	0	16.989	29	3	6	3	181	20.1	4.2	17.86	3	1.145	0.2	0.00105712	2.97587
Q08979	Kelch repeat-containing protein 3 OS=Saccharomyces cerevisiae (strain ATCC 204508 / S288c) OX=559292 GN=KEL3 PE=1 SV=1	0	16.925	10	5	6	5	651	75.4	5.16	18.62	5	0.987	-0.02	0.43996	0.356587
P41814	tRNA (adenine(58)-N(1))-methyltransferase non-catalytic subunit TRM6 OS=Saccharomyces cerevisiae (strain ATCC 204508 / S288c) OX=559292 GN=GCD10 PE=1 SV=1	0	16.878	11	4	5	4	478	54.4	7.61	16.29	4	1.077	0.11	0.000220262	3.65706
P53144	5'-deoxynucleotidase YGK1 OS=Saccharomyces cerevisiae (strain ATCC 204508 / S288c) OX=559292 GN=YGK1 PE=1 SV=1	0	16.822	22	4	4	4	215	25.3	5.72	15.5	4	1.049	0.07	0.0554578	1.25604	Met-loss [N-Term]
P31383	Protein phosphatase PP2A regulatory subunit A OS=Saccharomyces cerevisiae (strain ATCC 204508 / S288c) OX=559292 GN=TPD3 PE=1 SV=3	0	16.804	11	6	6	6	635	70.9	4.72	14.93	6	0.978	-0.03	0.780224	0.107781
Q02201	Oxysterol-binding protein homolog 6 OS=Saccharomyces cerevisiae (strain ATCC 204508 / S288c) OX=559292 GN=OSH6 PE=1 SV=1	0	16.762	11	4	5	2	448	51.6	8.48	16.03	4	0.964	-0.05	0.446137	0.350532
Q12453	Cytoplasmic export protein 1 OS=Saccharomyces cerevisiae (strain ATCC 204508 / S288c) OX=559292 GN=CEX1 PE=1 SV=1	0	16.732	9	5	5	5	761	84.7	5.41	14.26	5	0.997	0	0.932195	0.030493
P26754	Replication factor A protein 2 OS=Saccharomyces cerevisiae (strain ATCC 204508 / S288c) OX=559292 GN=RFA2 PE=1 SV=1	0	16.716	22	4	11	3	273	29.9	4.98	17.08	4	0.937	-0.09	0.0400384	1.39752
P25303	DnaJ-related protein SCJ1 OS=Saccharomyces cerevisiae (strain ATCC 204508 / S288c) OX=559292 GN=SCJ1 PE=1 SV=2	0	16.69	13	5	7	5	377	41.5	7.43	22.2	5	1.053	0.07	0.193119	0.714176
P38203	U6 snRNA-associated Sm-like protein LSm2 OS=Saccharomyces cerevisiae (strain ATCC 204508 / S288c) OX=559292 GN=LSM2 PE=1 SV=1	0	16.55	53	5	5	5	95	11.2	8.13	16.27	5	0.936	-0.1	0.174285	0.75874
Q3E7Z5	Uncharacterized protein YIL002W-A OS=Saccharomyces cerevisiae (strain ATCC 204508 / S288c) OX=559292 GN=YIL002W-A PE=1 SV=1	0	16.529	55	3	6	3	69	7.7	4.67	21.56	3	1.135	0.18	0.753478	0.12293	Met-loss [N-Term]
P53281	LAS seventeen-binding protein 1 OS=Saccharomyces cerevisiae (strain ATCC 204508 / S288c) OX=559292 GN=LSB1 PE=1 SV=1	0	16.519	22	3	6	3	241	26.1	5.21	22.05	3	1.123	0.17	0.269434	0.569548
P38112	ATP-dependent RNA helicase MAK5 OS=Saccharomyces cerevisiae (strain ATCC 204508 / S288c) OX=559292 GN=MAK5 PE=1 SV=1	0	16.505	7	5	5	5	773	87	8.4	17.16	5	0.928	-0.11	0.333975	0.476285
P38755	Oxysterol-binding protein homolog 7 OS=Saccharomyces cerevisiae (strain ATCC 204508 / S288c) OX=559292 GN=OSH7 PE=1 SV=1	0	16.503	11	4	5	2	437	49.8	7.23	19.2	4	1.016	0.02	0.996542	0.00150461
Q04964	Ribonucleotide reductase inhibitor protein SML1 OS=Saccharomyces cerevisiae (strain ATCC 204508 / S288c) OX=559292 GN=SML1 PE=1 SV=1	0	16.483	28	3	7	3	104	11.8	4.81	20.44	3	0.991	-0.01	0.659118	0.181037
Q08951	AP-3 complex subunit delta OS=Saccharomyces cerevisiae (strain ATCC 204508 / S288c) OX=559292 GN=APL5 PE=1 SV=1	0	16.479	6	5	5	5	932	106.9	5.08	14.95	5	0.941	-0.09	0.457384	0.339719
P39104	Phosphatidylinositol 4-kinase PIK1 OS=Saccharomyces cerevisiae (strain ATCC 204508 / S288c) OX=559292 GN=PIK1 PE=1 SV=1	0	16.442	6	6	7	6	1066	119.8	6.49	11.86	6	1.062	0.09	0.89151	0.0498739
Q06689	Cell membrane protein YLR413W OS=Saccharomyces cerevisiae (strain ATCC 204508 / S288c) OX=559292 GN=YLR413W PE=1 SV=1	0	16.419	8	4	4	4	675	72.7	5.14	17.51	4	1.025	0.04	0.588523	0.230237
P38687	Signal recognition particle subunit SRP68 OS=Saccharomyces cerevisiae (strain ATCC 204508 / S288c) OX=559292 GN=SRP68 PE=1 SV=1	0	16.409	6	3	4	3	599	69	8.75	16.61	3	0.948	-0.08	0.0671292	1.17309
P25382	Ribosome assembly protein 4 OS=Saccharomyces cerevisiae (strain ATCC 204508 / S288c) OX=559292 GN=RSA4 PE=1 SV=3	0	16.373	9	5	5	5	515	57	8.87	14.75	5	0.949	-0.08	0.0886762	1.05219
P38930	Casein kinase II subunit beta' OS=Saccharomyces cerevisiae (strain ATCC 204508 / S288c) OX=559292 GN=CKB2 PE=1 SV=1	0	16.341	20	5	5	5	258	29.8	6.05	17.69	5	0.994	-0.01	0.84869	0.0712509
P39926	Protein SSO2 OS=Saccharomyces cerevisiae (strain ATCC 204508 / S288c) OX=559292 GN=SSO2 PE=1 SV=2	0	16.336	22	4	4	3	295	33.7	4.91	17.1	4	0.906	-0.14	0.672757	0.172141
P53330	Regulator of Ty1 transposition protein 102 OS=Saccharomyces cerevisiae (strain ATCC 204508 / S288c) OX=559292 GN=RTT102 PE=1 SV=2	0	16.329	38	4	4	4	157	17.8	5.71	18.49	4	1.188	0.25	0.0912425	1.0398
Q04951	Probable family 17 glucosidase SCW10 OS=Saccharomyces cerevisiae (strain ATCC 204508 / S288c) OX=559292 GN=SCW10 PE=1 SV=1	0	16.319	15	4	5	4	389	40.4	4.65	22.45	4	0.994	-0.01	0.997245	0.00119814
Q05583	Cytosolic iron-sulfur protein assembly protein 1 OS=Saccharomyces cerevisiae (strain ATCC 204508 / S288c) OX=559292 GN=CIA1 PE=1 SV=1	0	16.271	16	3	3	3	330	37.3	4.75	15.34	3	1.01	0.01	0.938632	0.0275045
P32505	Nuclear polyadenylated RNA-binding protein NAB2 OS=Saccharomyces cerevisiae (strain ATCC 204508 / S288c) OX=559292 GN=NAB2 PE=1 SV=1	0	16.222	9	6	7	6	525	58.3	8.12	18.47	6	0.943	-0.08	0.431651	0.364868
P40363	S-formylglutathione hydrolase OS=Saccharomyces cerevisiae (strain ATCC 204508 / S288c) OX=559292 GN=YJL068C PE=1 SV=1	0	16.222	19	4	4	4	299	33.9	6.71	16.5	4	0.993	-0.01	0.999925	3.25932e-05
Q03088	Styryl dye vacuolar localization protein 3 OS=Saccharomyces cerevisiae (strain ATCC 204508 / S288c) OX=559292 GN=SVL3 PE=1 SV=1	0	16.156	7	5	6	4	825	92.1	8.73	15.64	5	1.042	0.06	0.53154	0.274464
P36135	Probable secreted beta-glucosidase UTH1 OS=Saccharomyces cerevisiae (strain ATCC 204508 / S288c) OX=559292 GN=UTH1 PE=1 SV=2	0	16.135	18	4	4	4	365	36.9	4.79	15.42	4	0.955	-0.07	0.510971	0.291604
P40856	SIT4-associating protein SAP185 OS=Saccharomyces cerevisiae (strain ATCC 204508 / S288c) OX=559292 GN=SAP185 PE=1 SV=1	0	16.131	8	4	4	4	1058	121.3	4.42	15.47	4	1.027	0.04	0.493369	0.306828
P38153	AP-3 complex subunit mu OS=Saccharomyces cerevisiae (strain ATCC 204508 / S288c) OX=559292 GN=APM3 PE=1 SV=2	0	16.115	10	4	6	4	483	54.8	6.55	17.62	4	1.01	0.01	0.80345	0.095041
P38773	2-deoxyglucose-6-phosphate phosphatase 2 OS=Saccharomyces cerevisiae (strain ATCC 204508 / S288c) OX=559292 GN=DOG2 PE=1 SV=1	0	16.111	16	4	5	4	246	27.1	5.74	15.54	4	1.092	0.13	0.0234333	1.63017
P39523	Uncharacterized protein YMR124W OS=Saccharomyces cerevisiae (strain ATCC 204508 / S288c) OX=559292 GN=YMR124W PE=1 SV=2	0	16.066	6	4	4	4	943	105.8	6.89	10.67	4	1.037	0.05	0.151234	0.820351
P10622	60S acidic ribosomal protein P1-beta OS=Saccharomyces cerevisiae (strain ATCC 204508 / S288c) OX=559292 GN=RPP1B PE=1 SV=3	0	16.034	15	1	9	1	106	10.7	4.01	30.11	1	1.028	0.04	0.988803	0.00489037
P47169	Sulfite reductase [NADPH] subunit beta OS=Saccharomyces cerevisiae (strain ATCC 204508 / S288c) OX=559292 GN=MET5 PE=1 SV=1	0	16.031	4	4	4	3	1442	161.1	5.49	14.29	4	1.048	0.07	0.0400196	1.39773
Q12165	ATP synthase subunit delta, mitochondrial OS=Saccharomyces cerevisiae (strain ATCC 204508 / S288c) OX=559292 GN=ATP16 PE=1 SV=1	0	15.923	17	2	7	1	160	17	6.55	28.32	2	1.033	0.05	0.265648	0.575693
Q06493	LETM1 domain-containing protein YLH47, mitochondrial OS=Saccharomyces cerevisiae (strain ATCC 204508 / S288c) OX=559292 GN=YLH47 PE=1 SV=1	0	15.912	5	1	2	1	454	52.1	9.33	14.55	1	1.037	0.05	0.622688	0.20573
P38732	Protein-lysine N-methyltransferase EFM1 OS=Saccharomyces cerevisiae (strain ATCC 204508 / S288c) OX=559292 GN=EFM1 PE=1 SV=1	0	15.883	11	5	5	5	585	67.4	6.67	17.92	5	0.89	-0.17	0.625215	0.203971
P36101	tRNA threonylcarbamoyladenosine dehydratase 2 OS=Saccharomyces cerevisiae (strain ATCC 204508 / S288c) OX=559292 GN=TCD2 PE=1 SV=1	0	15.882	13	4	4	4	447	50.2	8.78	15.06	4	0.975	-0.04	0.954008	0.0204482
P07143	Cytochrome c1, heme protein, mitochondrial OS=Saccharomyces cerevisiae (strain ATCC 204508 / S288c) OX=559292 GN=CYT1 PE=1 SV=1	0	15.872	17	3	3	3	309	34	8.12	15.83	3	0.981	-0.03	0.765051	0.11631
P08432	Ornithine decarboxylase OS=Saccharomyces cerevisiae (strain ATCC 204508 / S288c) OX=559292 GN=SPE1 PE=1 SV=1	0	15.87	12	4	4	4	466	52.3	5.54	13.87	4	0.988	-0.02	0.428413	0.368137
P40312	Cytochrome b5 OS=Saccharomyces cerevisiae (strain ATCC 204508 / S288c) OX=559292 GN=CYB5 PE=1 SV=2	0	15.866	30	3	4	3	120	13.3	4.49	20.51	3	1.06	0.08	0.431302	0.365219
P39515	Mitochondrial import inner membrane translocase subunit TIM17 OS=Saccharomyces cerevisiae (strain ATCC 204508 / S288c) OX=559292 GN=TIM17 PE=1 SV=1	0	15.856	37	4	4	4	158	16.6	9.48	12.83	4	0.979	-0.03	0.903892	0.0438833
P40019	Histone H2A.Z-specific chaperone CHZ1 OS=Saccharomyces cerevisiae (strain ATCC 204508 / S288c) OX=559292 GN=CHZ1 PE=1 SV=2	0	15.796	24	2	2	2	153	17.5	4.56	13.72	2	0.949	-0.08	0.232678	0.633244
P40348	Replication factor C subunit 2 OS=Saccharomyces cerevisiae (strain ATCC 204508 / S288c) OX=559292 GN=RFC2 PE=1 SV=1	0	15.795	15	5	5	5	353	39.7	8.43	13.68	5	0.97	-0.04	0.24075	0.618434
P47127	Altered inheritance of mitochondria protein 24, mitochondrial OS=Saccharomyces cerevisiae (strain ATCC 204508 / S288c) OX=559292 GN=AIM24 PE=1 SV=1	0	15.783	15	3	3	3	394	44.4	9.8	13.93	3	1.019	0.03	0.286017	0.543608
P24276	Protein SSD1 OS=Saccharomyces cerevisiae (strain ATCC 204508 / S288c) OX=559292 GN=SSD1 PE=1 SV=1	0	15.783	5	4	4	4	1250	139.9	7.64	15.48	4	1.082	0.11	0.351265	0.454365
P47116	Serine/threonine-protein kinase PTK2/STK2 OS=Saccharomyces cerevisiae (strain ATCC 204508 / S288c) OX=559292 GN=PTK2 PE=1 SV=1	0	15.754	7	4	4	4	818	91.3	8.88	12.69	4	0.983	-0.02	0.98855	0.00500137
P25582	27S pre-rRNA (guanosine(2922)-2'-O)-methyltransferase OS=Saccharomyces cerevisiae (strain ATCC 204508 / S288c) OX=559292 GN=SPB1 PE=1 SV=2	0	15.711	8	3	3	3	841	96.4	8.03	16.4	3	1.014	0.02	0.967306	0.0144359
P26570	Serine/threonine-protein phosphatase PP-Z1 OS=Saccharomyces cerevisiae (strain ATCC 204508 / S288c) OX=559292 GN=PPZ1 PE=1 SV=5	0	15.631	7	4	5	4	692	77.4	8.28	18.97	4	1.076	0.11	0.160731	0.7939
P36037	Protein DOA1 OS=Saccharomyces cerevisiae (strain ATCC 204508 / S288c) OX=559292 GN=DOA1 PE=1 SV=1	0	15.614	8	4	6	4	715	79.5	5.03	19.97	4	1.009	0.01	0.983831	0.00707943
P50106	DNA-directed RNA polymerase I subunit RPA14 OS=Saccharomyces cerevisiae (strain ATCC 204508 / S288c) OX=559292 GN=RPA14 PE=1 SV=1	0	15.594	24	3	3	3	137	14.6	5.22	13.07	3	1.057	0.08	0.0847143	1.07204
P0CT04	Protease B inhibitor 2 OS=Saccharomyces cerevisiae (strain ATCC 204508 / S288c) OX=559292 GN=PBI2 PE=1 SV=1	0	15.584	45	3	6	3	75	8.6	6.8	16.94	3	1.026	0.04	0.539433	0.268062
P40472	Probable secreted beta-glucosidase SIM1 OS=Saccharomyces cerevisiae (strain ATCC 204508 / S288c) OX=559292 GN=SIM1 PE=1 SV=2	0	15.566	15	3	5	2	476	48.2	4.6	21.01	3	1.033	0.05	0.141547	0.849099
P36076	Coenzyme A biosynthesis protein 3 OS=Saccharomyces cerevisiae (strain ATCC 204508 / S288c) OX=559292 GN=CAB3 PE=1 SV=1	0	15.542	8	4	4	4	571	65.2	5.01	12.42	4	1.011	0.02	0.807477	0.0928698
P00424	Cytochrome c oxidase subunit 5A, mitochondrial OS=Saccharomyces cerevisiae (strain ATCC 204508 / S288c) OX=559292 GN=COX5A PE=1 SV=1	0	15.541	31	4	5	4	153	17.1	9.82	20.16	4	0.951	-0.07	0.0922726	1.03493
P05747	60S ribosomal protein L29 OS=Saccharomyces cerevisiae (strain ATCC 204508 / S288c) OX=559292 GN=RPL29 PE=1 SV=3	0	15.53	42	3	7	3	59	6.7	11.31	16.53	3	1.364	0.45	0.0136171	1.86591
P54964	Oligoribonuclease, mitochondrial OS=Saccharomyces cerevisiae (strain ATCC 204508 / S288c) OX=559292 GN=REX2 PE=1 SV=1	0	15.502	18	5	5	5	269	30.9	7.05	16.9	5	1.032	0.05	0.97052	0.0129953
P38137	Peroxisomal-coenzyme A synthetase OS=Saccharomyces cerevisiae (strain ATCC 204508 / S288c) OX=559292 GN=PCS60 PE=1 SV=1	0	15.493	9	4	4	4	543	60.5	9.2	15.46	4	0.931	-0.1	0.841089	0.0751583
Q12518	Epsin-1 OS=Saccharomyces cerevisiae (strain ATCC 204508 / S288c) OX=559292 GN=ENT1 PE=1 SV=1	0	15.452	11	4	4	3	454	52.3	5.87	14.1	4	1.018	0.03	0.542298	0.265762
P04051	DNA-directed RNA polymerase III subunit RPC1 OS=Saccharomyces cerevisiae (strain ATCC 204508 / S288c) OX=559292 GN=RPO31 PE=1 SV=1	0	15.349	3	4	6	4	1460	162.2	8.24	13.24	4	1.047	0.07	0.033836	1.47062
P32486	Beta-glucan synthesis-associated protein KRE6 OS=Saccharomyces cerevisiae (strain ATCC 204508 / S288c) OX=559292 GN=KRE6 PE=1 SV=2	0	15.336	7	3	3	3	720	80.1	4.69	15.46	3	0.895	-0.16	0.0808218	1.09247
Q02950	37S ribosomal protein MRP51, mitochondrial OS=Saccharomyces cerevisiae (strain ATCC 204508 / S288c) OX=559292 GN=MRP51 PE=1 SV=1	0	15.31	16	5	5	5	344	39.4	9.95	13.98	5	1.035	0.05	0.476822	0.321644	Met-loss [N-Term]
P10662	37S ribosomal protein MRP1, mitochondrial OS=Saccharomyces cerevisiae (strain ATCC 204508 / S288c) OX=559292 GN=MRP1 PE=1 SV=2	0	15.228	16	3	3	3	321	36.7	9.06	13.88	3	0.941	-0.09	0.175419	0.755922
P21560	Protein CBP3, mitochondrial OS=Saccharomyces cerevisiae (strain ATCC 204508 / S288c) OX=559292 GN=CBP3 PE=1 SV=1	0	15.191	14	5	5	5	335	39.1	9.35	14.79	5	1.081	0.11	0.0503174	1.29828
P04650	60S ribosomal protein L39 OS=Saccharomyces cerevisiae (strain ATCC 204508 / S288c) OX=559292 GN=RPL39 PE=1 SV=3	0	15.165	37	4	7	4	51	6.3	12.56	22.6	4	0.985	-0.02	0.525294	0.279598
Q04409	Putative glucokinase-2 OS=Saccharomyces cerevisiae (strain ATCC 204508 / S288c) OX=559292 GN=EMI2 PE=1 SV=1	0	15.144	10	4	6	2	500	55.9	6.27	18.89	4	0.973	-0.04	0.874957	0.0580132
Q05029	Protein BCH1 OS=Saccharomyces cerevisiae (strain ATCC 204508 / S288c) OX=559292 GN=BCH1 PE=1 SV=1	0	15.132	8	4	5	4	724	82	5.36	10.6	4	1.029	0.04	0.853105	0.0689973
P53721	Respiratory supercomplex factor 2, mitochondrial OS=Saccharomyces cerevisiae (strain ATCC 204508 / S288c) OX=559292 GN=RCF2 PE=1 SV=1	0	15.105	13	4	5	4	224	25.3	9.47	15.18	4	0.958	-0.06	0.799712	0.0970664
P50861	6,7-dimethyl-8-ribityllumazine synthase OS=Saccharomyces cerevisiae (strain ATCC 204508 / S288c) OX=559292 GN=RIB4 PE=1 SV=2	0	15.068	34	4	4	4	169	18.5	6.54	12.84	4	1.126	0.17	0.045718	1.33991
P25349	Flavoprotein-like protein YCP4 OS=Saccharomyces cerevisiae (strain ATCC 204508 / S288c) OX=559292 GN=YCP4 PE=1 SV=1	0	15.062	27	4	4	4	247	26.3	8.19	15.36	4	0.959	-0.06	0.923845	0.0344008
Q00245	GTP-binding protein RHO3 OS=Saccharomyces cerevisiae (strain ATCC 204508 / S288c) OX=559292 GN=RHO3 PE=1 SV=2	0	15.04	21	3	5	3	231	25.3	5	16.42	3	0.969	-0.05	0.220149	0.657283
P38197	Pyridoxal phosphate homeostasis protein OS=Saccharomyces cerevisiae (strain ATCC 204508 / S288c) OX=559292 GN=YBL036C PE=1 SV=1	0	15.039	17	4	4	4	257	29.1	6.43	15.44	4	1.13	0.18	0.905673	0.0430286
P40029	Peptide methionine sulfoxide reductase OS=Saccharomyces cerevisiae (strain ATCC 204508 / S288c) OX=559292 GN=MXR1 PE=1 SV=1	0	15.031	26	4	4	4	184	21.1	6.99	14.17	4	1.008	0.01	0.913847	0.0391267
Q03769	Epsin-5 OS=Saccharomyces cerevisiae (strain ATCC 204508 / S288c) OX=559292 GN=ENT5 PE=1 SV=1	0	15.023	11	5	6	5	411	47.3	6.49	13.59	5	1.143	0.19	0.249964	0.602122
Q06709	Cytoplasmic 60S subunit biogenesis factor REH1 OS=Saccharomyces cerevisiae (strain ATCC 204508 / S288c) OX=559292 GN=REH1 PE=1 SV=1	0	15.014	8	5	6	5	432	49.7	7.66	13.05	5	0.98	-0.03	0.897388	0.0470197
P32356	Neutral trehalase OS=Saccharomyces cerevisiae (strain ATCC 204508 / S288c) OX=559292 GN=NTH1 PE=1 SV=3	0	14.999	8	5	5	5	751	85.8	7.77	14.39	5	0.943	-0.08	0.298922	0.524443
P32774	Transcription initiation factor IIA subunit 2 OS=Saccharomyces cerevisiae (strain ATCC 204508 / S288c) OX=559292 GN=TOA2 PE=1 SV=1	0	14.949	39	3	5	3	122	13.5	5.1	20.56	3	1.025	0.04	0.976176	0.0104718
Q04781	E3 ubiquitin-protein ligase listerin OS=Saccharomyces cerevisiae (strain ATCC 204508 / S288c) OX=559292 GN=RKR1 PE=1 SV=1	0	14.939	4	5	5	5	1562	180.1	5.5	11.03	5	0.964	-0.05	0.106268	0.973599
P53894	Serine/threonine-protein kinase CBK1 OS=Saccharomyces cerevisiae (strain ATCC 204508 / S288c) OX=559292 GN=CBK1 PE=1 SV=1	0	14.884	6	3	3	3	756	86.9	7.91	10.48	3	0.989	-0.02	0.978804	0.00930444
P08539	Guanine nucleotide-binding protein alpha-1 subunit OS=Saccharomyces cerevisiae (strain ATCC 204508 / S288c) OX=559292 GN=GPA1 PE=1 SV=3	0	14.864	12	3	3	3	472	54	7.61	14.33	3	0.966	-0.05	0.614474	0.211497
P38281	Actin patches distal protein 1 OS=Saccharomyces cerevisiae (strain ATCC 204508 / S288c) OX=559292 GN=APD1 PE=1 SV=1	0	14.847	18	4	4	4	316	35.7	7.18	15.7	4	1.065	0.09	0.093399	1.02966
Q03435	Non-histone protein 10 OS=Saccharomyces cerevisiae (strain ATCC 204508 / S288c) OX=559292 GN=NHP10 PE=1 SV=1	0	14.831	21	4	5	4	203	23.8	7.87	17.63	4	1.064	0.09	0.025053	1.60114
P36516	54S ribosomal protein L3, mitochondrial OS=Saccharomyces cerevisiae (strain ATCC 204508 / S288c) OX=559292 GN=MRPL3 PE=1 SV=2	0	14.82	14	4	4	4	390	44	9.42	15.27	4	0.92	-0.12	0.159998	0.795886
P17157	Cyclin-dependent protein kinase PHO85 OS=Saccharomyces cerevisiae (strain ATCC 204508 / S288c) OX=559292 GN=PHO85 PE=1 SV=2	0	14.786	13	4	4	3	305	34.9	8.22	13.11	4	0.974	-0.04	0.568551	0.245231
P33333	Probable 1-acyl-sn-glycerol-3-phosphate acyltransferase OS=Saccharomyces cerevisiae (strain ATCC 204508 / S288c) OX=559292 GN=SLC1 PE=1 SV=1	0	14.765	16	4	5	4	303	33.9	9.6	15.66	4	1.027	0.04	0.910507	0.0407168
P53600	Coatomer subunit zeta OS=Saccharomyces cerevisiae (strain ATCC 204508 / S288c) OX=559292 GN=RET3 PE=1 SV=1	0	14.723	21	3	3	3	189	21.7	5.16	14.04	3	1.042	0.06	0.513207	0.289708
P09624	Dihydrolipoyl dehydrogenase, mitochondrial OS=Saccharomyces cerevisiae (strain ATCC 204508 / S288c) OX=559292 GN=LPD1 PE=1 SV=1	0	14.693	7	3	3	3	499	54	8.03	12.21	3	0.852	-0.23	0.167361	0.776345
P39727	ER-derived vesicles protein ERV46 OS=Saccharomyces cerevisiae (strain ATCC 204508 / S288c) OX=559292 GN=ERV46 PE=1 SV=2	0	14.687	10	4	4	4	415	46.2	6.83	14.82	4	0.913	-0.13	0.36387	0.439054
P53206	Putative mitochondrial cysteine synthase OS=Saccharomyces cerevisiae (strain ATCC 204508 / S288c) OX=559292 GN=MCY1 PE=1 SV=1	0	14.686	12	3	3	3	393	42.8	8.24	13.16	3	0.945	-0.08	0.0932017	1.03058
P32908	Structural maintenance of chromosomes protein 1 OS=Saccharomyces cerevisiae (strain ATCC 204508 / S288c) OX=559292 GN=SMC1 PE=1 SV=1	0	14.677	5	3	3	3	1225	141.2	6.47	11.21	3	1.056	0.08	0.17857	0.748191
P35189	Transcription initiation factor TFIID subunit 14 OS=Saccharomyces cerevisiae (strain ATCC 204508 / S288c) OX=559292 GN=TAF14 PE=1 SV=1	0	14.621	19	4	4	4	244	27.4	5.29	15.6	4	1.043	0.06	0.591153	0.2283
Q12153	Ribosome biogenesis protein SSF2 OS=Saccharomyces cerevisiae (strain ATCC 204508 / S288c) OX=559292 GN=SSF2 PE=1 SV=1	0	14.596	10	3	8	1	453	51.8	9.03	15.5	3	1.131	0.18	0.924764	0.0339691
P38993	Iron transport multicopper oxidase FET3 OS=Saccharomyces cerevisiae (strain ATCC 204508 / S288c) OX=559292 GN=FET3 PE=1 SV=2	0	14.543	9	4	4	4	636	72.3	4.78	15.71	4	0.843	-0.25	0.0835796	1.0779
Q03010	Transcriptional regulatory protein UME1 OS=Saccharomyces cerevisiae (strain ATCC 204508 / S288c) OX=559292 GN=UME1 PE=1 SV=1	0	14.528	13	3	3	3	460	51	5.25	12.23	3	1.054	0.08	0.111127	0.954182
P36531	54S ribosomal protein L36, mitochondrial OS=Saccharomyces cerevisiae (strain ATCC 204508 / S288c) OX=559292 GN=MRPL36 PE=1 SV=3	0	14.522	25	2	3	2	177	20.1	9.72	17.51	2	1.056	0.08	0.307465	0.512204
P40477	Nucleoporin NUP159 OS=Saccharomyces cerevisiae (strain ATCC 204508 / S288c) OX=559292 GN=NUP159 PE=1 SV=1	0	14.504	3	3	4	3	1460	158.8	4.83	12.2	3	0.858	-0.22	0.992087	0.00345024
Q08742	Thiosulfate sulfurtransferase RDL2, mitochondrial OS=Saccharomyces cerevisiae (strain ATCC 204508 / S288c) OX=559292 GN=RDL2 PE=1 SV=1	0	14.48	38	4	4	4	149	16.7	9.64	15.79	4	0.989	-0.02	0.608781	0.215539
P40518	Actin-related protein 2/3 complex subunit 5 OS=Saccharomyces cerevisiae (strain ATCC 204508 / S288c) OX=559292 GN=ARC15 PE=1 SV=1	0	14.477	31	4	4	4	154	17.1	5.31	14.33	4	1.022	0.03	0.958552	0.0183841
P53615	Carbonic anhydrase OS=Saccharomyces cerevisiae (strain ATCC 204508 / S288c) OX=559292 GN=NCE103 PE=1 SV=1	0	14.441	20	3	3	3	221	24.8	7.02	14.74	3	1.02	0.03	0.648793	0.187894
P53115	Chromatin-remodeling ATPase INO80 OS=Saccharomyces cerevisiae (strain ATCC 204508 / S288c) OX=559292 GN=INO80 PE=1 SV=1	0	14.425	3	3	3	3	1489	171.3	5.74	13.31	3	0.977	-0.03	0.386548	0.412796
P30771	ATP-dependent helicase NAM7 OS=Saccharomyces cerevisiae (strain ATCC 204508 / S288c) OX=559292 GN=NAM7 PE=1 SV=1	0	14.395	5	5	5	5	971	109.4	6.48	12.81	5	0.96	-0.06	0.252053	0.598508
P53919	H/ACA ribonucleoprotein complex non-core subunit NAF1 OS=Saccharomyces cerevisiae (strain ATCC 204508 / S288c) OX=559292 GN=NAF1 PE=1 SV=1	0	14.373	10	3	3	3	492	54.9	4.81	12.79	3	0.965	-0.05	0.410502	0.386685
Q12306	Ubiquitin-like protein SMT3 OS=Saccharomyces cerevisiae (strain ATCC 204508 / S288c) OX=559292 GN=SMT3 PE=1 SV=1	0	14.324	37	5	7	5	101	11.6	5.02	13.4	5	0.981	-0.03	0.650522	0.186738
Q06512	Nucleolar complex protein 4 OS=Saccharomyces cerevisiae (strain ATCC 204508 / S288c) OX=559292 GN=NOC4 PE=1 SV=1	0	14.317	10	3	3	3	552	63.6	6.1	13.55	3	1.065	0.09	0.0751192	1.12425
P33755	Nuclear protein localization protein 4 OS=Saccharomyces cerevisiae (strain ATCC 204508 / S288c) OX=559292 GN=NPL4 PE=1 SV=1	0	14.313	6	4	5	4	580	65.7	5.73	12.53	4	0.966	-0.05	0.76882	0.114175
Q12271	Polyphosphatidylinositol phosphatase INP53 OS=Saccharomyces cerevisiae (strain ATCC 204508 / S288c) OX=559292 GN=INP53 PE=1 SV=1	0	14.209	4	4	4	4	1107	124.5	7.2	15.7	4	0.971	-0.04	0.429833	0.366701
P20049	Prephenate dehydrogenase [NADP(+)] OS=Saccharomyces cerevisiae (strain ATCC 204508 / S288c) OX=559292 GN=TYR1 PE=1 SV=2	0	14.203	9	4	5	4	452	50.9	6.6	17.27	4	1.043	0.06	0.146631	0.833775	Met-loss [N-Term]
O13563	26S proteasome regulatory subunit RPN13 OS=Saccharomyces cerevisiae (strain ATCC 204508 / S288c) OX=559292 GN=RPN13 PE=1 SV=1	0	14.155	28	4	5	4	156	17.9	4.53	13.45	4	1.006	0.01	0.755136	0.121975
P53550	m7GpppN-mRNA hydrolase OS=Saccharomyces cerevisiae (strain ATCC 204508 / S288c) OX=559292 GN=DCP2 PE=1 SV=1	0	14.151	5	5	5	5	970	108.6	5.88	12.75	5	0.95	-0.07	0.607286	0.216607	Met-loss [N-Term]
P22135	Protein ATP12, mitochondrial OS=Saccharomyces cerevisiae (strain ATCC 204508 / S288c) OX=559292 GN=ATP12 PE=1 SV=2	0	14.145	15	4	4	4	325	36.5	8.75	13.83	4	0.953	-0.07	0.152087	0.817907
P49954	Omega-amidase NIT3 OS=Saccharomyces cerevisiae (strain ATCC 204508 / S288c) OX=559292 GN=NIT3 PE=1 SV=1	0	14.143	16	4	4	4	291	32.5	7.55	13.2	4	0.866	-0.21	0.660591	0.180067
P38711	40S ribosomal protein S27-B OS=Saccharomyces cerevisiae (strain ATCC 204508 / S288c) OX=559292 GN=RPS27B PE=1 SV=1	0	14.142	48	4	17	4	82	8.9	9.14	33.37	4	1.046	0.06	0.0503263	1.2982	Met-loss [N-Term]
Q00816	Resistance to glucose repression protein 1 OS=Saccharomyces cerevisiae (strain ATCC 204508 / S288c) OX=559292 GN=REG1 PE=1 SV=1	0	14.092	4	4	5	4	1014	112.5	5.08	16.55	4	1.204	0.27	0.135594	0.867759
Q12339	rRNA-processing protein UTP23 OS=Saccharomyces cerevisiae (strain ATCC 204508 / S288c) OX=559292 GN=UTP23 PE=1 SV=1	0	14.078	18	4	4	4	254	28.8	10.04	12.19	4	0.952	-0.07	0.0109103	1.96216
P40545	1-(5-phosphoribosyl)-5-[(5-phosphoribosylamino)methylideneamino] imidazole-4-carboxamide isomerase OS=Saccharomyces cerevisiae (strain ATCC 204508 / S288c) OX=559292 GN=HIS6 PE=1 SV=1	0	14.069	20	5	5	5	261	29.5	5.9	15.64	5	1.035	0.05	0.304195	0.516848
Q07381	Ribosome biogenesis protein TSR1 OS=Saccharomyces cerevisiae (strain ATCC 204508 / S288c) OX=559292 GN=TSR1 PE=1 SV=1	0	14.049	7	6	7	6	788	90.7	5.74	10.51	6	0.969	-0.05	0.883175	0.0539531
Q08193	1,3-beta-glucanosyltransferase GAS5 OS=Saccharomyces cerevisiae (strain ATCC 204508 / S288c) OX=559292 GN=GAS5 PE=1 SV=1	0	14.024	12	4	5	4	484	51.8	4.64	15.46	4	1.048	0.07	0.912905	0.0395743
P30619	Protein transport protein SEC1 OS=Saccharomyces cerevisiae (strain ATCC 204508 / S288c) OX=559292 GN=SEC1 PE=1 SV=1	0	14.001	10	5	5	5	724	83.4	7.3	11.07	5	0.989	-0.02	0.923546	0.0345413
P37012	Phosphoglucomutase 2 OS=Saccharomyces cerevisiae (strain ATCC 204508 / S288c) OX=559292 GN=PGM2 PE=1 SV=1	0	13.969	9	4	4	3	569	63	6.62	11.77	4	0.939	-0.09	0.413526	0.383498
P57744	Mitochondrial import inner membrane translocase subunit TIM8 OS=Saccharomyces cerevisiae (strain ATCC 204508 / S288c) OX=559292 GN=TIM8 PE=1 SV=1	0	13.968	32	3	4	3	87	9.8	5.38	13.67	3	1.01	0.02	0.957889	0.0186848
Q04304	UPF0659 protein YMR090W OS=Saccharomyces cerevisiae (strain ATCC 204508 / S288c) OX=559292 GN=YMR090W PE=1 SV=1	0	13.927	21	3	3	3	227	24.9	5.8	13.36	3	0.873	-0.2	0.751748	0.123928
Q12246	Sphingoid long chain base kinase 4 OS=Saccharomyces cerevisiae (strain ATCC 204508 / S288c) OX=559292 GN=LCB4 PE=1 SV=1	0	13.868	15	6	6	6	624	69.6	6.44	6.06	6	0.981	-0.03	0.858738	0.0661394
P39107	Mannan polymerase complexes subunit MNN9 OS=Saccharomyces cerevisiae (strain ATCC 204508 / S288c) OX=559292 GN=MNN9 PE=1 SV=3	0	13.812	11	3	3	3	395	45.9	6.84	15.28	3	1.121	0.16	0.186145	0.730149
P38903	Serine/threonine-protein phosphatase 2A 56 kDa regulatory subunit delta isoform OS=Saccharomyces cerevisiae (strain ATCC 204508 / S288c) OX=559292 GN=RTS1 PE=1 SV=2	0	13.804	7	4	5	4	757	85.3	6.32	15	4	1.006	0.01	0.862415	0.0642836
Q3E841	Uncharacterized protein YNR034W-A OS=Saccharomyces cerevisiae (strain ATCC 204508 / S288c) OX=559292 GN=YNR034W-A PE=1 SV=1	0	13.792	38	4	4	4	98	10.8	8.97	10.36	4	1.01	0.01	0.913202	0.0394332
P33417	Intrastrand cross-link recognition protein OS=Saccharomyces cerevisiae (strain ATCC 204508 / S288c) OX=559292 GN=IXR1 PE=1 SV=2	0	13.753	9	3	3	3	597	67.8	8.1	12.26	3	0.827	-0.27	0.0895977	1.0477
Q12133	Signal peptidase complex subunit SPC3 OS=Saccharomyces cerevisiae (strain ATCC 204508 / S288c) OX=559292 GN=SPC3 PE=1 SV=1	0	13.723	30	5	5	5	184	21.3	8.7	13.26	5	0.898	-0.16	0.0332809	1.4778
P32642	Monothiol glutaredoxin-4 OS=Saccharomyces cerevisiae (strain ATCC 204508 / S288c) OX=559292 GN=GRX4 PE=1 SV=1	0	13.683	15	4	4	2	244	27.5	4.65	13.5	4	1.238	0.31	0.0120956	1.91737
P43594	MICOS complex subunit MIC19 OS=Saccharomyces cerevisiae (strain ATCC 204508 / S288c) OX=559292 GN=MIC19 PE=1 SV=1	0	13.666	26	3	3	3	170	18.8	5.5	13.26	3	0.938	-0.09	0.545944	0.262852
P38922	Protein HRB1 OS=Saccharomyces cerevisiae (strain ATCC 204508 / S288c) OX=559292 GN=HRB1 PE=1 SV=2	0	13.66	13	4	4	4	454	52.1	7.59	12.76	4	0.985	-0.02	0.333234	0.47725
Q08237	RNA exonuclease 4 OS=Saccharomyces cerevisiae (strain ATCC 204508 / S288c) OX=559292 GN=REX4 PE=1 SV=1	0	13.583	15	3	3	3	289	32.9	9.85	13.12	3	0.973	-0.04	0.904622	0.0435329	Met-loss [N-Term]
Q05027	Transcription initiation factor TFIID subunit 9 OS=Saccharomyces cerevisiae (strain ATCC 204508 / S288c) OX=559292 GN=TAF9 PE=1 SV=1	0	13.554	32	3	3	3	157	17.3	6.32	14.64	3	1.04	0.06	0.569995	0.244129
P40498	U3 small nucleolar RNA-associated protein 25 OS=Saccharomyces cerevisiae (strain ATCC 204508 / S288c) OX=559292 GN=UTP25 PE=1 SV=1	0	13.528	7	4	4	4	721	83.9	6.34	14.03	4	1.018	0.03	0.684247	0.164787
P39726	Glycine cleavage system H protein, mitochondrial OS=Saccharomyces cerevisiae (strain ATCC 204508 / S288c) OX=559292 GN=GCV3 PE=1 SV=3	0	13.511	16	2	4	2	170	18.8	4.73	18.6	2	0.961	-0.06	0.686446	0.163393
Q3E833	EKC/KEOPS complex subunit PCC1 OS=Saccharomyces cerevisiae (strain ATCC 204508 / S288c) OX=559292 GN=PCC1 PE=1 SV=1	0	13.435	48	3	6	3	88	10	5.48	15.36	3	0.949	-0.07	0.202947	0.692617
Q08925	RNA-binding protein MRN1 OS=Saccharomyces cerevisiae (strain ATCC 204508 / S288c) OX=559292 GN=MRN1 PE=1 SV=1	0	13.432	6	3	3	3	612	68.6	5.9	13.48	3	0.944	-0.08	0.118806	0.925163
P35207	Antiviral helicase SKI2 OS=Saccharomyces cerevisiae (strain ATCC 204508 / S288c) OX=559292 GN=SKI2 PE=1 SV=2	0	13.425	4	4	5	4	1287	146	6.74	16.19	4	1.018	0.03	0.998971	0.000446982
P61830	Histone H3 OS=Saccharomyces cerevisiae (strain ATCC 204508 / S288c) OX=559292 GN=HHT1 PE=1 SV=2	0	13.416	26	5	6	5	136	15.3	11.43	16.42	5	0.928	-0.11	0.0585495	1.23248
P37262	6-phosphogluconolactonase-like protein 2 OS=Saccharomyces cerevisiae (strain ATCC 204508 / S288c) OX=559292 GN=SOL2 PE=1 SV=2	0	13.393	14	3	3	3	315	34.5	6.86	14.04	3	0.976	-0.03	0.955214	0.0198992
P25299	mRNA 3'-end-processing protein RNA15 OS=Saccharomyces cerevisiae (strain ATCC 204508 / S288c) OX=559292 GN=RNA15 PE=1 SV=1	0	13.382	27	3	3	3	296	32.8	5.03	13.07	3	1.135	0.18	0.738659	0.131556
P32875	Lipoyl synthase, mitochondrial OS=Saccharomyces cerevisiae (strain ATCC 204508 / S288c) OX=559292 GN=LIP5 PE=1 SV=1	0	13.376	13	3	4	3	414	46.2	9.5	11.5	3	0.991	-0.01	0.887797	0.0516862
P46988	Prefoldin subunit 1 OS=Saccharomyces cerevisiae (strain ATCC 204508 / S288c) OX=559292 GN=PFD1 PE=1 SV=2	0	13.364	22	2	3	2	109	12.8	8.92	12.75	2	1.002	0	0.715353	0.145479
P06786	DNA topoisomerase 2 OS=Saccharomyces cerevisiae (strain ATCC 204508 / S288c) OX=559292 GN=TOP2 PE=1 SV=2	0	13.363	3	5	6	5	1428	164.1	7.03	14.46	5	1.004	0.01	0.963293	0.0162416
P38120	37S ribosomal protein S9, mitochondrial OS=Saccharomyces cerevisiae (strain ATCC 204508 / S288c) OX=559292 GN=MRPS9 PE=1 SV=1	0	13.344	17	3	3	3	278	31.9	10.26	12.47	3	1.094	0.13	0.21144	0.674812
P21269	CCA tRNA nucleotidyltransferase, mitochondrial OS=Saccharomyces cerevisiae (strain ATCC 204508 / S288c) OX=559292 GN=CCA1 PE=1 SV=1	0	13.325	8	3	3	3	546	62.4	8.21	13.35	3	0.937	-0.09	0.115599	0.937044
Q6Q547	H/ACA ribonucleoprotein complex subunit NOP10 OS=Saccharomyces cerevisiae (strain ATCC 204508 / S288c) OX=559292 GN=NOP10 PE=1 SV=1	0	13.234	66	5	7	5	58	6.6	10.17	20.53	5	1.09	0.12	0.702049	0.153633
P38756	tRNA threonylcarbamoyladenosine dehydratase 1 OS=Saccharomyces cerevisiae (strain ATCC 204508 / S288c) OX=559292 GN=TCD1 PE=1 SV=1	0	13.221	16	5	5	5	429	48.9	6.8	14.21	5	0.963	-0.05	0.367409	0.43485
P38355	Uncharacterized transporter YBR287W OS=Saccharomyces cerevisiae (strain ATCC 204508 / S288c) OX=559292 GN=YBR287W PE=1 SV=1	0	13.203	10	3	4	3	427	47.5	4.89	14.92	3	0.871	-0.2	0.113877	0.943564
P54000	RNA polymerase II transcriptional coactivator SUB1 OS=Saccharomyces cerevisiae (strain ATCC 204508 / S288c) OX=559292 GN=SUB1 PE=1 SV=1	0	13.189	15	3	6	3	292	33.1	5.63	24.89	3	1.002	0	0.769743	0.113654
P20604	Serine/threonine-protein phosphatase PP1-1 OS=Saccharomyces cerevisiae (strain ATCC 204508 / S288c) OX=559292 GN=SIT4 PE=1 SV=1	0	13.121	10	3	4	3	311	35.5	5.4	11.52	3	0.967	-0.05	0.762079	0.118
P40087	DNA damage-inducible protein 1 OS=Saccharomyces cerevisiae (strain ATCC 204508 / S288c) OX=559292 GN=DDI1 PE=1 SV=1	0	13.008	7	3	5	3	428	47.3	5.11	6.08	3	0.908	-0.14	0.0308328	1.51099
P52917	Vacuolar protein sorting-associated protein 4 OS=Saccharomyces cerevisiae (strain ATCC 204508 / S288c) OX=559292 GN=VPS4 PE=1 SV=1	0	12.995	11	4	4	4	437	48.1	5.22	14.23	4	1.108	0.15	0.000753005	3.1232
P32316	Acetyl-CoA hydrolase OS=Saccharomyces cerevisiae (strain ATCC 204508 / S288c) OX=559292 GN=ACH1 PE=1 SV=2	0	12.944	7	3	4	3	526	58.7	6.79	16.37	3	0.999	0	0.762201	0.117931
P33418	Exportin-T OS=Saccharomyces cerevisiae (strain ATCC 204508 / S288c) OX=559292 GN=LOS1 PE=1 SV=1	0	12.922	5	4	5	4	1100	126.7	5.15	14.35	4	0.985	-0.02	0.999713	0.000124521
P32832	Chromatin structure-remodeling complex subunit RSC7 OS=Saccharomyces cerevisiae (strain ATCC 204508 / S288c) OX=559292 GN=NPL6 PE=1 SV=1	0	12.911	11	3	3	3	435	49.6	4.96	12.72	3	1.047	0.07	0.480782	0.318052
Q12463	tRNA (guanine(10)-N2)-methyltransferase OS=Saccharomyces cerevisiae (strain ATCC 204508 / S288c) OX=559292 GN=TRM11 PE=1 SV=1	0	12.909	10	3	3	3	433	50	7.84	12.56	3	1.045	0.06	0.448794	0.347953
P40018	Small nuclear ribonucleoprotein-associated protein B OS=Saccharomyces cerevisiae (strain ATCC 204508 / S288c) OX=559292 GN=SMB1 PE=1 SV=1	0	12.898	17	3	4	3	196	22.4	10.36	9.82	3	1.03	0.04	0.646737	0.189272
P32899	U3 small nucleolar ribonucleoprotein protein IMP3 OS=Saccharomyces cerevisiae (strain ATCC 204508 / S288c) OX=559292 GN=IMP3 PE=1 SV=1	0	12.89	26	5	6	5	183	21.9	9.76	10.56	5	1.013	0.02	0.875857	0.0575667
P35178	Ribosomal RNA-processing protein 1 OS=Saccharomyces cerevisiae (strain ATCC 204508 / S288c) OX=559292 GN=RRP1 PE=1 SV=2	0	12.876	15	3	3	3	278	33.2	5.29	13.48	3	1.018	0.03	0.997904	0.000911352
P25270	rRNA methyltransferase 1, mitochondrial OS=Saccharomyces cerevisiae (strain ATCC 204508 / S288c) OX=559292 GN=MRM1 PE=1 SV=2	0	12.864	11	3	3	3	412	46.4	9.17	12.21	3	1.021	0.03	0.577779	0.238238
Q02455	Protein MLP1 OS=Saccharomyces cerevisiae (strain ATCC 204508 / S288c) OX=559292 GN=MLP1 PE=1 SV=2	0	12.862	2	3	3	3	1875	218.3	5.2	10.34	3	0.998	0	0.99599	0.00174503
Q99288	Broad-range acid phosphatase DET1 OS=Saccharomyces cerevisiae (strain ATCC 204508 / S288c) OX=559292 GN=DET1 PE=1 SV=1	0	12.824	15	5	6	5	334	39.1	7.34	17.34	5	0.942	-0.09	0.45613	0.340911
Q03102	Uncharacterized membrane protein YML131W OS=Saccharomyces cerevisiae (strain ATCC 204508 / S288c) OX=559292 GN=YML131W PE=1 SV=1	0	12.809	18	3	3	3	365	40	8.13	13.12	3	1.038	0.05	0.796022	0.0990751
P39715	Shuttling pre-60S factor ECM1 OS=Saccharomyces cerevisiae (strain ATCC 204508 / S288c) OX=559292 GN=ECM1 PE=1 SV=2	0	12.794	21	3	4	3	212	23.9	9.7	11.87	3	1.081	0.11	0.0892085	1.04959
P53900	Prefoldin subunit 4 OS=Saccharomyces cerevisiae (strain ATCC 204508 / S288c) OX=559292 GN=GIM3 PE=1 SV=1	0	12.767	28	4	4	4	129	15.2	4.64	13.26	4	0.97	-0.04	0.494198	0.306099
P46673	Nucleoporin NUP85 OS=Saccharomyces cerevisiae (strain ATCC 204508 / S288c) OX=559292 GN=NUP85 PE=1 SV=1	0	12.765	5	3	3	3	744	84.8	4.63	10.64	3	1.052	0.07	0.690213	0.161017
Q06677	Auxilin-like clathrin uncoating factor SWA2 OS=Saccharomyces cerevisiae (strain ATCC 204508 / S288c) OX=559292 GN=SWA2 PE=1 SV=1	0	12.749	7	4	5	4	668	75	5.3	15.25	4	0.897	-0.16	0.11384	0.943707	Met-loss+Acetyl [N-Term]
P32898	Mitochondrial presequence protease OS=Saccharomyces cerevisiae (strain ATCC 204508 / S288c) OX=559292 GN=CYM1 PE=1 SV=2	0	12.742	4	3	3	3	989	112.1	6.42	11.74	3	1.027	0.04	0.927777	0.0325562
Q03219	Uncharacterized protein YMR178W OS=Saccharomyces cerevisiae (strain ATCC 204508 / S288c) OX=559292 GN=YMR178W PE=1 SV=1	0	12.741	15	3	3	3	274	31.1	6.05	12.16	3	0.959	-0.06	0.759038	0.119736
P53617	Protein NRD1 OS=Saccharomyces cerevisiae (strain ATCC 204508 / S288c) OX=559292 GN=NRD1 PE=1 SV=1	0	12.724	8	3	4	3	575	63.8	9.17	16.88	3	0.991	-0.01	0.734354	0.134095
Q12030	Transcription initiation factor TFIID subunit 10 OS=Saccharomyces cerevisiae (strain ATCC 204508 / S288c) OX=559292 GN=TAF10 PE=1 SV=1	0	12.688	19	2	4	2	206	23	4.61	7.64	2	1.013	0.02	0.821129	0.0855887
P52593	Nucleoporin NUP188 OS=Saccharomyces cerevisiae (strain ATCC 204508 / S288c) OX=559292 GN=NUP188 PE=1 SV=1	0	12.596	3	4	7	4	1655	188.5	5.6	15.71	4	1.048	0.07	0.031417	1.50284
P50101	Ubiquitin carboxyl-terminal hydrolase 15 OS=Saccharomyces cerevisiae (strain ATCC 204508 / S288c) OX=559292 GN=UBP15 PE=1 SV=1	0	12.534	5	4	4	4	1230	143.5	5.05	11.38	4	1.18	0.24	0.127921	0.89306
P21771	37S ribosomal protein S28, mitochondrial OS=Saccharomyces cerevisiae (strain ATCC 204508 / S288c) OX=559292 GN=MRPS28 PE=1 SV=1	0	12.534	8	2	3	1	286	33	9.92	13.95	2	1.061	0.09	0.923005	0.0347961
P32523	Pre-mRNA-processing factor 19 OS=Saccharomyces cerevisiae (strain ATCC 204508 / S288c) OX=559292 GN=PRP19 PE=1 SV=2	0	12.532	8	4	4	4	503	56.5	5.17	11.16	4	1.214	0.28	0.841288	0.0750552
Q06406	U6 snRNA-associated Sm-like protein LSm6 OS=Saccharomyces cerevisiae (strain ATCC 204508 / S288c) OX=559292 GN=LSM6 PE=1 SV=2	0	12.51	42	3	4	3	86	9.4	5.97	11.07	3	0.946	-0.08	0.348765	0.457467
P21827	Guanine nucleotide exchange factor SRM1 OS=Saccharomyces cerevisiae (strain ATCC 204508 / S288c) OX=559292 GN=SRM1 PE=1 SV=1	0	12.498	9	4	6	4	482	53	6.1	14.44	4	0.95	-0.07	0.353721	0.45134
P32319	Vacuolar protein sorting/targeting protein VPS10 OS=Saccharomyces cerevisiae (strain ATCC 204508 / S288c) OX=559292 GN=PEP1 PE=1 SV=1	0	12.43	3	3	3	3	1579	177.7	4.89	9.85	3	0.982	-0.03	0.982667	0.00759349
P12611	Growth regulation protein OS=Saccharomyces cerevisiae (strain ATCC 204508 / S288c) OX=559292 GN=WHI2 PE=1 SV=2	0	12.385	7	3	3	3	486	55.3	6.07	10	3	0.911	-0.13	0.0997687	1.00101
P40339	Replication factor C subunit 4 OS=Saccharomyces cerevisiae (strain ATCC 204508 / S288c) OX=559292 GN=RFC4 PE=1 SV=1	0	12.379	14	3	3	3	323	36.1	9.1	11.71	3	0.976	-0.03	0.826128	0.0829529
P32915	Protein transport protein SEC61 OS=Saccharomyces cerevisiae (strain ATCC 204508 / S288c) OX=559292 GN=SEC61 PE=1 SV=1	0	12.378	10	4	5	4	480	52.9	9.35	9.58	4	0.933	-0.1	0.288008	0.540596
P40487	2-(3-amino-3-carboxypropyl)histidine synthase subunit 1 OS=Saccharomyces cerevisiae (strain ATCC 204508 / S288c) OX=559292 GN=DPH1 PE=1 SV=1	0	12.339	12	4	5	4	425	48.3	8.27	12.39	4	1.007	0.01	0.99698	0.00131372
P38736	Golgi SNAP receptor complex member 1 OS=Saccharomyces cerevisiae (strain ATCC 204508 / S288c) OX=559292 GN=GOS1 PE=1 SV=1	0	12.337	15	3	4	3	223	25.4	9.44	15.35	3	1.036	0.05	0.538171	0.269079
P32769	Elongation factor 1 alpha-like protein OS=Saccharomyces cerevisiae (strain ATCC 204508 / S288c) OX=559292 GN=HBS1 PE=1 SV=2	0	12.328	7	3	3	3	611	68.7	5.36	12.37	3	1.093	0.13	0.033651	1.473
P32657	Chromo domain-containing protein 1 OS=Saccharomyces cerevisiae (strain ATCC 204508 / S288c) OX=559292 GN=CHD1 PE=1 SV=1	0	12.31	3	4	4	4	1468	168.1	6.51	10.59	4	0.964	-0.05	0.276031	0.559042
P39111	V-type proton ATPase subunit F OS=Saccharomyces cerevisiae (strain ATCC 204508 / S288c) OX=559292 GN=VMA7 PE=1 SV=1	0	12.308	58	4	5	4	118	13.5	5.05	13.9	4	0.745	-0.43	0.230549	0.637236
P14682	Ubiquitin-conjugating enzyme E2-34 kDa OS=Saccharomyces cerevisiae (strain ATCC 204508 / S288c) OX=559292 GN=CDC34 PE=1 SV=1	0	12.302	13	3	3	3	295	34	4.35	10.04	3	0.891	-0.17	0.0980784	1.00843
P08525	Cytochrome b-c1 complex subunit 8, mitochondrial OS=Saccharomyces cerevisiae (strain ATCC 204508 / S288c) OX=559292 GN=QCR8 PE=1 SV=2	0	12.28	52	3	3	3	94	11	9.7	10.26	3	0.948	-0.08	0.808056	0.0925584
P14741	Translation initiation factor eIF-2B subunit alpha OS=Saccharomyces cerevisiae (strain ATCC 204508 / S288c) OX=559292 GN=GCN3 PE=1 SV=1	0	12.258	11	3	3	3	305	34	5.33	13.38	3	1.018	0.03	0.942191	0.0258612
P21339	Morphogenesis-related protein MSB1 OS=Saccharomyces cerevisiae (strain ATCC 204508 / S288c) OX=559292 GN=MSB1 PE=1 SV=1	0	12.233	3	3	4	3	1137	129.9	8.87	9.46	3	1.25	0.32	0.139959	0.853998
P47006	DNA-directed RNA polymerase I subunit RPA34 OS=Saccharomyces cerevisiae (strain ATCC 204508 / S288c) OX=559292 GN=RPA34 PE=1 SV=1	0	12.233	27	4	4	4	233	26.9	8.73	10.45	4	0.963	-0.05	0.0548225	1.26104
P40064	Nucleoporin NUP157 OS=Saccharomyces cerevisiae (strain ATCC 204508 / S288c) OX=559292 GN=NUP157 PE=1 SV=1	0	12.215	3	3	3	3	1391	156.6	6.44	10.68	3	0.996	-0.01	0.750884	0.124427
Q07362	Protein PBP4 OS=Saccharomyces cerevisiae (strain ATCC 204508 / S288c) OX=559292 GN=PBP4 PE=1 SV=1	0	12.208	26	3	3	3	185	19.9	10.35	10.5	3	0.966	-0.05	0.49785	0.302901	Met-loss [N-Term]
Q03246	37S ribosomal protein S17, mitochondrial OS=Saccharomyces cerevisiae (strain ATCC 204508 / S288c) OX=559292 GN=MRPS17 PE=1 SV=1	0	12.196	18	4	4	4	237	27.6	9.58	11.14	4	1.023	0.03	0.325765	0.487095
P53859	Exosome complex component CSL4 OS=Saccharomyces cerevisiae (strain ATCC 204508 / S288c) OX=559292 GN=CSL4 PE=1 SV=1	0	12.176	16	4	5	4	292	31.6	5.35	17.41	4	1.058	0.08	0.00109463	2.96073
Q08287	60S ribosome subunit biogenesis protein NOP8 OS=Saccharomyces cerevisiae (strain ATCC 204508 / S288c) OX=559292 GN=NOP8 PE=1 SV=1	0	12.158	8	3	3	3	484	56.9	5.96	10.03	3	0.958	-0.06	0.714948	0.145725
P53296	Alcohol O-acetyltransferase 2 OS=Saccharomyces cerevisiae (strain ATCC 204508 / S288c) OX=559292 GN=ATF2 PE=1 SV=1	0	12.15	8	4	4	4	535	61.9	5.9	10.5	4	1.054	0.08	0.823691	0.0842356
P28495	F-actin-capping protein subunit alpha OS=Saccharomyces cerevisiae (strain ATCC 204508 / S288c) OX=559292 GN=CAP1 PE=1 SV=1	0	12.139	18	3	3	3	268	30.7	5.31	9.92	3	0.996	-0.01	0.925879	0.0334459
P47039	Probable kynurenine--oxoglutarate transaminase BNA3 OS=Saccharomyces cerevisiae (strain ATCC 204508 / S288c) OX=559292 GN=BNA3 PE=1 SV=1	0	12.136	11	3	3	3	444	50.1	6.57	13.19	3	1.074	0.1	0.160732	0.793898
P38348	DNA mismatch repair protein HSM3 OS=Saccharomyces cerevisiae (strain ATCC 204508 / S288c) OX=559292 GN=HSM3 PE=1 SV=1	0	12.13	11	3	3	3	480	55.5	4.83	10.17	3	0.981	-0.03	0.926645	0.0330867
P29465	Chitin synthase 3 OS=Saccharomyces cerevisiae (strain ATCC 204508 / S288c) OX=559292 GN=CHS3 PE=1 SV=3	0	12.126	2	2	2	2	1165	131.5	6.71	8.71	2	0.988	-0.02	0.970433	0.0130345
Q05567	Sphingosine-1-phosphate lyase OS=Saccharomyces cerevisiae (strain ATCC 204508 / S288c) OX=559292 GN=DPL1 PE=1 SV=1	0	12.102	4	3	4	3	589	65.5	8.03	11.3	3	1.078	0.11	0.338608	0.470303
Q07418	Peroxisomal membrane protein import receptor PEX19 OS=Saccharomyces cerevisiae (strain ATCC 204508 / S288c) OX=559292 GN=PEX19 PE=1 SV=2	0	12.095	15	3	3	3	342	38.7	4.39	9.19	3	0.948	-0.08	0.521565	0.282692
O43137	Uncharacterized protein YBR085C-A OS=Saccharomyces cerevisiae (strain ATCC 204508 / S288c) OX=559292 GN=YBR085C-A PE=1 SV=1	0	12.086	27	2	3	2	85	9.4	5.35	11.36	2	0.995	-0.01	0.892975	0.0491608
P32629	Mannan polymerase II complex ANP1 subunit OS=Saccharomyces cerevisiae (strain ATCC 204508 / S288c) OX=559292 GN=ANP1 PE=1 SV=3	0	12.059	9	4	5	4	500	58.1	5.33	9.5	4	1.072	0.1	0.997825	0.000945712
P40481	Histidine protein methyltransferase 1 OS=Saccharomyces cerevisiae (strain ATCC 204508 / S288c) OX=559292 GN=HPM1 PE=1 SV=1	0	11.999	9	3	4	3	377	42.5	4.68	10.2	3	1.009	0.01	0.91602	0.0380951
P39925	Mitochondrial respiratory chain complexes assembly protein AFG3 OS=Saccharomyces cerevisiae (strain ATCC 204508 / S288c) OX=559292 GN=AFG3 PE=1 SV=1	0	11.973	6	3	3	2	761	84.5	9.16	11.12	3	0.996	-0.01	0.571333	0.243111
P53172	Protein SDS23 OS=Saccharomyces cerevisiae (strain ATCC 204508 / S288c) OX=559292 GN=SDS23 PE=1 SV=2	0	11.964	12	3	3	3	527	58.1	9.04	10.7	3	1.017	0.02	0.935785	0.0288238
P53045	Methylsterol monooxygenase OS=Saccharomyces cerevisiae (strain ATCC 204508 / S288c) OX=559292 GN=ERG25 PE=1 SV=1	0	11.949	10	3	4	3	309	36.5	8.1	12.28	3	0.982	-0.03	0.620862	0.207005
P34227	Peroxiredoxin PRX1, mitochondrial OS=Saccharomyces cerevisiae (strain ATCC 204508 / S288c) OX=559292 GN=PRX1 PE=1 SV=1	0	11.941	12	3	4	3	261	29.5	8.87	11.89	3	0.959	-0.06	0.989203	0.00471455
Q07825	Putative Xaa-Pro aminopeptidase FRA1 OS=Saccharomyces cerevisiae (strain ATCC 204508 / S288c) OX=559292 GN=FRA1 PE=1 SV=1	0	11.938	6	3	4	3	749	84.9	6.86	17.81	3	0.959	-0.06	0.442897	0.353697
P32913	Vacuolar protein sorting-associated protein 17 OS=Saccharomyces cerevisiae (strain ATCC 204508 / S288c) OX=559292 GN=VPS17 PE=1 SV=2	0	11.922	8	3	4	3	551	63.2	6.92	10.44	3	0.941	-0.09	0.631052	0.199935
P32529	DNA-directed RNA polymerase I subunit RPA12 OS=Saccharomyces cerevisiae (strain ATCC 204508 / S288c) OX=559292 GN=RPA12 PE=1 SV=1	0	11.888	18	2	3	2	125	13.7	7.87	12.2	2	0.994	-0.01	0.708679	0.14955
Q04600	Translation machinery-associated protein 64 OS=Saccharomyces cerevisiae (strain ATCC 204508 / S288c) OX=559292 GN=TMA64 PE=1 SV=1	0	11.888	9	3	3	3	565	64	8.94	10.62	3	1.258	0.33	0.00598818	2.22271
P17883	Superkiller protein 3 OS=Saccharomyces cerevisiae (strain ATCC 204508 / S288c) OX=559292 GN=SKI3 PE=1 SV=2	0	11.859	3	3	3	3	1432	163.6	5.38	10.34	3	0.973	-0.04	0.509872	0.292539
P36147	Presequence translocated-associated motor subunit PAM17, mitochondrial OS=Saccharomyces cerevisiae (strain ATCC 204508 / S288c) OX=559292 GN=PAM17 PE=1 SV=1	0	11.853	19	3	3	3	197	22	9.67	13.41	3	0.941	-0.09	0.106074	0.974391
P38274	Protein arginine N-methyltransferase HSL7 OS=Saccharomyces cerevisiae (strain ATCC 204508 / S288c) OX=559292 GN=HSL7 PE=1 SV=1	0	11.786	9	5	7	5	827	95.1	6.35	8.67	5	1.015	0.02	0.539262	0.2682
P33202	Ubiquitin fusion degradation protein 4 OS=Saccharomyces cerevisiae (strain ATCC 204508 / S288c) OX=559292 GN=UFD4 PE=1 SV=1	0	11.764	4	4	4	4	1483	167.7	4.91	7.35	4	0.957	-0.06	0.501735	0.299526
P50107	Lactoylglutathione lyase OS=Saccharomyces cerevisiae (strain ATCC 204508 / S288c) OX=559292 GN=GLO1 PE=1 SV=1	0	11.688	14	4	7	4	326	37.2	6.84	15.99	4	1.158	0.21	0.0210146	1.67748
P20433	DNA-directed RNA polymerase II subunit RPB4 OS=Saccharomyces cerevisiae (strain ATCC 204508 / S288c) OX=559292 GN=RPB4 PE=1 SV=1	0	11.676	16	2	2	2	221	25.4	4.92	11.94	2	1.04	0.06	0.412128	0.384967
P32331	Mitochondrial glycine transporter YMC1 OS=Saccharomyces cerevisiae (strain ATCC 204508 / S288c) OX=559292 GN=YMC1 PE=1 SV=2	0	11.643	12	2	3	2	307	33.4	9.38	12.55	2	1.044	0.06	0.284153	0.546448
P39692	Sulfite reductase [NADPH] flavoprotein component OS=Saccharomyces cerevisiae (strain ATCC 204508 / S288c) OX=559292 GN=MET10 PE=1 SV=2	0	11.634	3	2	3	2	1035	114.8	5.27	13.16	2	1.069	0.1	0.0483175	1.3159
Q12191	Binder of USO1 and GRH1 protein 1 OS=Saccharomyces cerevisiae (strain ATCC 204508 / S288c) OX=559292 GN=BUG1 PE=1 SV=1	0	11.598	15	3	3	3	341	38.3	4.61	10.58	3	1.122	0.17	0.000427783	3.36878
O14468	Uncharacterized protein YOR304C-A OS=Saccharomyces cerevisiae (strain ATCC 204508 / S288c) OX=559292 GN=YOR304C-A PE=1 SV=1	0	11.578	38	3	3	3	76	8.6	4.56	10.01	3	0.908	-0.14	0.0662593	1.17875
P38781	Chromatin structure-remodeling complex protein RSC30 OS=Saccharomyces cerevisiae (strain ATCC 204508 / S288c) OX=559292 GN=RSC30 PE=1 SV=2	0	11.553	5	3	5	3	883	101.3	8.13	11.18	3	1.1	0.14	0.018704	1.72807
P53552	THO complex subunit 2 OS=Saccharomyces cerevisiae (strain ATCC 204508 / S288c) OX=559292 GN=THO2 PE=1 SV=1	0	11.552	2	4	5	4	1597	183.8	7.66	10.4	4	1.064	0.09	0.208413	0.681074
P27999	DNA-directed RNA polymerase II subunit RPB9 OS=Saccharomyces cerevisiae (strain ATCC 204508 / S288c) OX=559292 GN=RPB9 PE=1 SV=1	0	11.532	33	2	2	2	122	14.3	7.61	11.64	2	0.993	-0.01	0.988846	0.0048714
Q01976	ADP-ribose pyrophosphatase OS=Saccharomyces cerevisiae (strain ATCC 204508 / S288c) OX=559292 GN=YSA1 PE=1 SV=2	0	11.529	14	3	3	3	231	26.1	6.38	6.73	3	1.017	0.02	0.536291	0.270599
P47150	37S ribosomal protein S7, mitochondrial OS=Saccharomyces cerevisiae (strain ATCC 204508 / S288c) OX=559292 GN=RSM7 PE=1 SV=1	0	11.464	19	4	4	4	247	27.8	9.73	4.38	4	1.003	0	0.958079	0.0185986
P25847	DNA mismatch repair protein MSH2 OS=Saccharomyces cerevisiae (strain ATCC 204508 / S288c) OX=559292 GN=MSH2 PE=1 SV=2	0	11.453	6	5	5	5	964	108.8	6.1	8.35	5	1.057	0.08	0.653945	0.184458
Q03262	Phosphoribomutase OS=Saccharomyces cerevisiae (strain ATCC 204508 / S288c) OX=559292 GN=PRM15 PE=1 SV=1	0	11.452	10	3	3	3	622	71	6.27	11.22	3	0.969	-0.05	0.858981	0.0660166
P53301	Probable glycosidase CRH1 OS=Saccharomyces cerevisiae (strain ATCC 204508 / S288c) OX=559292 GN=CRH1 PE=1 SV=1	0	11.413	5	3	3	3	507	52.7	4.65	10.68	3	1.143	0.19	0.0263083	1.57991
P33309	Protein DOM34 OS=Saccharomyces cerevisiae (strain ATCC 204508 / S288c) OX=559292 GN=DOM34 PE=1 SV=2	0	11.372	9	3	3	3	386	44	5.73	11.22	3	0.977	-0.03	0.993951	0.00263523
P32830	Mitochondrial import inner membrane translocase subunit TIM12 OS=Saccharomyces cerevisiae (strain ATCC 204508 / S288c) OX=559292 GN=TIM12 PE=1 SV=1	0	11.349	39	3	3	3	109	12.3	6.74	9.86	3	0.87	-0.2	0.330234	0.481178
P40165	NAD(P)H-hydrate epimerase OS=Saccharomyces cerevisiae (strain ATCC 204508 / S288c) OX=559292 GN=NNR1 PE=1 SV=1	0	11.335	16	3	4	3	246	27.5	8.29	13.99	3	1.059	0.08	0.199058	0.701021
Q12044	Regulator of calcineurin 2 OS=Saccharomyces cerevisiae (strain ATCC 204508 / S288c) OX=559292 GN=RCN2 PE=1 SV=1	0	11.334	12	2	2	2	265	29.2	7.44	9.38	2	1.096	0.13	0.415641	0.381282
P25454	DNA repair protein RAD51 OS=Saccharomyces cerevisiae (strain ATCC 204508 / S288c) OX=559292 GN=RAD51 PE=1 SV=1	0	11.318	10	3	3	3	400	42.9	4.92	10.43	3	1.098	0.13	0.0192639	1.71526
P47165	Xanthine phosphoribosyltransferase 1 OS=Saccharomyces cerevisiae (strain ATCC 204508 / S288c) OX=559292 GN=XPT1 PE=1 SV=1	0	11.31	14	2	2	2	209	23.7	6.23	10.3	2	0.951	-0.07	0.547625	0.261517
P43569	CCR4-associated factor 16 OS=Saccharomyces cerevisiae (strain ATCC 204508 / S288c) OX=559292 GN=CAF16 PE=1 SV=1	0	11.247	12	4	4	4	289	33.1	6.65	12.18	4	1.054	0.08	0.780446	0.107657
P48363	Prefoldin subunit 3 OS=Saccharomyces cerevisiae (strain ATCC 204508 / S288c) OX=559292 GN=PAC10 PE=1 SV=1	0	11.242	17	3	3	3	199	23.1	4.89	11.79	3	0.986	-0.02	0.989304	0.00467024
P28707	Co-chaperone protein SBA1 OS=Saccharomyces cerevisiae (strain ATCC 204508 / S288c) OX=559292 GN=SBA1 PE=1 SV=3	0	11.239	17	4	4	4	216	24.1	4.59	12	4	0.988	-0.02	0.531592	0.274422
P38344	Cytoplasmic 60S subunit biogenesis factor REI1 OS=Saccharomyces cerevisiae (strain ATCC 204508 / S288c) OX=559292 GN=REI1 PE=1 SV=3	0	11.227	8	2	2	2	393	45.8	6.13	9.32	2	0.996	-0.01	0.99919	0.000351738
P32909	Protein SMY2 OS=Saccharomyces cerevisiae (strain ATCC 204508 / S288c) OX=559292 GN=SMY2 PE=1 SV=2	0	11.218	7	4	4	4	740	81.3	8.79	11.53	4	0.946	-0.08	0.28821	0.540291	Met-loss [N-Term]
Q05166	Nucleoporin ASM4 OS=Saccharomyces cerevisiae (strain ATCC 204508 / S288c) OX=559292 GN=ASM4 PE=1 SV=1	0	11.218	8	3	3	3	528	58.8	7.94	11.58	3	0.972	-0.04	0.7932	0.100617
P34247	U3 small nucleolar RNA-associated protein 11 OS=Saccharomyces cerevisiae (strain ATCC 204508 / S288c) OX=559292 GN=UTP11 PE=1 SV=2	0	11.125	14	3	3	3	250	29.7	10.18	10.79	3	1.06	0.08	0.149801	0.824484
P06785	Thymidylate synthase OS=Saccharomyces cerevisiae (strain ATCC 204508 / S288c) OX=559292 GN=CDC21 PE=1 SV=1	0	11.124	15	4	5	4	304	35	7.14	14.36	4	0.899	-0.15	0.0263164	1.57977
P01097	ATPase inhibitor, mitochondrial OS=Saccharomyces cerevisiae (strain ATCC 204508 / S288c) OX=559292 GN=INH1 PE=1 SV=2	0	11.096	22	3	4	3	85	9.9	10.07	14.06	3	0.908	-0.14	0.0495265	1.30516
P54858	Protein DOS2 OS=Saccharomyces cerevisiae (strain ATCC 204508 / S288c) OX=559292 GN=DOS2 PE=1 SV=1	0	11.038	11	3	3	3	310	35.9	4.59	12.5	3	0.956	-0.06	0.509664	0.292716
Q04739	SNF1 protein kinase subunit beta-3 OS=Saccharomyces cerevisiae (strain ATCC 204508 / S288c) OX=559292 GN=GAL83 PE=1 SV=1	0	11.034	11	3	3	3	417	46.6	4.88	10.27	3	1.001	0	0.934236	0.0295433
Q00772	Mitogen-activated protein kinase SLT2/MPK1 OS=Saccharomyces cerevisiae (strain ATCC 204508 / S288c) OX=559292 GN=SLT2 PE=1 SV=2	0	11.029	6	3	3	2	484	55.6	5.34	10.89	3	0.997	0	0.898592	0.0464377
P28321	Monoglyceride lipase OS=Saccharomyces cerevisiae (strain ATCC 204508 / S288c) OX=559292 GN=YJU3 PE=1 SV=2	0	11.016	9	3	3	3	313	35.5	8.34	10.18	3	1.103	0.14	0.0188566	1.72454	Met-loss [N-Term]
Q04792	Glutamate decarboxylase OS=Saccharomyces cerevisiae (strain ATCC 204508 / S288c) OX=559292 GN=GAD1 PE=1 SV=1	0	11.013	6	3	4	3	585	65.9	6.62	12.49	3	1.22	0.29	0.00532327	2.27382
P15790	Casein kinase II subunit alpha OS=Saccharomyces cerevisiae (strain ATCC 204508 / S288c) OX=559292 GN=CKA1 PE=1 SV=1	0	11.011	10	3	3	3	372	44.6	8.59	10.56	3	1.01	0.01	0.989477	0.00459414
P28789	Porphobilinogen deaminase OS=Saccharomyces cerevisiae (strain ATCC 204508 / S288c) OX=559292 GN=HEM3 PE=1 SV=1	0	10.998	12	3	3	3	327	36.7	6.38	10.8	3	0.883	-0.18	0.232672	0.633256
P29029	Endochitinase OS=Saccharomyces cerevisiae (strain ATCC 204508 / S288c) OX=559292 GN=CTS1 PE=1 SV=2	0	10.972	6	3	4	3	562	59	4.55	12.33	3	0.99	-0.02	0.798389	0.0977857
P38132	DNA replication licensing factor MCM7 OS=Saccharomyces cerevisiae (strain ATCC 204508 / S288c) OX=559292 GN=MCM7 PE=1 SV=4	0	10.968	6	4	4	4	845	94.9	5.3	9.43	4	1.159	0.21	0.069075	1.16068
P42847	37S ribosomal protein S18, mitochondrial OS=Saccharomyces cerevisiae (strain ATCC 204508 / S288c) OX=559292 GN=MRPS18 PE=1 SV=2	0	10.888	16	2	2	2	217	24.5	9.89	10.25	2	0.9	-0.15	0.0860433	1.06528
Q96VH5	MICOS complex subunit MIC10 OS=Saccharomyces cerevisiae (strain ATCC 204508 / S288c) OX=559292 GN=MIC10 PE=1 SV=1	0	10.86	42	4	4	4	97	10.4	10.2	8.15	4	0.911	-0.13	0.126856	0.896688
P53929	Uncharacterized protein YNL108C OS=Saccharomyces cerevisiae (strain ATCC 204508 / S288c) OX=559292 GN=YNL108C PE=1 SV=1	0	10.859	10	3	3	3	270	30.7	5.72	10.4	3	1.004	0.01	0.956092	0.0195004
Q02979	Glycerophosphocholine phosphodiesterase GDE1 OS=Saccharomyces cerevisiae (strain ATCC 204508 / S288c) OX=559292 GN=GDE1 PE=1 SV=1	0	10.843	3	3	3	3	1223	137.9	6.79	8.81	3	1.002	0	0.755237	0.121917
P00127	Cytochrome b-c1 complex subunit 6, mitochondrial OS=Saccharomyces cerevisiae (strain ATCC 204508 / S288c) OX=559292 GN=QCR6 PE=1 SV=2	0	10.835	18	2	6	2	147	17.2	4.09	20.36	2	0.961	-0.06	0.99995	2.16282e-05	Met-loss [N-Term]
P40357	Protein transport protein SEC9 OS=Saccharomyces cerevisiae (strain ATCC 204508 / S288c) OX=559292 GN=SEC9 PE=1 SV=1	0	10.831	5	3	3	3	651	73.6	5.12	11	3	1.046	0.06	0.550029	0.259615
Q08581	Kinetochore protein SLK19 OS=Saccharomyces cerevisiae (strain ATCC 204508 / S288c) OX=559292 GN=SLK19 PE=1 SV=1	0	10.791	4	2	2	2	821	95.3	4.91	10.33	2	0.982	-0.03	0.838023	0.076744
P25372	Thioredoxin-3, mitochondrial OS=Saccharomyces cerevisiae (strain ATCC 204508 / S288c) OX=559292 GN=TRX3 PE=1 SV=1	0	10.783	26	3	3	3	127	14.4	8.9	9.55	3	0.79	-0.34	0.312348	0.505361
Q03337	Trafficking protein particle complex subunit 31 OS=Saccharomyces cerevisiae (strain ATCC 204508 / S288c) OX=559292 GN=TRS31 PE=1 SV=1	0	10.755	12	2	2	2	283	31.7	7.46	9.93	2	0.925	-0.11	0.854404	0.0683366
P47108	Nucleolar pre-ribosomal-associated protein 2 OS=Saccharomyces cerevisiae (strain ATCC 204508 / S288c) OX=559292 GN=URB2 PE=1 SV=1	0	10.718	3	3	3	3	1174	135	6.38	8.97	3	0.947	-0.08	0.685138	0.164222
Q08687	Translation machinery-associated protein 16 OS=Saccharomyces cerevisiae (strain ATCC 204508 / S288c) OX=559292 GN=TMA16 PE=1 SV=2	0	10.718	25	3	3	3	178	20.8	10.07	8.21	3	0.98	-0.03	0.854529	0.0682731
O74700	Mitochondrial import inner membrane translocase subunit TIM9 OS=Saccharomyces cerevisiae (strain ATCC 204508 / S288c) OX=559292 GN=TIM9 PE=1 SV=1	0	10.685	31	3	4	3	87	10.2	8.18	13.55	3	1.033	0.05	0.912272	0.0398755
P40340	Tat-binding homolog 7 OS=Saccharomyces cerevisiae (strain ATCC 204508 / S288c) OX=559292 GN=YTA7 PE=1 SV=2	0	10.612	2	3	3	3	1379	157.3	5.19	9.84	3	1.046	0.07	0.243888	0.612809
P40086	Cytochrome c oxidase assembly protein COX15 OS=Saccharomyces cerevisiae (strain ATCC 204508 / S288c) OX=559292 GN=COX15 PE=3 SV=1	0	10.593	7	3	4	3	486	54.6	10.17	10.36	3	0.88	-0.18	0.117735	0.929093
P53890	Bud neck protein 5 OS=Saccharomyces cerevisiae (strain ATCC 204508 / S288c) OX=559292 GN=BNI5 PE=1 SV=1	0	10.58	8	2	3	2	448	49.7	4.92	8.77	2	0.745	-0.43	0.00124397	2.90519
P17558	37S ribosomal protein PET123, mitochondrial OS=Saccharomyces cerevisiae (strain ATCC 204508 / S288c) OX=559292 GN=PET123 PE=1 SV=1	0	10.579	11	3	4	3	318	36	9.8	11.46	3	0.944	-0.08	0.112317	0.949555
P21242	Probable proteasome subunit alpha type-7 OS=Saccharomyces cerevisiae (strain ATCC 204508 / S288c) OX=559292 GN=PRE10 PE=1 SV=2	0	10.578	12	3	3	3	288	31.5	5.19	10.99	3	0.78	-0.36	0.299625	0.523422
P36053	Transcription elongation factor 1 OS=Saccharomyces cerevisiae (strain ATCC 204508 / S288c) OX=559292 GN=ELF1 PE=1 SV=1	0	10.575	19	3	4	3	145	16.1	4.67	10.93	3	1.087	0.12	0.12692	0.896468
P32626	Enolase-phosphatase E1 OS=Saccharomyces cerevisiae (strain ATCC 204508 / S288c) OX=559292 GN=UTR4 PE=1 SV=2	0	10.567	10	2	3	2	227	25.2	5.64	9.58	2	1.032	0.05	0.973946	0.0114651
P38254	Probable tubulin--tyrosine ligase PBY1 OS=Saccharomyces cerevisiae (strain ATCC 204508 / S288c) OX=559292 GN=PBY1 PE=1 SV=2	0	10.535	5	3	3	3	753	86.3	4.94	9	3	1.019	0.03	0.837771	0.0768748
P38349	UBX domain-containing protein 7 OS=Saccharomyces cerevisiae (strain ATCC 204508 / S288c) OX=559292 GN=UBX7 PE=1 SV=1	0	10.476	10	4	4	4	436	50	6.34	4.87	4	0.961	-0.06	0.193219	0.713949
P38230	Probable quinone oxidoreductase OS=Saccharomyces cerevisiae (strain ATCC 204508 / S288c) OX=559292 GN=ZTA1 PE=1 SV=1	0	10.474	12	3	3	3	334	37	8.73	9.67	3	0.88	-0.18	0.104899	0.979228
P36519	54S ribosomal protein L7, mitochondrial OS=Saccharomyces cerevisiae (strain ATCC 204508 / S288c) OX=559292 GN=MRPL7 PE=1 SV=2	0	10.462	13	3	4	3	292	33.1	9.67	12.89	3	0.952	-0.07	0.13792	0.860372
Q03280	E3 ubiquitin-protein ligase TOM1 OS=Saccharomyces cerevisiae (strain ATCC 204508 / S288c) OX=559292 GN=TOM1 PE=1 SV=1	0	10.454	2	4	4	4	3268	373.9	5.21	4.89	4	0.984	-0.02	0.699739	0.155064
P46959	tRNA (adenine(58)-N(1))-methyltransferase catalytic subunit TRM61 OS=Saccharomyces cerevisiae (strain ATCC 204508 / S288c) OX=559292 GN=GCD14 PE=1 SV=1	0	10.445	8	3	3	3	383	43.9	7.59	9.03	3	1.003	0	0.63762	0.195438
P25574	ER membrane protein complex subunit 1 OS=Saccharomyces cerevisiae (strain ATCC 204508 / S288c) OX=559292 GN=EMC1 PE=1 SV=1	0	10.394	5	4	5	4	760	87.1	5.35	7.94	4	0.894	-0.16	0.102954	0.987356
P40893	Regulation of enolase protein 1 OS=Saccharomyces cerevisiae (strain ATCC 204508 / S288c) OX=559292 GN=REE1 PE=1 SV=1	0	10.374	15	2	2	2	198	22	6.39	9.48	2	1.034	0.05	0.746727	0.126838
Q12329	Heat shock protein 42 OS=Saccharomyces cerevisiae (strain ATCC 204508 / S288c) OX=559292 GN=HSP42 PE=1 SV=1	0	10.37	13	4	6	4	375	42.8	5.08	16.23	4	1.045	0.06	0.547827	0.261356
P40554	Ubiquitin-related modifier 1 OS=Saccharomyces cerevisiae (strain ATCC 204508 / S288c) OX=559292 GN=URM1 PE=1 SV=1	0	10.37	13	1	3	1	99	11	4.5	12.93	1	0.989	-0.02	0.874959	0.0580121
P05375	Phosphatidyl-N-methylethanolamine N-methyltransferase OS=Saccharomyces cerevisiae (strain ATCC 204508 / S288c) OX=559292 GN=OPI3 PE=1 SV=1	0	10.362	17	2	2	2	206	23.1	8.98	10.37	2	0.924	-0.11	0.438256	0.358272
P32799	Cytochrome c oxidase subunit 13, mitochondrial OS=Saccharomyces cerevisiae (strain ATCC 204508 / S288c) OX=559292 GN=COX13 PE=1 SV=1	0	10.353	25	4	4	4	129	15	8.18	8.49	4	0.913	-0.13	0.154777	0.810292
P32528	Urea amidolyase OS=Saccharomyces cerevisiae (strain ATCC 204508 / S288c) OX=559292 GN=DUR1,2 PE=1 SV=2	0	10.349	3	4	4	4	1835	201.7	5.62	7.15	4	1.002	0	0.593276	0.226743
P34909	General negative regulator of transcription subunit 4 OS=Saccharomyces cerevisiae (strain ATCC 204508 / S288c) OX=559292 GN=MOT2 PE=1 SV=1	0	10.345	5	3	3	3	587	65.3	8.07	8.49	3	1.034	0.05	0.558319	0.253117
P32910	DNA-directed RNA polymerase III subunit RPC6 OS=Saccharomyces cerevisiae (strain ATCC 204508 / S288c) OX=559292 GN=RPC34 PE=1 SV=1	0	10.336	11	3	3	3	317	36.1	5.35	10.34	3	1.006	0.01	0.749424	0.125273
P32608	Retrograde regulation protein 2 OS=Saccharomyces cerevisiae (strain ATCC 204508 / S288c) OX=559292 GN=RTG2 PE=1 SV=2	0	10.296	6	4	4	4	588	65.5	7.99	10.2	4	0.973	-0.04	0.626367	0.203171
Q04031	Ribosomal RNA-processing protein 17 OS=Saccharomyces cerevisiae (strain ATCC 204508 / S288c) OX=559292 GN=RRP17 PE=1 SV=1	0	10.283	18	2	2	2	235	28	9.38	9.73	2	0.919	-0.12	0.222057	0.653535
Q04338	t-SNARE VTI1 OS=Saccharomyces cerevisiae (strain ATCC 204508 / S288c) OX=559292 GN=VTI1 PE=1 SV=3	0	10.256	16	3	3	3	217	24.7	6.62	10.48	3	1.042	0.06	0.490997	0.308921
P53507	Mitochondrial import receptor subunit TOM7 OS=Saccharomyces cerevisiae (strain ATCC 204508 / S288c) OX=559292 GN=TOM7 PE=1 SV=2	0	10.244	27	2	2	2	60	6.9	8.69	10.26	2	1.281	0.36	0.0921533	1.03549	Met-loss [N-Term]
P27929	37S ribosomal protein NAM9, mitochondrial OS=Saccharomyces cerevisiae (strain ATCC 204508 / S288c) OX=559292 GN=NAM9 PE=1 SV=2	0	10.242	11	4	4	4	486	56.3	9.64	9.68	4	0.921	-0.12	0.660743	0.179967
P08466	Mitochondrial nuclease OS=Saccharomyces cerevisiae (strain ATCC 204508 / S288c) OX=559292 GN=NUC1 PE=1 SV=1	0	10.24	8	2	3	2	329	37.2	8.78	7.07	2	0.944	-0.08	0.0564503	1.24833
P53962	Uncharacterized WD repeat-containing protein YNL035C OS=Saccharomyces cerevisiae (strain ATCC 204508 / S288c) OX=559292 GN=YNL035C PE=1 SV=1	0	10.232	8	2	2	2	389	43.8	5.43	9.43	2	0.926	-0.11	0.274687	0.561162
Q12504	Ribosomal lysine N-methyltransferase 4 OS=Saccharomyces cerevisiae (strain ATCC 204508 / S288c) OX=559292 GN=RKM4 PE=1 SV=1	0	10.198	6	3	3	3	494	57.3	5.05	7.99	3	0.961	-0.06	0.768692	0.114248
P32447	Histone chaperone ASF1 OS=Saccharomyces cerevisiae (strain ATCC 204508 / S288c) OX=559292 GN=ASF1 PE=1 SV=1	0	10.187	8	2	2	2	279	31.6	3.99	8.62	2	0.981	-0.03	0.998474	0.000663308
P31374	Serine/threonine-protein kinase PSK1 OS=Saccharomyces cerevisiae (strain ATCC 204508 / S288c) OX=559292 GN=PSK1 PE=1 SV=2	0	10.178	3	4	4	4	1356	152.2	5.72	8.89	4	0.885	-0.18	0.881525	0.0547655
Q00684	Tyrosine-protein phosphatase CDC14 OS=Saccharomyces cerevisiae (strain ATCC 204508 / S288c) OX=559292 GN=CDC14 PE=1 SV=2	0	10.177	4	3	4	3	551	61.9	7.97	10.91	3	1.298	0.38	0.0289131	1.53891
Q05040	Factor arrest protein 8 OS=Saccharomyces cerevisiae (strain ATCC 204508 / S288c) OX=559292 GN=FAR8 PE=1 SV=1	0	10.176	9	3	3	3	523	59.3	5.24	10.93	3	1.09	0.12	0.000999816	3.00008
P38758	Putative oxidoreductase TDA3 OS=Saccharomyces cerevisiae (strain ATCC 204508 / S288c) OX=559292 GN=TDA3 PE=1 SV=2	0	10.137	7	3	3	3	523	57.6	5.83	9.17	3	0.955	-0.07	0.825216	0.0834326
P53040	Transcription initiation factor TFIID subunit 6 OS=Saccharomyces cerevisiae (strain ATCC 204508 / S288c) OX=559292 GN=TAF6 PE=1 SV=1	0	10.123	8	2	2	2	516	57.9	5.43	10.75	2	1.142	0.19	0.302005	0.519986
P38063	Ribose-phosphate pyrophosphokinase 4 OS=Saccharomyces cerevisiae (strain ATCC 204508 / S288c) OX=559292 GN=PRS4 PE=1 SV=3	0	10.109	11	3	3	2	326	35.7	6.39	7.15	3	1.026	0.04	0.566009	0.247176
P05318	60S acidic ribosomal protein P1-alpha OS=Saccharomyces cerevisiae (strain ATCC 204508 / S288c) OX=559292 GN=RPP1A PE=1 SV=4	0	10.074	52	3	6	3	106	10.9	3.88	7.77	3	0.817	-0.29	0.00935688	2.02887	Met-loss+Acetyl [N-Term]
Q02630	Nucleoporin NUP116/NSP116 OS=Saccharomyces cerevisiae (strain ATCC 204508 / S288c) OX=559292 GN=NUP116 PE=1 SV=2	0	10.054	3	2	2	2	1113	116.2	9.33	10.89	2	1.043	0.06	0.849511	0.0708311
P53839	Glyoxylate reductase 1 OS=Saccharomyces cerevisiae (strain ATCC 204508 / S288c) OX=559292 GN=GOR1 PE=1 SV=1	0	10.014	9	2	3	2	350	38.8	6.34	9.53	2	1.087	0.12	0.173511	0.760672
P38719	ATP-dependent RNA helicase DBP8 OS=Saccharomyces cerevisiae (strain ATCC 204508 / S288c) OX=559292 GN=DBP8 PE=1 SV=1	0	9.989	7	3	4	3	431	47.8	9.61	12.62	3	1.037	0.05	0.257547	0.589143
P25386	Intracellular protein transport protein USO1 OS=Saccharomyces cerevisiae (strain ATCC 204508 / S288c) OX=559292 GN=USO1 PE=1 SV=2	0	9.977	2	3	3	3	1790	206.3	4.94	8.59	3	0.962	-0.06	0.654579	0.184038
Q02159	Ubiquitin-conjugating enzyme E2 7 OS=Saccharomyces cerevisiae (strain ATCC 204508 / S288c) OX=559292 GN=UBC7 PE=1 SV=1	0	9.944	22	2	2	2	165	18.5	5.17	9.53	2	1.061	0.09	0.0645464	1.19013
P43583	Proteasome activator BLM10 OS=Saccharomyces cerevisiae (strain ATCC 204508 / S288c) OX=559292 GN=BLM10 PE=1 SV=2	0	9.921	2	4	4	4	2143	245.8	5.91	10.86	4	0.979	-0.03	0.999995	2.37045e-06
Q02629	Nucleoporin NUP100/NSP100 OS=Saccharomyces cerevisiae (strain ATCC 204508 / S288c) OX=559292 GN=NUP100 PE=1 SV=1	0	9.913	5	3	3	3	959	99.9	9.36	8.68	3	1.052	0.07	0.0195055	1.70984
Q02555	Ribonuclease 3 OS=Saccharomyces cerevisiae (strain ATCC 204508 / S288c) OX=559292 GN=RNT1 PE=1 SV=1	0	9.892	7	2	2	2	471	54	8.59	7.49	2	0.95	-0.07	0.365113	0.437573
Q99190	Very-long-chain enoyl-CoA reductase OS=Saccharomyces cerevisiae (strain ATCC 204508 / S288c) OX=559292 GN=TSC13 PE=1 SV=1	0	9.891	13	4	5	4	310	36.7	9.54	7.13	4	0.987	-0.02	0.944994	0.0245711
P38820	Adenylyltransferase and sulfurtransferase UBA4 OS=Saccharomyces cerevisiae (strain ATCC 204508 / S288c) OX=559292 GN=UBA4 PE=1 SV=1	0	9.876	8	3	4	3	440	49.3	6.54	9.79	3	0.961	-0.06	0.431627	0.364892
P38331	5'-deoxynucleotidase YBR242W OS=Saccharomyces cerevisiae (strain ATCC 204508 / S288c) OX=559292 GN=YBR242W PE=1 SV=1	0	9.853	16	2	3	2	238	27.6	6.92	8.86	2	1.075	0.1	0.0442305	1.35428
P40533	Protein TED1 OS=Saccharomyces cerevisiae (strain ATCC 204508 / S288c) OX=559292 GN=TED1 PE=1 SV=1	0	9.843	5	3	3	3	473	54.9	5.73	9.48	3	0.838	-0.26	0.0149945	1.82407
P32451	Biotin synthase, mitochondrial OS=Saccharomyces cerevisiae (strain ATCC 204508 / S288c) OX=559292 GN=BIO2 PE=1 SV=2	0	9.835	9	3	4	3	375	41.9	8.5	12.81	3	1.055	0.08	0.172614	0.762924
P27810	Alpha-1,2 mannosyltransferase KTR1 OS=Saccharomyces cerevisiae (strain ATCC 204508 / S288c) OX=559292 GN=KTR1 PE=1 SV=1	0	9.822	8	3	3	3	393	46	6.68	10.79	3	0.979	-0.03	0.64618	0.189646
P40563	Altered inheritance of mitochondria protein 21 OS=Saccharomyces cerevisiae (strain ATCC 204508 / S288c) OX=559292 GN=AIM21 PE=1 SV=1	0	9.769	4	3	4	3	679	74.7	4.97	8.46	3	0.987	-0.02	0.999001	0.000434265
P41697	Bud site selection protein 6 OS=Saccharomyces cerevisiae (strain ATCC 204508 / S288c) OX=559292 GN=BUD6 PE=1 SV=1	0	9.743	4	2	2	2	788	88.8	7.78	7.5	2	0.935	-0.1	0.593764	0.226386
P53063	Decapping nuclease RAI1 OS=Saccharomyces cerevisiae (strain ATCC 204508 / S288c) OX=559292 GN=RAI1 PE=1 SV=3	0	9.74	9	3	4	3	387	44.5	6.57	12.59	3	0.976	-0.03	0.739386	0.131129
Q07953	Ribosome maturation protein SDO1 OS=Saccharomyces cerevisiae (strain ATCC 204508 / S288c) OX=559292 GN=SDO1 PE=1 SV=1	0	9.73	19	3	3	3	250	28.3	9.22	9.34	3	0.93	-0.1	0.0864753	1.06311
Q12675	Phospholipid-transporting ATPase DNF2 OS=Saccharomyces cerevisiae (strain ATCC 204508 / S288c) OX=559292 GN=DNF2 PE=1 SV=1	0	9.709	3	4	4	4	1612	182.5	6.18	7.67	4	0.986	-0.02	0.889578	0.0508158
P40457	Protein MLP2 OS=Saccharomyces cerevisiae (strain ATCC 204508 / S288c) OX=559292 GN=MLP2 PE=1 SV=1	0	9.695	2	3	4	3	1679	195	5.97	8.66	3	1.069	0.1	0.0364686	1.43808
P35996	54S ribosomal protein L38, mitochondrial OS=Saccharomyces cerevisiae (strain ATCC 204508 / S288c) OX=559292 GN=MRPL38 PE=1 SV=1	0	9.63	18	2	3	2	138	14.9	9.82	12.46	2	0.971	-0.04	0.881084	0.0549827
P49957	tRNA (carboxymethyluridine(34)-5-O)-methyltransferase OS=Saccharomyces cerevisiae (strain ATCC 204508 / S288c) OX=559292 GN=TRM9 PE=1 SV=1	0	9.577	11	3	3	3	279	32.4	8.35	8.62	3	1.034	0.05	0.763331	0.117287
P08536	Sulfate adenylyltransferase OS=Saccharomyces cerevisiae (strain ATCC 204508 / S288c) OX=559292 GN=MET3 PE=1 SV=2	0	9.543	8	3	3	3	511	57.7	5.82	7.57	3	1.081	0.11	0.00121455	2.91558
P53633	Prenylated Rab acceptor 1 OS=Saccharomyces cerevisiae (strain ATCC 204508 / S288c) OX=559292 GN=YIP3 PE=1 SV=2	0	9.52	19	3	4	3	176	19.4	8.41	9.99	3	0.849	-0.24	0.468587	0.329209
P32492	Myosin-4 OS=Saccharomyces cerevisiae (strain ATCC 204508 / S288c) OX=559292 GN=MYO4 PE=1 SV=1	0	9.512	3	3	3	2	1471	169.2	7.64	8.27	3	0.969	-0.04	0.806908	0.0931757
P38342	3-ketodihydrosphingosine reductase TSC10 OS=Saccharomyces cerevisiae (strain ATCC 204508 / S288c) OX=559292 GN=TSC10 PE=1 SV=2	0	9.493	12	2	2	2	320	35.9	6.32	9.47	2	1.078	0.11	0.300643	0.521949
P53953	SED5-binding protein 2 OS=Saccharomyces cerevisiae (strain ATCC 204508 / S288c) OX=559292 GN=SFB2 PE=1 SV=1	0	9.49	5	3	4	2	876	98.9	5.31	9.87	3	0.862	-0.21	0.982594	0.00762594
P53924	E3 ubiquitin-protein ligase DMA2 OS=Saccharomyces cerevisiae (strain ATCC 204508 / S288c) OX=559292 GN=DMA2 PE=1 SV=1	0	9.481	7	2	2	2	522	57.5	7.06	5.87	2	1.07	0.1	0.864762	0.0631032
P36088	Free methionine-R-sulfoxide reductase OS=Saccharomyces cerevisiae (strain ATCC 204508 / S288c) OX=559292 GN=YKL069W PE=1 SV=1	0	9.471	21	2	2	2	180	19.7	5.06	8.63	2	0.941	-0.09	0.512559	0.290256
P34761	Protein WHI3 OS=Saccharomyces cerevisiae (strain ATCC 204508 / S288c) OX=559292 GN=WHI3 PE=1 SV=1	0	9.443	5	3	3	2	661	71.2	8.38	8.58	3	0.938	-0.09	0.721033	0.142045
P36051	GPI ethanolamine phosphate transferase 1 OS=Saccharomyces cerevisiae (strain ATCC 204508 / S288c) OX=559292 GN=MCD4 PE=1 SV=1	0	9.423	4	2	3	2	919	105.6	6.71	3.37	2	1.084	0.12	0.691635	0.160123
P32843	Mitochondrial escape protein 2 OS=Saccharomyces cerevisiae (strain ATCC 204508 / S288c) OX=559292 GN=YME2 PE=1 SV=1	0	9.423	4	2	2	2	850	96.6	8.92	8.46	2	1.019	0.03	0.936049	0.0287013
P20486	Cyclin-dependent kinases regulatory subunit OS=Saccharomyces cerevisiae (strain ATCC 204508 / S288c) OX=559292 GN=CKS1 PE=1 SV=1	0	9.408	16	2	3	2	150	17.8	6.43	10.08	2	1.021	0.03	0.722042	0.141438
Q12084	Putative uridine kinase DAS2 OS=Saccharomyces cerevisiae (strain ATCC 204508 / S288c) OX=559292 GN=DAS2 PE=1 SV=1	0	9.342	13	2	2	2	232	26.6	4.97	9.47	2	1.061	0.09	0.497529	0.303182
Q06704	Golgin IMH1 OS=Saccharomyces cerevisiae (strain ATCC 204508 / S288c) OX=559292 GN=IMH1 PE=1 SV=1	0	9.324	5	3	4	3	911	105.2	5.63	8.96	3	1.11	0.15	0.200668	0.697522
Q04120	Peroxiredoxin TSA2 OS=Saccharomyces cerevisiae (strain ATCC 204508 / S288c) OX=559292 GN=TSA2 PE=1 SV=3	0	9.319	12	2	6	1	196	21.6	7.28	14.36	2	0.96	-0.06	0.859415	0.0657969
Q04347	Bud site selection protein 22 OS=Saccharomyces cerevisiae (strain ATCC 204508 / S288c) OX=559292 GN=BUD22 PE=1 SV=1	0	9.313	5	3	4	3	519	60	8.79	12.08	3	1.016	0.02	0.629012	0.201341
P13586	Calcium-transporting ATPase 1 OS=Saccharomyces cerevisiae (strain ATCC 204508 / S288c) OX=559292 GN=PMR1 PE=1 SV=1	0	9.292	5	3	3	3	950	104.5	5.68	8.88	3	0.955	-0.07	0.208022	0.68189
P53844	Phosphatidylinositol transfer protein PDR17 OS=Saccharomyces cerevisiae (strain ATCC 204508 / S288c) OX=559292 GN=PDR17 PE=1 SV=1	0	9.28	10	2	2	2	350	40.7	7.2	8.56	2	0.985	-0.02	0.995255	0.00206558
P36100	Transcription initiation factor IIE subunit alpha OS=Saccharomyces cerevisiae (strain ATCC 204508 / S288c) OX=559292 GN=TFA1 PE=1 SV=1	0	9.216	4	2	2	2	482	54.7	4.51	7.68	2	1.159	0.21	0.0897091	1.04716
P69771	Vacuolar protein-sorting-associated protein 46 OS=Saccharomyces cerevisiae (strain ATCC 204508 / S288c) OX=559292 GN=DID2 PE=1 SV=1	0	9.211	13	3	4	3	204	23.1	6.87	12.45	3	0.988	-0.02	0.830548	0.0806353
P25367	[PIN+] prion protein RNQ1 OS=Saccharomyces cerevisiae (strain ATCC 204508 / S288c) OX=559292 GN=RNQ1 PE=1 SV=2	0	9.209	8	2	2	2	405	42.6	6.64	9.54	2	0.957	-0.06	0.419244	0.377533
P15274	AMP deaminase OS=Saccharomyces cerevisiae (strain ATCC 204508 / S288c) OX=559292 GN=AMD1 PE=1 SV=2	0	9.201	3	3	3	3	810	93.2	6.61	8.93	3	0.956	-0.07	0.119697	0.921916
P29468	Poly(A) polymerase OS=Saccharomyces cerevisiae (strain ATCC 204508 / S288c) OX=559292 GN=PAP1 PE=1 SV=1	0	9.194	6	3	3	3	568	64.5	7.87	7.83	3	1.056	0.08	0.900397	0.0455657
P46985	Probable alpha-1,6-mannosyltransferase MNN11 OS=Saccharomyces cerevisiae (strain ATCC 204508 / S288c) OX=559292 GN=MNN11 PE=1 SV=2	0	9.186	8	3	3	3	422	47.8	8.37	8.36	3	0.977	-0.03	0.593911	0.226279
P47112	Cell division cycle protein CDT1 OS=Saccharomyces cerevisiae (strain ATCC 204508 / S288c) OX=559292 GN=TAH11 PE=1 SV=1	0	9.181	5	3	3	3	604	68.4	8.51	6.24	3	1.038	0.05	0.871808	0.0595792
P29055	Transcription initiation factor IIB OS=Saccharomyces cerevisiae (strain ATCC 204508 / S288c) OX=559292 GN=SUA7 PE=1 SV=1	0	9.177	9	2	3	2	345	38.2	8.6	10.94	2	0.986	-0.02	0.998359	0.000713197
Q92331	Vacuolar protein sorting-associated protein 5 OS=Saccharomyces cerevisiae (strain ATCC 204508 / S288c) OX=559292 GN=VPS5 PE=1 SV=1	0	9.151	5	2	2	2	675	76.4	5.19	8.55	2	0.935	-0.1	0.116407	0.934022
P53064	RNA polymerase-associated protein RTF1 OS=Saccharomyces cerevisiae (strain ATCC 204508 / S288c) OX=559292 GN=RTF1 PE=1 SV=2	0	9.15	5	2	2	2	558	65.8	5.39	8.95	2	0.95	-0.07	0.0658132	1.18169
P23293	Serine/threonine-protein kinase BUR1 OS=Saccharomyces cerevisiae (strain ATCC 204508 / S288c) OX=559292 GN=SGV1 PE=1 SV=1	0	9.147	4	3	3	3	657	74.2	9.52	7.18	3	1.248	0.32	0.0424552	1.37207
Q06697	Cell division control protein 73 OS=Saccharomyces cerevisiae (strain ATCC 204508 / S288c) OX=559292 GN=CDC73 PE=1 SV=1	0	9.136	9	3	3	3	393	44.4	7.91	8.7	3	0.976	-0.04	0.787426	0.10379	Met-loss [N-Term]
P47141	37S ribosomal protein S26, mitochondrial OS=Saccharomyces cerevisiae (strain ATCC 204508 / S288c) OX=559292 GN=RSM26 PE=1 SV=1	0	9.133	20	3	5	3	266	30.2	8.81	8.62	3	1.002	0	0.981655	0.00804132
Q06389	Calcium-binding protein NCS-1 OS=Saccharomyces cerevisiae (strain ATCC 204508 / S288c) OX=559292 GN=FRQ1 PE=1 SV=2	0	9.131	13	2	4	2	190	22	5.03	6.08	2	1.113	0.15	0.932436	0.0303808
P36081	PMA1 stabilization in the Golgi protein 1 OS=Saccharomyces cerevisiae (strain ATCC 204508 / S288c) OX=559292 GN=PSG1 PE=1 SV=1	0	9.128	9	2	3	2	392	46	8.91	9.89	2	0.906	-0.14	0.0352398	1.45297
P33204	Actin-related protein 2/3 complex subunit 4 OS=Saccharomyces cerevisiae (strain ATCC 204508 / S288c) OX=559292 GN=ARC19 PE=1 SV=2	0	9.119	27	3	3	3	171	19.9	5.4	7.86	3	0.963	-0.05	0.465368	0.332203
Q03758	Ubiquitin ligase-binding protein BUL2 OS=Saccharomyces cerevisiae (strain ATCC 204508 / S288c) OX=559292 GN=BUL2 PE=1 SV=1	0	9.108	3	3	3	3	920	104.7	8	7.62	3	1.016	0.02	0.947339	0.0234948
P53874	Ubiquitin carboxyl-terminal hydrolase 10 OS=Saccharomyces cerevisiae (strain ATCC 204508 / S288c) OX=559292 GN=UBP10 PE=1 SV=2	0	9.099	4	2	2	2	792	88.5	5.5	9.86	2	1.141	0.19	0.0121675	1.9148
P40046	Vacuolar transporter chaperone 1 OS=Saccharomyces cerevisiae (strain ATCC 204508 / S288c) OX=559292 GN=VTC1 PE=1 SV=3	0	9.088	12	3	3	3	129	14.4	10.52	7.35	3	0.798	-0.33	0.155629	0.80791
P39931	Protein SSP120 OS=Saccharomyces cerevisiae (strain ATCC 204508 / S288c) OX=559292 GN=SSP120 PE=1 SV=1	0	9.086	11	2	2	2	234	27.3	5.11	10.68	2	1.062	0.09	0.532182	0.27394
P42839	Low affinity vacuolar monovalent cation/H(+) antiporter OS=Saccharomyces cerevisiae (strain ATCC 204508 / S288c) OX=559292 GN=VNX1 PE=1 SV=1	0	9.071	3	2	2	2	908	102.4	7.15	8.23	2	1.011	0.02	0.999997	1.3706e-06
P52488	Ubiquitin-activating enzyme E1-like OS=Saccharomyces cerevisiae (strain ATCC 204508 / S288c) OX=559292 GN=UBA2 PE=1 SV=1	0	9.04	3	2	2	2	636	71.2	5.14	8.06	2	0.981	-0.03	0.800745	0.0965059
Q06891	Trans-acting factor D OS=Saccharomyces cerevisiae (strain ATCC 204508 / S288c) OX=559292 GN=RAF1 PE=2 SV=1	0	9.039	24	2	2	2	181	21.3	6.2	9.09	2	1.053	0.07	0.748568	0.125769
P20448	ATP-dependent RNA helicase HCA4 OS=Saccharomyces cerevisiae (strain ATCC 204508 / S288c) OX=559292 GN=HCA4 PE=1 SV=2	0	9.015	4	2	2	2	770	87.1	7.42	9.82	2	0.991	-0.01	0.867947	0.0615069
P38085	Valine/tyrosine/tryptophan amino-acid permease 1 OS=Saccharomyces cerevisiae (strain ATCC 204508 / S288c) OX=559292 GN=TAT1 PE=1 SV=1	0	9.003	4	2	2	2	619	68.7	7.74	8.52	2	0.897	-0.16	0.449708	0.347069
Q02648	tRNA (uracil-O(2)-)-methyltransferase OS=Saccharomyces cerevisiae (strain ATCC 204508 / S288c) OX=559292 GN=TRM44 PE=1 SV=1	0	9	5	2	2	2	567	64.8	8.56	10.02	2	1.042	0.06	0.496115	0.304418
P47123	Nuclear import protein MOG1 OS=Saccharomyces cerevisiae (strain ATCC 204508 / S288c) OX=559292 GN=MOG1 PE=1 SV=1	0	8.995	20	2	2	2	218	24.3	4.68	6.43	2	0.914	-0.13	0.405569	0.391935
P53885	Signal transduction protein MDG1 OS=Saccharomyces cerevisiae (strain ATCC 204508 / S288c) OX=559292 GN=MDG1 PE=1 SV=1	0	8.989	7	2	2	2	366	40.3	5.8	9.55	2	0.917	-0.12	0.276272	0.558663
P40496	37S ribosomal protein S25, mitochondrial OS=Saccharomyces cerevisiae (strain ATCC 204508 / S288c) OX=559292 GN=RSM25 PE=1 SV=1	0	8.983	14	4	4	4	264	30.5	6.25	6.49	4	0.961	-0.06	0.218839	0.659875
Q03921	Protein dopey OS=Saccharomyces cerevisiae (strain ATCC 204508 / S288c) OX=559292 GN=DOP1 PE=1 SV=1	0	8.967	3	4	4	4	1698	194.6	5.69	4.49	4	0.976	-0.04	0.726654	0.138672
P32347	Uroporphyrinogen decarboxylase OS=Saccharomyces cerevisiae (strain ATCC 204508 / S288c) OX=559292 GN=HEM12 PE=1 SV=1	0	8.945	8	4	4	4	362	41.3	7.08	10.81	4	0.985	-0.02	0.488982	0.310707
P32191	Glycerol-3-phosphate dehydrogenase, mitochondrial OS=Saccharomyces cerevisiae (strain ATCC 204508 / S288c) OX=559292 GN=GUT2 PE=1 SV=2	0	8.93	5	4	5	4	649	72.3	7.9	5.45	4	1.084	0.12	0.295212	0.529867	Met-loss [N-Term]
P40319	Elongation of fatty acids protein 3 OS=Saccharomyces cerevisiae (strain ATCC 204508 / S288c) OX=559292 GN=ELO3 PE=1 SV=1	0	8.924	10	2	2	2	345	39.4	9.31	8.68	2	0.998	0	0.669504	0.174247
P53898	Protein NSG2 OS=Saccharomyces cerevisiae (strain ATCC 204508 / S288c) OX=559292 GN=NSG2 PE=1 SV=1	0	8.868	7	2	2	2	299	33.6	7.03	7.19	2	0.9	-0.15	0.185475	0.731715
P40506	Phosphopantothenate--cysteine ligase CAB2 OS=Saccharomyces cerevisiae (strain ATCC 204508 / S288c) OX=559292 GN=CAB2 PE=1 SV=2	0	8.86	7	2	3	2	365	41.8	8.27	9.38	2	1.346	0.43	0.22682	0.644319
Q01163	37S ribosomal protein S23, mitochondrial OS=Saccharomyces cerevisiae (strain ATCC 204508 / S288c) OX=559292 GN=RSM23 PE=1 SV=3	0	8.859	6	3	3	3	450	50.8	9.73	5.17	3	1.004	0.01	0.625509	0.203766
P39010	Palmitoyltransferase AKR1 OS=Saccharomyces cerevisiae (strain ATCC 204508 / S288c) OX=559292 GN=AKR1 PE=1 SV=1	0	8.857	4	2	2	2	764	85.8	5.72	8.71	2	0.955	-0.07	0.580202	0.236421
P13393	TATA-box-binding protein OS=Saccharomyces cerevisiae (strain ATCC 204508 / S288c) OX=559292 GN=SPT15 PE=1 SV=3	0	8.818	10	2	2	2	240	27	9.36	7.77	2	0.937	-0.09	0.0193652	1.71298
P32342	Signal recognition particle subunit SRP21 OS=Saccharomyces cerevisiae (strain ATCC 204508 / S288c) OX=559292 GN=SRP21 PE=1 SV=3	0	8.807	22	3	3	3	167	18.4	10.39	8.93	3	0.931	-0.1	0.395169	0.403217
Q07914	Mitochondrial import inner membrane translocase subunit TIM14 OS=Saccharomyces cerevisiae (strain ATCC 204508 / S288c) OX=559292 GN=PAM18 PE=1 SV=1	0	8.785	17	3	4	3	168	17.9	9.5	10.43	3	0.949	-0.08	0.044384	1.35277
Q07589	Uncharacterized protein YDL144C OS=Saccharomyces cerevisiae (strain ATCC 204508 / S288c) OX=559292 GN=YDL144C PE=1 SV=2	0	8.779	9	2	2	2	356	39.8	6.73	9.64	2	0.991	-0.01	0.866832	0.0620651
Q12035	rRNA-processing protein FCF2 OS=Saccharomyces cerevisiae (strain ATCC 204508 / S288c) OX=559292 GN=FCF2 PE=1 SV=1	0	8.76	18	4	4	4	217	25.6	9.5	4.19	4	0.967	-0.05	0.350142	0.455756
P36149	Trafficking protein particle complex subunit BET3 OS=Saccharomyces cerevisiae (strain ATCC 204508 / S288c) OX=559292 GN=BET3 PE=1 SV=1	0	8.73	22	3	3	3	193	22.1	5.06	7.1	3	0.935	-0.1	0.231297	0.635829
P46984	EKC/KEOPS complex subunit GON7 OS=Saccharomyces cerevisiae (strain ATCC 204508 / S288c) OX=559292 GN=GON7 PE=1 SV=1	0	8.728	28	3	3	3	123	13.6	4.88	8.34	3	1.076	0.11	0.295957	0.528771
P32478	Cell wall mannoprotein HSP150 OS=Saccharomyces cerevisiae (strain ATCC 204508 / S288c) OX=559292 GN=HSP150 PE=1 SV=2	0	8.693	16	2	2	1	413	41	5.27	8.73	2	0.962	-0.06	0.724766	0.139802
Q02204	54S ribosomal protein L13, mitochondrial OS=Saccharomyces cerevisiae (strain ATCC 204508 / S288c) OX=559292 GN=MRPL13 PE=1 SV=2	0	8.692	12	2	2	2	264	30.3	8.92	8.11	2	0.911	-0.13	0.434895	0.361616
P03871	Partitioning protein REP1 OS=Saccharomyces cerevisiae (strain ATCC 204508 / S288c) OX=559292 GN=REP1 PE=1 SV=1	0	8.688	9	3	3	3	373	43.2	6.42	9.82	3	1.221	0.29	0.121241	0.916352
P43586	60S ribosomal subunit assembly/export protein LOC1 OS=Saccharomyces cerevisiae (strain ATCC 204508 / S288c) OX=559292 GN=LOC1 PE=1 SV=1	0	8.688	12	2	2	2	204	23.6	10.32	7.52	2	1.008	0.01	0.739531	0.131044
Q08773	ISWI chromatin-remodeling complex ATPase ISW2 OS=Saccharomyces cerevisiae (strain ATCC 204508 / S288c) OX=559292 GN=ISW2 PE=1 SV=1	0	8.684	2	2	2	1	1120	130.2	6.64	7.96	2	1.087	0.12	0.19845	0.70235
P21957	Transcriptional repressor OPI1 OS=Saccharomyces cerevisiae (strain ATCC 204508 / S288c) OX=559292 GN=OPI1 PE=1 SV=1	0	8.681	8	2	2	2	404	46	5.16	7.44	2	1.016	0.02	0.979963	0.00879047
P36024	Phosphopantothenoylcysteine decarboxylase subunit SIS2 OS=Saccharomyces cerevisiae (strain ATCC 204508 / S288c) OX=559292 GN=SIS2 PE=1 SV=1	0	8.651	5	2	4	2	562	62.4	4.74	13.33	2	1.037	0.05	0.988908	0.00484416
Q12099	ATP-dependent RNA helicase FAL1 OS=Saccharomyces cerevisiae (strain ATCC 204508 / S288c) OX=559292 GN=FAL1 PE=1 SV=1	0	8.648	5	2	3	2	399	45.2	9	6.54	2	1.051	0.07	0.124622	0.904405
Q03497	Serine/threonine-protein kinase STE20 OS=Saccharomyces cerevisiae (strain ATCC 204508 / S288c) OX=559292 GN=STE20 PE=1 SV=1	0	8.644	3	2	3	2	939	102.3	7.33	11.78	2	1.293	0.37	0.0294415	1.53104
P25040	20S rRNA accumulation protein 4 OS=Saccharomyces cerevisiae (strain ATCC 204508 / S288c) OX=559292 GN=TSR4 PE=1 SV=2	0	8.643	7	2	2	2	408	46	4.93	8.15	2	0.936	-0.1	0.399911	0.398037
P39742	Translocation protein SEC72 OS=Saccharomyces cerevisiae (strain ATCC 204508 / S288c) OX=559292 GN=SEC72 PE=1 SV=3	0	8.619	12	3	3	3	193	21.6	5.68	8.42	3	1.01	0.01	0.519521	0.284397
Q12486	Uncharacterized hydrolase YOR131C OS=Saccharomyces cerevisiae (strain ATCC 204508 / S288c) OX=559292 GN=YOR131C PE=1 SV=1	0	8.615	10	2	2	2	218	24.8	6.64	7.14	2	1.002	0	0.97981	0.00885824
Q05778	Proteasome chaperone 1 OS=Saccharomyces cerevisiae (strain ATCC 204508 / S288c) OX=559292 GN=PBA1 PE=1 SV=2	0	8.602	10	2	3	2	276	30.7	4.81	9.07	2	0.983	-0.03	0.908134	0.0418499
P38089	Protein phosphatase 2C homolog 4 OS=Saccharomyces cerevisiae (strain ATCC 204508 / S288c) OX=559292 GN=PTC4 PE=1 SV=1	0	8.597	6	2	2	2	393	44.1	7.39	7.77	2	0.994	-0.01	0.99166	0.00363737
Q06580	Myosin light chain 2 OS=Saccharomyces cerevisiae (strain ATCC 204508 / S288c) OX=559292 GN=MLC2 PE=1 SV=1	0	8.593	18	3	3	3	163	18.5	4.44	9.03	3	1.15	0.2	0.288104	0.540451
P36527	54S ribosomal protein L28, mitochondrial OS=Saccharomyces cerevisiae (strain ATCC 204508 / S288c) OX=559292 GN=MRPL28 PE=1 SV=2	0	8.591	24	3	3	3	147	17.3	10.49	5.88	3	1.058	0.08	0.386506	0.412844
Q04511	Ubiquitin ligase complex F-box protein UFO1 OS=Saccharomyces cerevisiae (strain ATCC 204508 / S288c) OX=559292 GN=UFO1 PE=1 SV=1	0	8.572	3	1	1	1	668	76.8	5.35	6.05	1	0.925	-0.11	0.184942	0.732965
P57743	U6 snRNA-associated Sm-like protein LSm3 OS=Saccharomyces cerevisiae (strain ATCC 204508 / S288c) OX=559292 GN=LSM3 PE=1 SV=1	0	8.562	30	2	3	2	89	10	4.41	8.89	2	0.999	0	0.954147	0.0203846
P38340	Alpha N-terminal protein methyltransferase 1 OS=Saccharomyces cerevisiae (strain ATCC 204508 / S288c) OX=559292 GN=TAE1 PE=1 SV=1	0	8.559	15	2	2	2	232	26.1	5.26	9.1	2	1.047	0.07	0.633346	0.198359
P53863	J protein JJJ1 OS=Saccharomyces cerevisiae (strain ATCC 204508 / S288c) OX=559292 GN=JJJ1 PE=1 SV=1	0	8.554	6	2	2	2	590	68.7	6.24	8.17	2	0.991	-0.01	0.821897	0.0851825
P46151	Methylenetetrahydrofolate reductase 1 OS=Saccharomyces cerevisiae (strain ATCC 204508 / S288c) OX=559292 GN=MET12 PE=1 SV=2	0	8.538	5	3	3	3	657	73.9	5.36	7.32	3	0.949	-0.08	0.0629782	1.20081
P53337	ER-derived vesicles protein ERV29 OS=Saccharomyces cerevisiae (strain ATCC 204508 / S288c) OX=559292 GN=ERV29 PE=1 SV=1	0	8.517	8	2	2	2	310	35	9.63	8.68	2	0.888	-0.17	0.561038	0.251007
P36517	54S ribosomal protein L4, mitochondrial OS=Saccharomyces cerevisiae (strain ATCC 204508 / S288c) OX=559292 GN=MRPL4 PE=1 SV=2	0	8.514	10	3	3	3	319	36.9	7.65	7.72	3	1.1	0.14	0.0234154	1.6305
Q05518	Protein PAL1 OS=Saccharomyces cerevisiae (strain ATCC 204508 / S288c) OX=559292 GN=PAL1 PE=1 SV=1	0	8.513	5	2	2	2	499	55	9.5	7.92	2	1.232	0.3	0.00108346	2.96519
P37299	Cytochrome b-c1 complex subunit 10, mitochondrial OS=Saccharomyces cerevisiae (strain ATCC 204508 / S288c) OX=559292 GN=QCR10 PE=1 SV=2	0	8.512	26	2	2	2	77	8.6	8.53	10.14	2	0.909	-0.14	0.289251	0.538725
P38080	Serine/threonine-protein kinase AKL1 OS=Saccharomyces cerevisiae (strain ATCC 204508 / S288c) OX=559292 GN=AKL1 PE=1 SV=1	0	8.507	3	3	3	3	1108	123.9	7.69	7.57	3	1.021	0.03	0.927605	0.0326367
P38825	Protein TOM71 OS=Saccharomyces cerevisiae (strain ATCC 204508 / S288c) OX=559292 GN=TOM71 PE=1 SV=1	0	8.5	6	2	2	2	639	71.8	6.14	8.17	2	0.976	-0.04	0.660718	0.179984
P33412	Ethanolamine-phosphate cytidylyltransferase OS=Saccharomyces cerevisiae (strain ATCC 204508 / S288c) OX=559292 GN=ECT1 PE=1 SV=1	0	8.491	8	3	3	3	323	36.8	6.47	8.51	3	0.952	-0.07	0.418751	0.378045	Met-loss [N-Term]
P30605	Myo-inositol transporter 1 OS=Saccharomyces cerevisiae (strain ATCC 204508 / S288c) OX=559292 GN=ITR1 PE=1 SV=2	0	8.467	4	2	2	2	584	63.5	6.54	8.12	2	0.98	-0.03	0.29152	0.535332
P04786	DNA topoisomerase 1 OS=Saccharomyces cerevisiae (strain ATCC 204508 / S288c) OX=559292 GN=TOP1 PE=1 SV=2	0	8.443	4	3	3	3	769	89.9	8.73	9.23	3	0.996	-0.01	0.692552	0.159548
Q05931	Heat shock protein SSQ1, mitochondrial OS=Saccharomyces cerevisiae (strain ATCC 204508 / S288c) OX=559292 GN=SSQ1 PE=1 SV=1	0	8.429	5	4	4	3	657	72.3	6.4	8.75	4	1.013	0.02	0.996189	0.0016582
P08456	CDP-diacylglycerol--serine O-phosphatidyltransferase OS=Saccharomyces cerevisiae (strain ATCC 204508 / S288c) OX=559292 GN=CHO1 PE=1 SV=3	0	8.418	12	2	3	2	276	30.8	6.27	10.72	2	1.046	0.06	0.821576	0.0853521
P37263	UPF0743 protein YCR087C-A OS=Saccharomyces cerevisiae (strain ATCC 204508 / S288c) OX=559292 GN=YCR087C-A PE=1 SV=1	0	8.408	18	2	2	2	153	17.7	9.5	8.66	2	0.976	-0.03	0.487751	0.311802	Met-loss [N-Term]
P36095	Vacuolar protein-sorting-associated protein 24 OS=Saccharomyces cerevisiae (strain ATCC 204508 / S288c) OX=559292 GN=VPS24 PE=1 SV=1	0	8.407	17	2	2	2	224	26.2	5.2	6.32	2	0.879	-0.19	0.348037	0.458375
Q06698	Putative ATP-dependent RNA helicase YLR419W OS=Saccharomyces cerevisiae (strain ATCC 204508 / S288c) OX=559292 GN=YLR419W PE=1 SV=1	0	8.387	3	3	3	3	1435	162.9	9.1	6.78	3	0.953	-0.07	0.971452	0.0125788
P40959	Sorting nexin MVP1 OS=Saccharomyces cerevisiae (strain ATCC 204508 / S288c) OX=559292 GN=MVP1 PE=1 SV=2	0	8.366	5	2	4	2	511	59.6	5.5	11.85	2	1.074	0.1	0.533128	0.273169
P13186	Serine/threonine-protein kinase KIN2 OS=Saccharomyces cerevisiae (strain ATCC 204508 / S288c) OX=559292 GN=KIN2 PE=1 SV=3	0	8.356	3	2	2	2	1147	128.3	9.41	7.93	2	0.955	-0.07	0.930809	0.0311394
P28496	Ceramide synthase LAC1 OS=Saccharomyces cerevisiae (strain ATCC 204508 / S288c) OX=559292 GN=LAC1 PE=1 SV=2	0	8.349	8	2	2	2	418	49	9.44	8.06	2	0.993	-0.01	0.903117	0.0442561
Q04472	Mitochondrial inner membrane i-AAA protease supercomplex subunit MGR3 OS=Saccharomyces cerevisiae (strain ATCC 204508 / S288c) OX=559292 GN=MGR3 PE=1 SV=1	0	8.338	7	3	3	3	501	58	8.34	5.6	3	0.734	-0.45	0.0127295	1.89519
P38749	AP-1-like transcription factor YAP3 OS=Saccharomyces cerevisiae (strain ATCC 204508 / S288c) OX=559292 GN=YAP3 PE=1 SV=1	0	8.336	8	2	2	2	330	37.9	5.15	8.97	2	0.999	0	0.997049	0.00128331
Q12746	Plasma membrane-associated coenzyme Q6 reductase PGA3 OS=Saccharomyces cerevisiae (strain ATCC 204508 / S288c) OX=559292 GN=PGA3 PE=1 SV=1	0	8.333	8	3	4	3	312	35.3	5.55	8.24	3	0.928	-0.11	0.455327	0.341677
Q07915	Ribosome biogenesis protein RLP24 OS=Saccharomyces cerevisiae (strain ATCC 204508 / S288c) OX=559292 GN=RLP24 PE=1 SV=1	0	8.326	9	3	3	3	199	24	9.57	9.18	3	0.957	-0.06	0.169253	0.771463
Q01919	Serine/threonine-protein kinase KIN4 OS=Saccharomyces cerevisiae (strain ATCC 204508 / S288c) OX=559292 GN=KIN4 PE=1 SV=1	0	8.309	3	1	1	1	800	90	9.48	6.81	1	1.045	0.06	0.708927	0.149399
P36046	Mitochondrial intermembrane space import and assembly protein 40 OS=Saccharomyces cerevisiae (strain ATCC 204508 / S288c) OX=559292 GN=MIA40 PE=1 SV=2	0	8.308	5	2	2	2	403	44.5	4.56	7.94	2	0.909	-0.14	0.246488	0.608204
P34222	Peptidyl-tRNA hydrolase 2 OS=Saccharomyces cerevisiae (strain ATCC 204508 / S288c) OX=559292 GN=PTH2 PE=1 SV=2	0	8.303	13	3	3	3	208	22.4	5.43	7.57	3	1.095	0.13	0.0530685	1.27516
P25618	Protein CWH43 OS=Saccharomyces cerevisiae (strain ATCC 204508 / S288c) OX=559292 GN=CWH43 PE=1 SV=2	0	8.285	3	2	2	2	953	107.8	6.25	8.41	2	1.042	0.06	0.405207	0.392324
P53941	U3 small nucleolar ribonucleoprotein protein IMP4 OS=Saccharomyces cerevisiae (strain ATCC 204508 / S288c) OX=559292 GN=IMP4 PE=1 SV=1	0	8.265	8	3	3	3	290	33.5	9.06	7.96	3	0.987	-0.02	0.889808	0.0507036
P46951	Cargo-transport protein YPP1 OS=Saccharomyces cerevisiae (strain ATCC 204508 / S288c) OX=559292 GN=YPP1 PE=1 SV=1	0	8.239	4	2	2	2	817	95.3	5.35	5.86	2	1.07	0.1	0.161824	0.790957
Q92317	Negative cofactor 2 complex subunit beta OS=Saccharomyces cerevisiae (strain ATCC 204508 / S288c) OX=559292 GN=NCB2 PE=1 SV=1	0	8.236	21	3	3	3	146	16.6	4.96	8.92	3	1.008	0.01	0.962106	0.0167771
Q03799	37S ribosomal protein S8, mitochondrial OS=Saccharomyces cerevisiae (strain ATCC 204508 / S288c) OX=559292 GN=MRPS8 PE=1 SV=1	0	8.235	17	2	2	2	155	17.5	9.6	8.14	2	0.965	-0.05	0.728093	0.137813
P38066	GTP cyclohydrolase-2 OS=Saccharomyces cerevisiae (strain ATCC 204508 / S288c) OX=559292 GN=RIB1 PE=1 SV=2	0	8.193	8	2	4	2	345	38.3	6.34	12.66	2	1.013	0.02	0.962965	0.0163896
P36040	Proteasome assembly chaperone 2 OS=Saccharomyces cerevisiae (strain ATCC 204508 / S288c) OX=559292 GN=ADD66 PE=1 SV=1	0	8.144	9	2	2	2	267	30.7	4.74	8.67	2				#VALUE!
P43597	Uncharacterized protein YFR016C OS=Saccharomyces cerevisiae (strain ATCC 204508 / S288c) OX=559292 GN=YFR016C PE=1 SV=1	0	8.11	2	2	2	2	1233	137.6	4.48	6.25	2	1.244	0.31	0.936592	0.0284496
P53923	Cytoplasmic tRNA 2-thiolation protein 2 OS=Saccharomyces cerevisiae (strain ATCC 204508 / S288c) OX=559292 GN=NCS2 PE=1 SV=1	0	8.077	5	2	2	2	493	56.4	6.39	6.18	2	0.986	-0.02	0.688563	0.162057
P52891	Nucleoporin NUP84 OS=Saccharomyces cerevisiae (strain ATCC 204508 / S288c) OX=559292 GN=NUP84 PE=1 SV=1	0	8.066	5	2	2	2	726	83.6	4.84	6.88	2	0.93	-0.1	0.78104	0.107327
Q12096	Glucose N-acetyltransferase 1 OS=Saccharomyces cerevisiae (strain ATCC 204508 / S288c) OX=559292 GN=GNT1 PE=1 SV=1	0	8.065	9	3	3	3	491	57.5	8.37	6.44	3	1.047	0.07	0.13598	0.866524
P08964	Myosin-1 OS=Saccharomyces cerevisiae (strain ATCC 204508 / S288c) OX=559292 GN=MYO1 PE=1 SV=3	0	8.045	1	3	3	3	1928	223.5	6.4	4.96	3	1.124	0.17	0.129646	0.88724
Q02884	Elongator complex protein 4 OS=Saccharomyces cerevisiae (strain ATCC 204508 / S288c) OX=559292 GN=ELP4 PE=1 SV=1	0	8.034	4	2	2	2	456	51.1	9.45	6.72	2	0.316	-1.66	0.037766	1.4229
P47103	Peptidyl-prolyl cis-trans isomerase CYP7 OS=Saccharomyces cerevisiae (strain ATCC 204508 / S288c) OX=559292 GN=CPR7 PE=1 SV=1	0	8.033	6	3	4	3	393	45.1	5.43	9.16	3	1.164	0.22	0.704744	0.151969
P13382	DNA polymerase alpha catalytic subunit A OS=Saccharomyces cerevisiae (strain ATCC 204508 / S288c) OX=559292 GN=POL1 PE=1 SV=2	0	8.011	3	2	3	2	1468	166.7	6.24	7.55	2	0.911	-0.14	0.106952	0.970809
O13547	Covalently-linked cell wall protein 14 OS=Saccharomyces cerevisiae (strain ATCC 204508 / S288c) OX=559292 GN=CCW14 PE=1 SV=1	0	8.01	10	1	1	1	238	23.3	5.94	6.94	1	1.38	0.46	0.0156716	1.80489
Q04458	Fatty aldehyde dehydrogenase HFD1 OS=Saccharomyces cerevisiae (strain ATCC 204508 / S288c) OX=559292 GN=HFD1 PE=1 SV=1	0	8.005	6	2	2	2	532	59.9	6.76	6.38	2	0.983	-0.02	0.966343	0.0148689
P32914	Transcription elongation factor SPT4 OS=Saccharomyces cerevisiae (strain ATCC 204508 / S288c) OX=559292 GN=SPT4 PE=1 SV=1	0	7.996	30	2	3	2	102	11.2	5.12	11.76	2	1.053	0.07	0.861503	0.0647431
P38803	Pre-rRNA-processing protein IPI1 OS=Saccharomyces cerevisiae (strain ATCC 204508 / S288c) OX=559292 GN=IPI1 PE=1 SV=1	0	7.996	11	3	3	3	334	37.8	9.51	4.93	3	0.994	-0.01	0.777239	0.109445
P53734	ATP-dependent RNA helicase DBP6 OS=Saccharomyces cerevisiae (strain ATCC 204508 / S288c) OX=559292 GN=DBP6 PE=1 SV=1	0	7.962	4	2	2	2	629	70.3	6.25	7.65	2	0.988	-0.02	0.621147	0.206806
P53723	UPF0674 endoplasmic reticulum membrane protein YNR021W OS=Saccharomyces cerevisiae (strain ATCC 204508 / S288c) OX=559292 GN=YNR021W PE=1 SV=3	0	7.951	6	2	2	2	404	47.1	9.39	8.62	2	1.091	0.13	0.999907	4.0233e-05
Q12028	AP-1 complex subunit gamma-1 OS=Saccharomyces cerevisiae (strain ATCC 204508 / S288c) OX=559292 GN=APL4 PE=1 SV=1	0	7.882	5	2	2	2	832	93.6	5.45	8.38	2	0.934	-0.1	0.815667	0.088487
P40210	Protein SIP5 OS=Saccharomyces cerevisiae (strain ATCC 204508 / S288c) OX=559292 GN=SIP5 PE=1 SV=1	0	7.87	6	2	2	2	489	55.8	7.84	6.29	2	1.162	0.22	0.200847	0.697135
Q3E7A4	COX assembly mitochondrial protein 2 OS=Saccharomyces cerevisiae (strain ATCC 204508 / S288c) OX=559292 GN=CMC2 PE=1 SV=1	0	7.853	21	2	2	2	109	12.9	8.41	7.58	2	1.051	0.07	0.181964	0.740015
P53968	Transcriptional regulator CRZ1 OS=Saccharomyces cerevisiae (strain ATCC 204508 / S288c) OX=559292 GN=CRZ1 PE=1 SV=1	0	7.838	3	2	2	2	678	76.3	6.14	5.86	2	1.02	0.03	0.995026	0.0021657
Q05788	Purine nucleoside phosphorylase OS=Saccharomyces cerevisiae (strain ATCC 204508 / S288c) OX=559292 GN=PNP1 PE=1 SV=1	0	7.83	7	2	2	2	311	33.7	7.27	7.4	2	0.773	-0.37	0.0841877	1.07475
P27637	Bud site selection protein 14 OS=Saccharomyces cerevisiae (strain ATCC 204508 / S288c) OX=559292 GN=BUD14 PE=1 SV=4	0	7.825	4	2	4	2	709	78.9	4.51	10.87	2	1.063	0.09	0.86331	0.0638334
Q12400	tRNA (guanine(9)-N1)-methyltransferase OS=Saccharomyces cerevisiae (strain ATCC 204508 / S288c) OX=559292 GN=TRM10 PE=1 SV=1	0	7.823	11	2	2	2	293	34.5	9.25	3.34	2	0.943	-0.08	0.986409	0.00594296
P36525	54S ribosomal protein L24, mitochondrial OS=Saccharomyces cerevisiae (strain ATCC 204508 / S288c) OX=559292 GN=MRPL24 PE=1 SV=2	0	7.817	13	2	2	2	258	30	10.13	7.81	2	1.093	0.13	0.107532	0.968463
P39003	High-affinity hexose transporter HXT6 OS=Saccharomyces cerevisiae (strain ATCC 204508 / S288c) OX=559292 GN=HXT6 PE=1 SV=2	0	7.817	5	2	2	1	570	62.7	7.75	6.88	2	0.8	-0.32	0.221071	0.655468
Q02932	Importin beta-like protein KAP120 OS=Saccharomyces cerevisiae (strain ATCC 204508 / S288c) OX=559292 GN=KAP120 PE=1 SV=1	0	7.813	3	2	2	2	1032	119.5	5.26	7.96	2	1.08	0.11	0.436222	0.360292
Q05636	Exosome complex component RRP45 OS=Saccharomyces cerevisiae (strain ATCC 204508 / S288c) OX=559292 GN=RRP45 PE=1 SV=1	0	7.812	8	3	3	3	305	33.9	5.08	8.43	3	0.954	-0.07	0.551498	0.258456
P25808	ATP-dependent rRNA helicase SPB4 OS=Saccharomyces cerevisiae (strain ATCC 204508 / S288c) OX=559292 GN=SPB4 PE=1 SV=1	0	7.804	6	2	2	2	606	69.4	9.04	5.38	2	0.979	-0.03	0.458479	0.338681
P40582	Glutathione S-transferase 1 OS=Saccharomyces cerevisiae (strain ATCC 204508 / S288c) OX=559292 GN=GTT1 PE=1 SV=1	0	7.78	13	2	3	2	234	26.8	6.65	8.88	2	0.931	-0.1	0.682023	0.166201
P32477	Glutamate--cysteine ligase OS=Saccharomyces cerevisiae (strain ATCC 204508 / S288c) OX=559292 GN=GSH1 PE=1 SV=1	0	7.778	4	2	2	2	678	78.2	6.28	8.11	2	1.055	0.08	0.158614	0.79966	Met-loss [N-Term]
P25617	Uncharacterized protein YCR016W OS=Saccharomyces cerevisiae (strain ATCC 204508 / S288c) OX=559292 GN=YCR016W PE=1 SV=2	0	7.764	11	2	2	2	290	33.6	7.93	7.5	2	1.021	0.03	0.998489	0.000656652
P38996	Nuclear polyadenylated RNA-binding protein 3 OS=Saccharomyces cerevisiae (strain ATCC 204508 / S288c) OX=559292 GN=NAB3 PE=1 SV=1	0	7.757	3	2	2	2	802	90.4	4.51	8.68	2	1.03	0.04	0.979584	0.00895841
P40469	DNA repair/transcription protein MET18/MMS19 OS=Saccharomyces cerevisiae (strain ATCC 204508 / S288c) OX=559292 GN=MET18 PE=1 SV=1	0	7.756	4	3	3	3	1032	117.8	5.88	5.76	3	0.997	0	0.766826	0.115303
P43619	Nicotinate-nucleotide pyrophosphorylase [carboxylating] OS=Saccharomyces cerevisiae (strain ATCC 204508 / S288c) OX=559292 GN=BNA6 PE=1 SV=1	0	7.732	16	4	4	4	295	32.3	5.85	6.34	4	0.893	-0.16	0.141576	0.84901
P32902	37S ribosomal protein MRP4, mitochondrial OS=Saccharomyces cerevisiae (strain ATCC 204508 / S288c) OX=559292 GN=MRP4 PE=1 SV=1	0	7.716	7	2	3	2	394	44.1	8.76	8.11	2	1.148	0.2	0.0584102	1.23351
Q04307	DNA-directed RNA polymerase III subunit RPC10 OS=Saccharomyces cerevisiae (strain ATCC 204508 / S288c) OX=559292 GN=RPC11 PE=1 SV=1	0	7.714	16	1	1	1	110	12.5	5.01	6.41	1	0.913	-0.13	0.122159	0.913075
Q12255	Vacuolar v-SNARE NYV1 OS=Saccharomyces cerevisiae (strain ATCC 204508 / S288c) OX=559292 GN=NYV1 PE=1 SV=2	0	7.686	16	2	2	2	253	28.9	5.66	5.42	2	0.992	-0.01	0.743715	0.128594
O75012	37S ribosomal protein MRP10, mitochondrial OS=Saccharomyces cerevisiae (strain ATCC 204508 / S288c) OX=559292 GN=MRP10 PE=1 SV=1	0	7.669	21	2	4	2	95	10.7	9.89	6.29	2	1.336	0.42	0.0434896	1.36161
P11433	Cell division control protein 24 OS=Saccharomyces cerevisiae (strain ATCC 204508 / S288c) OX=559292 GN=CDC24 PE=1 SV=2	0	7.657	3	2	2	2	854	96.9	8.46	7.51	2	1.02	0.03	0.927916	0.0324913
Q07834	KH domain-containing protein YLL032C OS=Saccharomyces cerevisiae (strain ATCC 204508 / S288c) OX=559292 GN=YLL032C PE=1 SV=1	0	7.647	3	2	2	2	825	94.5	7.21	6.1	2	1.02	0.03	0.755451	0.121793
P48562	Serine/threonine-protein kinase CLA4 OS=Saccharomyces cerevisiae (strain ATCC 204508 / S288c) OX=559292 GN=CLA4 PE=1 SV=1	0	7.628	4	3	4	3	842	93.9	9.09	9.07	3	1.05	0.07	0.270837	0.567291
Q04119	Endopolyphosphatase OS=Saccharomyces cerevisiae (strain ATCC 204508 / S288c) OX=559292 GN=PPN1 PE=1 SV=1	0	7.628	4	2	2	2	674	78.3	6.87	7.1	2	0.913	-0.13	0.0832007	1.07987
P28319	Cell wall protein CWP1 OS=Saccharomyces cerevisiae (strain ATCC 204508 / S288c) OX=559292 GN=CWP1 PE=1 SV=2	0	7.625	6	1	1	1	239	24.3	4.67	5.67	1	0.935	-0.1	0.448128	0.348598
Q04673	General transcription and DNA repair factor IIH subunit SSL1 OS=Saccharomyces cerevisiae (strain ATCC 204508 / S288c) OX=559292 GN=SSL1 PE=1 SV=1	0	7.614	6	2	2	2	461	52.3	7.8	3.53	2	1.388	0.47	0.283651	0.547215
P36168	EST/SMG-like protein 2 OS=Saccharomyces cerevisiae (strain ATCC 204508 / S288c) OX=559292 GN=ESL2 PE=1 SV=1	0	7.601	4	3	4	3	1195	137.4	5.43	6.48	3	1.03	0.04	0.95074	0.0219381
P36114	IML2-like protein YKR018C OS=Saccharomyces cerevisiae (strain ATCC 204508 / S288c) OX=559292 GN=YKR018C PE=1 SV=1	0	7.6	3	2	2	2	725	81.7	5.16	5.66	2	0.986	-0.02	0.950231	0.0221708
P32864	Rab proteins geranylgeranyltransferase component A OS=Saccharomyces cerevisiae (strain ATCC 204508 / S288c) OX=559292 GN=MRS6 PE=1 SV=2	0	7.596	5	2	2	2	603	67.3	4.74	9.51	2	1.1	0.14	0.45119	0.345641
P32643	Trans-aconitate 3-methyltransferase OS=Saccharomyces cerevisiae (strain ATCC 204508 / S288c) OX=559292 GN=TMT1 PE=1 SV=1	0	7.595	8	2	3	2	299	34.7	6.27	7.93	2	1.01	0.01	0.656741	0.182606
P38237	Ubiquitin carboxyl-terminal hydrolase 14 OS=Saccharomyces cerevisiae (strain ATCC 204508 / S288c) OX=559292 GN=UBP14 PE=1 SV=2	0	7.583	3	2	2	2	781	88.6	5.22	7.84	2	1.084	0.12	0.340449	0.467948
P47166	Protein SGM1 OS=Saccharomyces cerevisiae (strain ATCC 204508 / S288c) OX=559292 GN=SGM1 PE=1 SV=1	0	7.573	4	2	2	2	707	81.1	4.89	6.85	2	1.092	0.13	0.147708	0.830596
P05986	cAMP-dependent protein kinase type 3 OS=Saccharomyces cerevisiae (strain ATCC 204508 / S288c) OX=559292 GN=TPK3 PE=1 SV=2	0	7.532	5	3	3	3	398	45.9	6.34	2.8	3	0.984	-0.02	0.755901	0.121535
P47031	Inclusion body clearance protein IML2 OS=Saccharomyces cerevisiae (strain ATCC 204508 / S288c) OX=559292 GN=IML2 PE=1 SV=1	0	7.519	4	2	2	2	731	82.5	6.64	8.22	2	1.08	0.11	0.154335	0.811534
P36000	AP-1 complex subunit beta-1 OS=Saccharomyces cerevisiae (strain ATCC 204508 / S288c) OX=559292 GN=APL2 PE=1 SV=1	0	7.51	5	2	2	2	726	81.8	5.24	4.31	2	0.861	-0.22	0.27459	0.561316
P36009	Probable ATP-dependent RNA helicase DHR2 OS=Saccharomyces cerevisiae (strain ATCC 204508 / S288c) OX=559292 GN=DHR2 PE=1 SV=1	0	7.49	7	2	2	2	735	82.7	8.9	3.85	2				#VALUE!
Q12234	GRIP domain-containing protein RUD3 OS=Saccharomyces cerevisiae (strain ATCC 204508 / S288c) OX=559292 GN=RUD3 PE=1 SV=1	0	7.462	6	2	3	2	484	56	4.91	11.72	2	0.975	-0.04	0.993804	0.00269913
Q12451	Oxysterol-binding protein homolog 2 OS=Saccharomyces cerevisiae (strain ATCC 204508 / S288c) OX=559292 GN=OSH2 PE=1 SV=1	0	7.449	2	3	4	3	1283	145.7	6.83	8.04	3	1.1	0.14	0.245426	0.61008
P38630	Replication factor C subunit 1 OS=Saccharomyces cerevisiae (strain ATCC 204508 / S288c) OX=559292 GN=RFC1 PE=1 SV=1	0	7.449	3	2	2	2	861	94.8	9.22	4.46	2	1.109	0.15	0.421894	0.374797
P53317	Nucleolar protein 19 OS=Saccharomyces cerevisiae (strain ATCC 204508 / S288c) OX=559292 GN=NOP19 PE=1 SV=1	0	7.443	10	2	2	2	196	22.3	9.69	5.96	2	1.147	0.2	0.0957348	1.01893
P40364	Mitochondrial peculiar membrane protein 1 OS=Saccharomyces cerevisiae (strain ATCC 204508 / S288c) OX=559292 GN=MPM1 PE=1 SV=1	0	7.431	13	2	2	2	252	28.5	5.92	6.91	2	0.937	-0.09	0.21723	0.66308
Q03264	RNA exonuclease NGL2 OS=Saccharomyces cerevisiae (strain ATCC 204508 / S288c) OX=559292 GN=NGL2 PE=1 SV=1	0	7.417	3	1	1	1	515	59.5	7.87	6.96	1	0.983	-0.02	0.825607	0.0832265
P40529	ADP-ribosylation factor GTPase-activating protein effector protein 2 OS=Saccharomyces cerevisiae (strain ATCC 204508 / S288c) OX=559292 GN=AGE2 PE=1 SV=1	0	7.385	9	3	3	3	298	32.6	9.39	6.5	3	1.334	0.42	0.00204301	2.68973
Q03705	EKC/KEOPS complex subunit CGI121 OS=Saccharomyces cerevisiae (strain ATCC 204508 / S288c) OX=559292 GN=CGI121 PE=1 SV=1	0	7.377	16	3	3	3	181	20.6	6.21	7.96	3	0.931	-0.1	0.169864	0.769899	Met-loss [N-Term]
P39081	Protein PCF11 OS=Saccharomyces cerevisiae (strain ATCC 204508 / S288c) OX=559292 GN=PCF11 PE=1 SV=2	0	7.361	5	2	2	2	626	71.9	7.83	5.73	2	0.817	-0.29	0.563667	0.248978
P47158	Putative transferase CAF17, mitochondrial OS=Saccharomyces cerevisiae (strain ATCC 204508 / S288c) OX=559292 GN=IBA57 PE=1 SV=1	0	7.351	8	2	2	2	497	57	7.93	4.16	2	1.023	0.03	0.991195	0.00384071
P36161	Nucleoporin NUP133 OS=Saccharomyces cerevisiae (strain ATCC 204508 / S288c) OX=559292 GN=NUP133 PE=1 SV=1	0	7.349	4	2	2	2	1157	133.2	5.12	6.8	2	0.996	-0.01	0.923205	0.034702
P53925	Uncharacterized vacuolar membrane protein YNL115C OS=Saccharomyces cerevisiae (strain ATCC 204508 / S288c) OX=559292 GN=YNL115C PE=1 SV=1	0	7.343	4	2	3	2	644	74	6.62	10.56	2	0.988	-0.02	0.960194	0.017641
P47133	ER membrane protein complex subunit 2 OS=Saccharomyces cerevisiae (strain ATCC 204508 / S288c) OX=559292 GN=EMC2 PE=1 SV=1	0	7.315	10	2	2	2	292	33.8	5.68	5.09	2	0.962	-0.06	0.993157	0.00298211
P40096	Negative cofactor 2 complex subunit alpha OS=Saccharomyces cerevisiae (strain ATCC 204508 / S288c) OX=559292 GN=BUR6 PE=1 SV=1	0	7.314	13	2	2	2	142	15.5	5.19	6.16	2	1.02	0.03	0.331276	0.47981
P42941	Phosphoserine phosphatase OS=Saccharomyces cerevisiae (strain ATCC 204508 / S288c) OX=559292 GN=SER2 PE=1 SV=1	0	7.31	7	2	3	2	309	34.2	5.21	7.4	2	0.957	-0.06	0.241199	0.617625
Q06497	Peroxisomal adenine nucleotide transporter 1 OS=Saccharomyces cerevisiae (strain ATCC 204508 / S288c) OX=559292 GN=ANT1 PE=1 SV=1	0	7.308	11	2	2	2	328	36.3	9.77	8.27	2	0.949	-0.08	0.609719	0.21487
P40485	Phosphatidylinositol 4,5-bisphosphate-binding protein SLM1 OS=Saccharomyces cerevisiae (strain ATCC 204508 / S288c) OX=559292 GN=SLM1 PE=1 SV=1	0	7.305	5	2	2	2	686	77.9	7.94	6.93	2	0.961	-0.06	0.430958	0.365565
Q06494	Putative pyridoxal reductase OS=Saccharomyces cerevisiae (strain ATCC 204508 / S288c) OX=559292 GN=YPR127W PE=1 SV=1	0	7.302	7	2	3	2	345	38.6	5.99	8.22	2	0.96	-0.06	0.936252	0.0286074
P53616	Probable secreted beta-glucosidase SUN4 OS=Saccharomyces cerevisiae (strain ATCC 204508 / S288c) OX=559292 GN=SUN4 PE=1 SV=1	0	7.283	5	2	4	1	420	43.4	4.36	12.72	2	1.03	0.04	0.99947	0.00023044
P15436	DNA polymerase delta catalytic subunit OS=Saccharomyces cerevisiae (strain ATCC 204508 / S288c) OX=559292 GN=POL3 PE=1 SV=4	0	7.278	3	2	2	2	1097	124.5	8	6.31	2	0.99	-0.01	0.994435	0.00242375
P40548	HSP70 co-chaperone SNL1 OS=Saccharomyces cerevisiae (strain ATCC 204508 / S288c) OX=559292 GN=SNL1 PE=1 SV=1	0	7.267	16	2	2	2	159	18.3	9.57	7.4	2	0.965	-0.05	0.629422	0.201058
P41895	Transcription initiation factor IIF subunit alpha OS=Saccharomyces cerevisiae (strain ATCC 204508 / S288c) OX=559292 GN=TFG1 PE=1 SV=2	0	7.265	4	2	2	2	735	82.1	5.72	8	2	1.05	0.07	0.690676	0.160726
Q03429	Mitochondrial zinc maintenance protein 1, mitochondrial OS=Saccharomyces cerevisiae (strain ATCC 204508 / S288c) OX=559292 GN=MZM1 PE=1 SV=1	0	7.264	20	2	3	2	123	13.9	9.88	9.72	2	1.076	0.11	0.282617	0.548802
P53316	Uncharacterized RNA-binding protein YGR250C OS=Saccharomyces cerevisiae (strain ATCC 204508 / S288c) OX=559292 GN=YGR250C PE=1 SV=1	0	7.261	3	2	2	2	781	89.5	5.35	5.47	2	0.998	0	0.999586	0.000179895
P32867	Protein SSO1 OS=Saccharomyces cerevisiae (strain ATCC 204508 / S288c) OX=559292 GN=SSO1 PE=1 SV=2	0	7.258	7	2	2	1	290	33.1	5.3	8.7	2	1.117	0.16	0.208088	0.681754
P33302	Pleiotropic ABC efflux transporter of multiple drugs OS=Saccharomyces cerevisiae (strain ATCC 204508 / S288c) OX=559292 GN=PDR5 PE=1 SV=1	0	7.241	2	2	2	2	1511	170.3	7.81	5.4	2	0.974	-0.04	0.455265	0.341736
P25332	Ribokinase OS=Saccharomyces cerevisiae (strain ATCC 204508 / S288c) OX=559292 GN=RBK1 PE=1 SV=2	0	7.23	7	2	2	2	333	36.9	5.29	5.38	2	1.052	0.07	0.421193	0.375519
P04819	DNA ligase 1 OS=Saccharomyces cerevisiae (strain ATCC 204508 / S288c) OX=559292 GN=CDC9 PE=1 SV=2	0	7.215	3	1	3	1	755	84.8	7.5	10.39	1	0.856	-0.22	0.0459114	1.33808
P47154	CAAX prenyl protease 1 OS=Saccharomyces cerevisiae (strain ATCC 204508 / S288c) OX=559292 GN=STE24 PE=1 SV=1	0	7.189	4	2	2	2	453	52.3	7.91	7.23	2	0.877	-0.19	0.657307	0.182232
P53729	Uncharacterized protein YNR029C OS=Saccharomyces cerevisiae (strain ATCC 204508 / S288c) OX=559292 GN=YNR029C PE=1 SV=1	0	7.189	3	1	1	1	429	48.1	5.11	6.1	1	0.891	-0.17	0.239658	0.620407
Q07350	Pre-mRNA-splicing factor PRP11 OS=Saccharomyces cerevisiae (strain ATCC 204508 / S288c) OX=559292 GN=PRP11 PE=1 SV=1	0	7.167	7	2	2	2	266	29.9	8.09	6.76	2	0.937	-0.09	0.404718	0.392847
P40056	Golgi to ER traffic protein 2 OS=Saccharomyces cerevisiae (strain ATCC 204508 / S288c) OX=559292 GN=GET2 PE=1 SV=2	0	7.161	9	2	2	2	285	31.5	9.45	6.9	2	0.839	-0.25	0.216764	0.664013
Q03178	Cell wall mannoprotein PIR1 OS=Saccharomyces cerevisiae (strain ATCC 204508 / S288c) OX=559292 GN=PIR1 PE=1 SV=1	0	7.156	5	2	2	1	341	34.6	6.55	6.2	2	1.13	0.18	0.0664386	1.17758
Q03525	Protein TMA23 OS=Saccharomyces cerevisiae (strain ATCC 204508 / S288c) OX=559292 GN=TMA23 PE=1 SV=2	0	7.146	9	3	3	3	211	23.9	10.14	6.75	3	0.988	-0.02	0.946874	0.0237077
O13297	mRNA-capping enzyme subunit beta OS=Saccharomyces cerevisiae (strain ATCC 204508 / S288c) OX=559292 GN=CET1 PE=1 SV=2	0	7.145	5	2	2	2	549	61.8	5.6	7.52	2	1.016	0.02	0.930708	0.0311865
P25566	Peptide methionine sulfoxide reductase 2 OS=Saccharomyces cerevisiae (strain ATCC 204508 / S288c) OX=559292 GN=MXR2 PE=1 SV=1	0	7.144	13	2	2	2	168	19.3	9.01	6.86	2	0.947	-0.08	0.284756	0.545527
Q02647	Dynein light chain 1, cytoplasmic OS=Saccharomyces cerevisiae (strain ATCC 204508 / S288c) OX=559292 GN=DYN2 PE=1 SV=1	0	7.141	22	2	2	2	92	10.4	8.34	8.39	2	0.919	-0.12	0.443212	0.353389
P53073	ER membrane protein complex subunit 4 OS=Saccharomyces cerevisiae (strain ATCC 204508 / S288c) OX=559292 GN=EMC4 PE=1 SV=1	0	7.138	16	2	2	2	190	21.4	9.6	7.62	2	0.989	-0.02	0.87106	0.0599517
Q02196	Adenylyl-sulfate kinase OS=Saccharomyces cerevisiae (strain ATCC 204508 / S288c) OX=559292 GN=MET14 PE=1 SV=1	0	7.13	12	2	2	2	202	23	8.13	5.72	2	1.169	0.23	0.350768	0.45498
P36532	54S ribosomal protein L37, mitochondrial OS=Saccharomyces cerevisiae (strain ATCC 204508 / S288c) OX=559292 GN=MRPL37 PE=1 SV=2	0	7.125	25	2	2	2	105	11.9	9.85	7.03	2	0.934	-0.1	0.403041	0.394651
Q01476	Ubiquitin carboxyl-terminal hydrolase 2 OS=Saccharomyces cerevisiae (strain ATCC 204508 / S288c) OX=559292 GN=UBP2 PE=1 SV=2	0	7.086	3	3	3	3	1272	146.3	5.21	5.64	3	1.024	0.03	0.373514	0.427693
P47124	Putative glycosyltransferase HOC1 OS=Saccharomyces cerevisiae (strain ATCC 204508 / S288c) OX=559292 GN=HOC1 PE=1 SV=3	0	7.079	7	2	2	2	396	46.3	8.1	6.9	2	1.078	0.11	0.0758034	1.12031
P25554	SAGA-associated factor 29 OS=Saccharomyces cerevisiae (strain ATCC 204508 / S288c) OX=559292 GN=SGF29 PE=1 SV=2	0	7.033	7	1	1	1	259	29.4	5.47	5.64	1	1.07	0.1	0.625747	0.203602
Q03629	Uncharacterized protein YML079W OS=Saccharomyces cerevisiae (strain ATCC 204508 / S288c) OX=559292 GN=YML079W PE=1 SV=1	0	7.032	13	2	2	2	201	22.4	5.4	6.88	2	1.098	0.14	0.292577	0.533759
P47001	Cell wall mannoprotein CIS3 OS=Saccharomyces cerevisiae (strain ATCC 204508 / S288c) OX=559292 GN=CIS3 PE=1 SV=1	0	7.007	11	3	4	2	227	23.2	4.68	9.52	3	0.988	-0.02	0.945375	0.0243961
Q12207	Non-classical export protein 2 OS=Saccharomyces cerevisiae (strain ATCC 204508 / S288c) OX=559292 GN=NCE102 PE=1 SV=1	0	7.005	16	2	2	2	173	19	9.39	7.04	2	1.024	0.03	0.733788	0.134429
P47064	AP-3 complex subunit sigma OS=Saccharomyces cerevisiae (strain ATCC 204508 / S288c) OX=559292 GN=APS3 PE=1 SV=1	0	7.003	20	2	2	2	194	21.9	4.44	6.28	2	1.067	0.09	0.765937	0.115807
Q03323	COMPASS component SDC1 OS=Saccharomyces cerevisiae (strain ATCC 204508 / S288c) OX=559292 GN=SDC1 PE=1 SV=1	0	6.987	15	2	2	2	175	19.4	4.79	5.98	2	1.016	0.02	0.507697	0.294395
Q07395	Synchronized import protein 1 OS=Saccharomyces cerevisiae (strain ATCC 204508 / S288c) OX=559292 GN=SYO1 PE=1 SV=1	0	6.982	5	2	2	2	620	70.1	5.2	7.21	2	1.006	0.01	0.998731	0.000551598
P39724	BolA-like protein 3 OS=Saccharomyces cerevisiae (strain ATCC 204508 / S288c) OX=559292 GN=BOL3 PE=1 SV=1	0	6.981	22	2	2	2	118	13.3	9.94	3.9	2	0.973	-0.04	0.49894	0.301952
P40008	Protein FMP52, mitochondrial OS=Saccharomyces cerevisiae (strain ATCC 204508 / S288c) OX=559292 GN=FMP52 PE=1 SV=1	0	6.973	10	2	2	2	231	25.1	9.25	7.95	2	0.904	-0.14	0.42509	0.371519
P38272	SWI5-dependent HO expression protein 3 OS=Saccharomyces cerevisiae (strain ATCC 204508 / S288c) OX=559292 GN=SHE3 PE=1 SV=1	0	6.956	7	2	2	2	425	47.4	8.72	5.69	2	1.047	0.07	0.540338	0.267334
P52871	Protein transport protein SBH2 OS=Saccharomyces cerevisiae (strain ATCC 204508 / S288c) OX=559292 GN=SBH2 PE=1 SV=1	0	6.955	27	2	2	2	88	9.6	10.43	5.54	2	1.179	0.24	0.911056	0.0404548	Met-loss [N-Term]
P38786	Ribonuclease P/MRP protein subunit RPP1 OS=Saccharomyces cerevisiae (strain ATCC 204508 / S288c) OX=559292 GN=RPP1 PE=1 SV=1	0	6.954	8	2	2	2	293	32.2	9.73	7.58	2	1.005	0.01	0.999853	6.37133e-05
P23291	Casein kinase I homolog 1 OS=Saccharomyces cerevisiae (strain ATCC 204508 / S288c) OX=559292 GN=YCK1 PE=1 SV=1	0	6.917	4	3	3	1	538	61.7	9.04	6.81	3				#VALUE!
P53853	Vacuolar protein sorting-associated protein 75 OS=Saccharomyces cerevisiae (strain ATCC 204508 / S288c) OX=559292 GN=VPS75 PE=1 SV=1	0	6.901	6	2	2	2	264	30.6	4.75	6.59	2	0.922	-0.12	0.639583	0.194103
Q9URQ5	High temperature lethal protein 1 OS=Saccharomyces cerevisiae (strain ATCC 204508 / S288c) OX=559292 GN=HTL1 PE=1 SV=1	0	6.894	31	2	3	2	78	9.2	8.84	9.89	2	1.036	0.05	0.712221	0.147386
P32793	Protein YSC84 OS=Saccharomyces cerevisiae (strain ATCC 204508 / S288c) OX=559292 GN=YSC84 PE=1 SV=2	0	6.893	5	2	2	1	468	50.9	8.03	7.28	2	0.863	-0.21	0.608014	0.216086
P53879	GTP-binding protein RHO5 OS=Saccharomyces cerevisiae (strain ATCC 204508 / S288c) OX=559292 GN=RHO5 PE=1 SV=2	0	6.88	6	2	2	2	331	36.8	8.48	7.12	2	0.889	-0.17	0.112748	0.947891
P32611	54S ribosomal protein RML2, mitochondrial OS=Saccharomyces cerevisiae (strain ATCC 204508 / S288c) OX=559292 GN=RML2 PE=1 SV=1	0	6.878	4	2	2	2	393	43.8	10.78	5.45	2	1.208	0.27	0.159171	0.798136
P32351	Sugar utilization regulatory protein IMP2 OS=Saccharomyces cerevisiae (strain ATCC 204508 / S288c) OX=559292 GN=IMP2' PE=1 SV=2	0	6.87	7	2	3	2	346	39	5.07	7.21	2	1.278	0.35	0.0459526	1.33769
P38239	Uncharacterized RING finger protein YBR062C OS=Saccharomyces cerevisiae (strain ATCC 204508 / S288c) OX=559292 GN=YBR062C PE=1 SV=2	0	6.857	13	2	2	2	180	20.6	4.78	5.96	2	1.031	0.04	0.862329	0.0643268	Met-loss+Acetyl [N-Term]
Q12263	Serine/threonine-protein kinase GIN4 OS=Saccharomyces cerevisiae (strain ATCC 204508 / S288c) OX=559292 GN=GIN4 PE=1 SV=1	0	6.85	2	2	2	2	1142	129.8	9.2	6.29	2	1.128	0.17	0.386042	0.413365
Q08229	Protein NBA1 OS=Saccharomyces cerevisiae (strain ATCC 204508 / S288c) OX=559292 GN=NBA1 PE=1 SV=1	0	6.848	4	2	2	2	501	55.9	5.82	6.55	2	0.91	-0.14	0.385956	0.413463
P53095	D-serine dehydratase OS=Saccharomyces cerevisiae (strain ATCC 204508 / S288c) OX=559292 GN=DSD1 PE=1 SV=2	0	6.846	6	2	2	2	428	47.8	7.59	6.04	2	0.865	-0.21	0.12879	0.890118
P22133	Malate dehydrogenase, cytoplasmic OS=Saccharomyces cerevisiae (strain ATCC 204508 / S288c) OX=559292 GN=MDH2 PE=1 SV=2	0	6.845	6	2	2	2	377	40.7	6.9	5.41	2	0.99	-0.02	0.285847	0.543867
Q05881	Uncharacterized protein YLR287C OS=Saccharomyces cerevisiae (strain ATCC 204508 / S288c) OX=559292 GN=YLR287C PE=1 SV=1	0	6.837	6	2	2	2	355	40.9	5.07	7.27	2	0.952	-0.07	0.73119	0.13597
P35179	Protein transport protein SSS1 OS=Saccharomyces cerevisiae (strain ATCC 204508 / S288c) OX=559292 GN=SSS1 PE=1 SV=2	0	6.82	23	2	2	2	80	8.9	9.45	6.5	2	0.939	-0.09	0.229443	0.639324
Q96VH4	Putative nitroreductase HBN1 OS=Saccharomyces cerevisiae (strain ATCC 204508 / S288c) OX=559292 GN=HBN1 PE=1 SV=1	0	6.809	16	2	2	2	193	21	6.95	4.28	2	1.109	0.15	0.24906	0.603696
Q08645	Folylpolyglutamate synthase OS=Saccharomyces cerevisiae (strain ATCC 204508 / S288c) OX=559292 GN=MET7 PE=1 SV=1	0	6.789	4	2	2	2	548	62.1	8.82	6.47	2	1.099	0.14	0.525803	0.279177
Q99287	Protein SEY1 OS=Saccharomyces cerevisiae (strain ATCC 204508 / S288c) OX=559292 GN=SEY1 PE=1 SV=1	0	6.779	2	2	2	2	776	89.4	5.29	6.34	2	0.937	-0.09	0.462746	0.334658
Q00416	Helicase SEN1 OS=Saccharomyces cerevisiae (strain ATCC 204508 / S288c) OX=559292 GN=SEN1 PE=1 SV=2	0	6.776	1	3	3	3	2231	252.3	8.59	4.23	3	1.17	0.23	0.0916812	1.03772
Q03790	Nucleoporin NUP53 OS=Saccharomyces cerevisiae (strain ATCC 204508 / S288c) OX=559292 GN=NUP53 PE=1 SV=1	0	6.756	4	2	2	2	475	52.6	9.52	6.12	2	0.944	-0.08	0.380513	0.41963
P38429	Transcriptional regulatory protein SAP30 OS=Saccharomyces cerevisiae (strain ATCC 204508 / S288c) OX=559292 GN=SAP30 PE=1 SV=2	0	6.753	12	2	3	2	201	23	9.7	6.72	2	0.866	-0.21	0.0399791	1.39817	Met-loss [N-Term]
P07253	Cytochrome B pre-mRNA-processing protein 6 OS=Saccharomyces cerevisiae (strain ATCC 204508 / S288c) OX=559292 GN=CBP6 PE=1 SV=1	0	6.752	12	2	2	2	162	18.7	9.89	6.02	2	0.863	-0.21	0.121095	0.916875
P28817	3-hydroxyisobutyryl-CoA hydrolase, mitochondrial OS=Saccharomyces cerevisiae (strain ATCC 204508 / S288c) OX=559292 GN=EHD3 PE=1 SV=2	0	6.729	4	2	2	2	500	56.3	8.34	6.52	2	0.963	-0.05	0.20428	0.689773
P38932	Vacuolar protein sorting-associated protein 45 OS=Saccharomyces cerevisiae (strain ATCC 204508 / S288c) OX=559292 GN=VPS45 PE=1 SV=2	0	6.721	6	2	2	2	577	67	6.27	5.65	2	1.051	0.07	0.465969	0.331643
Q6Q560	Protein ISD11 OS=Saccharomyces cerevisiae (strain ATCC 204508 / S288c) OX=559292 GN=ISD11 PE=1 SV=1	0	6.72	19	2	2	2	94	11.3	10.33	7.25	2	0.937	-0.09	0.816682	0.087947
Q12692	Histone H2A.Z OS=Saccharomyces cerevisiae (strain ATCC 204508 / S288c) OX=559292 GN=HTZ1 PE=1 SV=3	0	6.71	16	2	2	1	134	14.3	10.65	6.99	2	0.929	-0.11	0.243257	0.613934
P49775	Bis(5'-adenosyl)-triphosphatase OS=Saccharomyces cerevisiae (strain ATCC 204508 / S288c) OX=559292 GN=HNT2 PE=1 SV=2	0	6.707	7	1	2	1	206	23.5	7.65	6.01	1	1.023	0.03	0.980458	0.00857092
P38811	Transcription-associated protein 1 OS=Saccharomyces cerevisiae (strain ATCC 204508 / S288c) OX=559292 GN=TRA1 PE=1 SV=1	0	6.704	1	2	2	2	3744	432.9	6.55	6.89	2	1.091	0.13	0.281371	0.550721
P38889	Transcription factor SKN7 OS=Saccharomyces cerevisiae (strain ATCC 204508 / S288c) OX=559292 GN=SKN7 PE=1 SV=1	0	6.673	3	1	1	1	622	69.2	7.05	6.41	1				#VALUE!
Q02774	Secretory component protein SHR3 OS=Saccharomyces cerevisiae (strain ATCC 204508 / S288c) OX=559292 GN=SHR3 PE=1 SV=2	0	6.655	5	2	2	2	210	23.5	8.06	6.3	2	0.964	-0.05	0.480516	0.318292
P39007	Dolichyl-diphosphooligosaccharide--protein glycosyltransferase subunit STT3 OS=Saccharomyces cerevisiae (strain ATCC 204508 / S288c) OX=559292 GN=STT3 PE=1 SV=2	0	6.654	3	3	3	3	718	81.5	8	5.63	3	1.034	0.05	0.980386	0.00860305
Q06678	54S ribosomal protein L35, mitochondrial OS=Saccharomyces cerevisiae (strain ATCC 204508 / S288c) OX=559292 GN=MRPL35 PE=1 SV=1	0	6.641	5	2	2	2	367	42.8	9.51	6.06	2	0.941	-0.09	0.0563224	1.24932
P53218	Ribonucleases P/MRP protein subunit POP6 OS=Saccharomyces cerevisiae (strain ATCC 204508 / S288c) OX=559292 GN=POP6 PE=1 SV=1	0	6.639	6	2	2	2	158	18.2	9.26	5.76	2	1.173	0.23	0.0916158	1.03803
P52870	Protein transport protein SBH1 OS=Saccharomyces cerevisiae (strain ATCC 204508 / S288c) OX=559292 GN=SBH1 PE=1 SV=1	0	6.607	13	1	1	1	82	8.7	10.52	7.11	1	0.97	-0.04	0.994285	0.00248919
Q12481	rRNA biogenesis protein RRP36 OS=Saccharomyces cerevisiae (strain ATCC 204508 / S288c) OX=559292 GN=RRP36 PE=1 SV=1	0	6.592	4	1	2	1	300	36.1	8.63	4.7	1	1.232	0.3	0.247367	0.606659
P22517	Calcium/calmodulin-dependent protein kinase II OS=Saccharomyces cerevisiae (strain ATCC 204508 / S288c) OX=559292 GN=CMK2 PE=1 SV=2	0	6.579	4	2	2	2	447	50.4	6.04	5.68	2	1.029	0.04	0.909715	0.0410945
P11633	Non-histone chromosomal protein 6B OS=Saccharomyces cerevisiae (strain ATCC 204508 / S288c) OX=559292 GN=NHP6B PE=1 SV=3	0	6.569	20	2	3	2	99	11.5	9.89	7.37	2	1.016	0.02	0.991575	0.0036743
Q04430	Pantothenate kinase CAB1 OS=Saccharomyces cerevisiae (strain ATCC 204508 / S288c) OX=559292 GN=CAB1 PE=1 SV=1	0	6.562	6	2	2	2	367	40.9	6.38	6.52	2	1.009	0.01	0.945865	0.024171
Q03016	GLC7-interacting protein 3 OS=Saccharomyces cerevisiae (strain ATCC 204508 / S288c) OX=559292 GN=GIP3 PE=1 SV=1	0	6.552	2	2	3	2	1276	140.8	7.42	4.83	2	0.953	-0.07	0.968337	0.0139734
P38836	Putative metallocarboxypeptidase ECM14 OS=Saccharomyces cerevisiae (strain ATCC 204508 / S288c) OX=559292 GN=ECM14 PE=1 SV=1	0	6.537	5	2	2	2	430	49.8	5.3	6.8	2	1.009	0.01	0.980699	0.00846427
P53632	Poly(A) RNA polymerase protein 2 OS=Saccharomyces cerevisiae (strain ATCC 204508 / S288c) OX=559292 GN=PAP2 PE=1 SV=1	0	6.522	4	2	2	2	584	66	5.5	5.43	2	1.102	0.14	0.297497	0.526517
P36521	54S ribosomal protein L11, mitochondrial OS=Saccharomyces cerevisiae (strain ATCC 204508 / S288c) OX=559292 GN=MRPL11 PE=1 SV=2	0	6.501	10	2	2	2	249	28.5	9.7	6.76	2	0.951	-0.07	0.338848	0.469995
Q12158	Sister chromatid cohesion protein 1 OS=Saccharomyces cerevisiae (strain ATCC 204508 / S288c) OX=559292 GN=MCD1 PE=1 SV=1	0	6.501	5	2	2	2	566	63.3	4.63	6.1	2	1.037	0.05	0.898877	0.0462995
Q05942	Ribosome assembly protein 3 OS=Saccharomyces cerevisiae (strain ATCC 204508 / S288c) OX=559292 GN=RSA3 PE=1 SV=1	0	6.497	9	1	2	1	220	24.6	4.88	11.73	1	1.001	0	0.997324	0.00116374
P34078	Protein LTV1 OS=Saccharomyces cerevisiae (strain ATCC 204508 / S288c) OX=559292 GN=LTV1 PE=1 SV=2	0	6.483	5	2	3	2	463	53.4	4.67	8.79	2	1.007	0.01	0.968785	0.0137726
P53845	Protein transport protein YIF1 OS=Saccharomyces cerevisiae (strain ATCC 204508 / S288c) OX=559292 GN=YIF1 PE=1 SV=1	0	6.483	10	1	2	1	314	35.5	8.87	5.07	1	1.017	0.02	0.989356	0.00464754
P54007	Uncharacterized protein YLR460C OS=Saccharomyces cerevisiae (strain ATCC 204508 / S288c) OX=559292 GN=YLR460C PE=1 SV=1	0	6.461	6	3	3	2	376	41.1	7.2	5.57	3	0.96	-0.06	0.937154	0.028189
P40011	4-hydroxy-4-methyl-2-oxoglutarate aldolase OS=Saccharomyces cerevisiae (strain ATCC 204508 / S288c) OX=559292 GN=YER010C PE=1 SV=1	0	6.459	11	1	1	1	234	25.5	7.4	5.58	1	1	0	0.979013	0.00921169
P53155	Uncharacterized protein YGL082W OS=Saccharomyces cerevisiae (strain ATCC 204508 / S288c) OX=559292 GN=YGL082W PE=1 SV=1	0	6.439	4	2	3	2	381	43.3	6.27	6.31	2	0.957	-0.06	0.238473	0.622562
P38323	ATP-dependent clpX-like chaperone, mitochondrial OS=Saccharomyces cerevisiae (strain ATCC 204508 / S288c) OX=559292 GN=MCX1 PE=1 SV=1	0	6.426	3	2	2	2	520	57.9	7.75	5.98	2	0.883	-0.18	0.0956912	1.01913
P32798	Cobalt uptake protein COT1 OS=Saccharomyces cerevisiae (strain ATCC 204508 / S288c) OX=559292 GN=COT1 PE=1 SV=2	0	6.402	7	2	2	2	439	48.1	6.29	5.44	2	0.972	-0.04	0.637578	0.195467
P53177	tRNA wybutosine-synthesizing protein 3 OS=Saccharomyces cerevisiae (strain ATCC 204508 / S288c) OX=559292 GN=TYW3 PE=1 SV=1	0	6.396	9	2	2	2	273	30.8	8	5.36	2	0.957	-0.06	0.941933	0.0259799
P39685	Nucleoporin POM152 OS=Saccharomyces cerevisiae (strain ATCC 204508 / S288c) OX=559292 GN=POM152 PE=1 SV=1	0	6.395	2	2	2	2	1337	151.6	6.74	4.9	2	0.892	-0.16	0.275399	0.560037
P53858	Protein BNI4 OS=Saccharomyces cerevisiae (strain ATCC 204508 / S288c) OX=559292 GN=BNI4 PE=1 SV=1	0	6.389	2	2	3	2	892	100.5	5.06	9.54	2	1.042	0.06	0.742303	0.129419
P18851	Guanine nucleotide-binding protein subunit beta OS=Saccharomyces cerevisiae (strain ATCC 204508 / S288c) OX=559292 GN=STE4 PE=1 SV=2	0	6.38	5	1	1	1	423	46.6	6.19	5.39	1	1.008	0.01	0.943554	0.0252333
P38853	Kelch repeat-containing protein 1 OS=Saccharomyces cerevisiae (strain ATCC 204508 / S288c) OX=559292 GN=KEL1 PE=1 SV=1	0	6.376	2	2	3	2	1164	131	5.38	5.58	2	0.897	-0.16	0.0254922	1.59359
P40368	Nucleoporin NUP82 OS=Saccharomyces cerevisiae (strain ATCC 204508 / S288c) OX=559292 GN=NUP82 PE=1 SV=2	0	6.376	4	2	2	2	713	82	5.36	6.42	2	1.109	0.15	0.282232	0.549393
P38255	Transcriptional regulatory protein RXT2 OS=Saccharomyces cerevisiae (strain ATCC 204508 / S288c) OX=559292 GN=RXT2 PE=1 SV=2	0	6.376	9	1	1	1	430	48.6	4.91	4.67	1	1.094	0.13	0.39127	0.407523
P43638	MAP-homologous protein 1 OS=Saccharomyces cerevisiae (strain ATCC 204508 / S288c) OX=559292 GN=MHP1 PE=1 SV=1	0	6.376	2	2	2	2	1398	155.1	7.3	3.73	2				#VALUE!
Q12513	Translation machinery-associated protein 17 OS=Saccharomyces cerevisiae (strain ATCC 204508 / S288c) OX=559292 GN=TMA17 PE=1 SV=1	0	6.373	14	2	2	2	150	16.8	4.73	5.32	2	0.979	-0.03	0.998426	0.000683953
P32623	Probable glycosidase CRH2 OS=Saccharomyces cerevisiae (strain ATCC 204508 / S288c) OX=559292 GN=UTR2 PE=1 SV=3	0	6.314	4	2	2	2	467	49.9	4.78	6.65	2	1.024	0.03	0.909676	0.0411135
P38710	Inositol monophosphatase 1 OS=Saccharomyces cerevisiae (strain ATCC 204508 / S288c) OX=559292 GN=INM1 PE=1 SV=1	0	6.311	6	2	2	2	295	32.8	5.3	6.24	2	1.007	0.01	0.998817	0.00051389
P22007	Protein farnesyltransferase subunit beta OS=Saccharomyces cerevisiae (strain ATCC 204508 / S288c) OX=559292 GN=RAM1 PE=1 SV=2	0	6.307	6	2	2	2	431	48.2	6.39	4.91	2	0.954	-0.07	0.210329	0.677101
P20676	Nucleoporin NUP1 OS=Saccharomyces cerevisiae (strain ATCC 204508 / S288c) OX=559292 GN=NUP1 PE=1 SV=1	0	6.293	3	2	2	2	1076	113.5	9.63	3.05	2	0.958	-0.06	0.209701	0.678399
P54999	Small nuclear ribonucleoprotein F OS=Saccharomyces cerevisiae (strain ATCC 204508 / S288c) OX=559292 GN=SMX3 PE=1 SV=1	0	6.287	24	3	3	3	86	9.7	6.52	4.7	3	0.947	-0.08	0.162479	0.789202
P06776	3',5'-cyclic-nucleotide phosphodiesterase 2 OS=Saccharomyces cerevisiae (strain ATCC 204508 / S288c) OX=559292 GN=PDE2 PE=1 SV=2	0	6.28	6	2	2	2	526	61	6.62	3.86	2	0.907	-0.14	0.282033	0.5497
P38325	Mitochondrial outer membrane protein OM14 OS=Saccharomyces cerevisiae (strain ATCC 204508 / S288c) OX=559292 GN=OM14 PE=1 SV=1	0	6.268	13	1	2	1	134	14.6	8.75	8.03	1	0.976	-0.03	0.812825	0.0900029
P53335	Protein PXR1 OS=Saccharomyces cerevisiae (strain ATCC 204508 / S288c) OX=559292 GN=PXR1 PE=1 SV=1	0	6.252	6	2	3	2	271	31.3	9.88	5.61	2	1.008	0.01	0.932402	0.0303967
Q03976	37S ribosomal protein S24, mitochondrial OS=Saccharomyces cerevisiae (strain ATCC 204508 / S288c) OX=559292 GN=RSM24 PE=1 SV=1	0	6.245	8	2	2	2	319	37.4	9.23	5.12	2	0.997	0	0.922161	0.0351934
Q02457	Protein TBF1 OS=Saccharomyces cerevisiae (strain ATCC 204508 / S288c) OX=559292 GN=TBF1 PE=1 SV=2	0	6.241	7	2	2	2	562	62.8	6.62	2.87	2	0.904	-0.15	0.681074	0.166806
Q05949	Protein BUR2 OS=Saccharomyces cerevisiae (strain ATCC 204508 / S288c) OX=559292 GN=BUR2 PE=1 SV=1	0	6.228	5	1	1	1	395	45.7	7.8	6.13	1	1.055	0.08	0.377651	0.42291
Q06682	UBX domain-containing protein 5 OS=Saccharomyces cerevisiae (strain ATCC 204508 / S288c) OX=559292 GN=UBX5 PE=1 SV=1	0	6.215	3	1	1	1	500	56.7	4.68	5.03	1	1.045	0.06	0.97802	0.00965228
P41835	Thiamine biosynthetic bifunctional enzyme OS=Saccharomyces cerevisiae (strain ATCC 204508 / S288c) OX=559292 GN=THI6 PE=3 SV=1	0	6.211	6	2	2	2	540	58	5.95	2.49	2	0.93	-0.1	0.602119	0.220317
P33315	Transketolase 2 OS=Saccharomyces cerevisiae (strain ATCC 204508 / S288c) OX=559292 GN=TKL2 PE=1 SV=1	0	6.201	2	2	2	2	681	75	6.14	7.39	2	1.124	0.17	0.00496245	2.3043
Q03957	CTD kinase subunit alpha OS=Saccharomyces cerevisiae (strain ATCC 204508 / S288c) OX=559292 GN=CTK1 PE=1 SV=1	0	6.194	2	1	1	1	528	60.5	9.48	4.05	1	0.953	-0.07	0.33728	0.47201
P32333	TATA-binding protein-associated factor MOT1 OS=Saccharomyces cerevisiae (strain ATCC 204508 / S288c) OX=559292 GN=MOT1 PE=1 SV=1	0	6.149	2	3	3	3	1867	209.8	6.57	4.45	3	1.072	0.1	0.977697	0.00979559
P40040	Protein THO1 OS=Saccharomyces cerevisiae (strain ATCC 204508 / S288c) OX=559292 GN=THO1 PE=1 SV=1	0	6.129	8	2	2	2	218	24.1	7.25	5.25	2	0.954	-0.07	0.515804	0.287515
Q04599	54S ribosomal protein L1, mitochondrial OS=Saccharomyces cerevisiae (strain ATCC 204508 / S288c) OX=559292 GN=MRPL1 PE=1 SV=1	0	6.119	7	1	1	1	285	31	9.96	5.07	1	1.054	0.08	0.998945	0.000458501
P38827	Histone-lysine N-methyltransferase, H3 lysine-4 specific OS=Saccharomyces cerevisiae (strain ATCC 204508 / S288c) OX=559292 GN=SET1 PE=1 SV=1	0	6.111	2	3	3	3	1080	123.8	8.97	7.2	3	0.973	-0.04	0.744462	0.128158	Met-loss [N-Term]
P47044	LOG family protein YJL055W OS=Saccharomyces cerevisiae (strain ATCC 204508 / S288c) OX=559292 GN=YJL055W PE=1 SV=1	0	6.078	9	2	2	2	245	26.8	5.62	5.8	2	1.056	0.08	0.600147	0.221742
Q06839	PX domain-containing protein YPR097W OS=Saccharomyces cerevisiae (strain ATCC 204508 / S288c) OX=559292 GN=YPR097W PE=1 SV=2	0	6.068	1	1	1	1	1073	123	5.78	4.1	1	1.005	0.01	0.988926	0.00483626
Q04489	Asparagine synthetase domain-containing protein YML096W OS=Saccharomyces cerevisiae (strain ATCC 204508 / S288c) OX=559292 GN=YML096W PE=1 SV=1	0	6.051	6	2	3	2	525	59.4	6.48	4.78	2	1.089	0.12	0.27023	0.568267
P22209	Serine/threonine-protein kinase KIN3 OS=Saccharomyces cerevisiae (strain ATCC 204508 / S288c) OX=559292 GN=KIN3 PE=3 SV=2	0	6.043	4	2	3	2	435	51.2	8.43	4.85	2	1.13	0.18	0.025956	1.58576
P53743	Pre-rRNA-processing protein ESF2 OS=Saccharomyces cerevisiae (strain ATCC 204508 / S288c) OX=559292 GN=ESF2 PE=1 SV=1	0	6.035	7	2	2	2	316	36.4	7.97	5.2	2	0.999	0	0.60786	0.216196
P35845	Oxysterol-binding protein homolog 1 OS=Saccharomyces cerevisiae (strain ATCC 204508 / S288c) OX=559292 GN=SWH1 PE=1 SV=4	0	6.008	2	2	2	2	1188	135	5.57	4.46	2	1.103	0.14	0.0141803	1.84832
P23642	Mannan polymerase I complex VAN1 subunit OS=Saccharomyces cerevisiae (strain ATCC 204508 / S288c) OX=559292 GN=VAN1 PE=1 SV=3	0	5.971	5	2	2	2	535	61.1	5.4	5.78	2	0.97	-0.04	0.724826	0.139766
Q12018	Cell division control protein 53 OS=Saccharomyces cerevisiae (strain ATCC 204508 / S288c) OX=559292 GN=CDC53 PE=1 SV=1	0	5.965	3	2	2	2	815	93.9	8.41	5.6	2	0.91	-0.14	0.664774	0.177326
P38262	SIR4-interacting protein SIF2 OS=Saccharomyces cerevisiae (strain ATCC 204508 / S288c) OX=559292 GN=SIF2 PE=1 SV=2	0	5.962	3	2	2	2	535	59.1	4.96	4.64	2	0.964	-0.05	0.943753	0.0251418
P38122	3-methyl-2-oxobutanoate hydroxymethyltransferase OS=Saccharomyces cerevisiae (strain ATCC 204508 / S288c) OX=559292 GN=ECM31 PE=1 SV=1	0	5.954	8	2	2	2	312	34.4	8.12	4.65	2	1.33	0.41	0.000696995	3.15677
P06100	General negative regulator of transcription subunit 2 OS=Saccharomyces cerevisiae (strain ATCC 204508 / S288c) OX=559292 GN=CDC36 PE=1 SV=1	0	5.95	10	2	2	2	191	22.3	5.88	5	2	0.946	-0.08	0.472911	0.32522
P53905	U6 snRNA-associated Sm-like protein LSm7 OS=Saccharomyces cerevisiae (strain ATCC 204508 / S288c) OX=559292 GN=LSM7 PE=1 SV=2	0	5.943	13	2	2	2	115	13	9.31	6.12	2	0.96	-0.06	0.816106	0.0882535
Q05031	Mannan endo-1,6-alpha-mannosidase DFG5 OS=Saccharomyces cerevisiae (strain ATCC 204508 / S288c) OX=559292 GN=DFG5 PE=1 SV=1	0	5.941	5	1	2	1	458	50.5	4.75	8.68	1	1.002	0	0.928021	0.0324423
Q07451	Endoplasmic reticulum transmembrane protein 3 OS=Saccharomyces cerevisiae (strain ATCC 204508 / S288c) OX=559292 GN=YET3 PE=1 SV=1	0	5.896	10	2	2	2	203	22.9	7.14	5.71	2	0.937	-0.09	0.783875	0.105753
Q04311	Protein VMS1 OS=Saccharomyces cerevisiae (strain ATCC 204508 / S288c) OX=559292 GN=VMS1 PE=1 SV=1	0	5.893	4	2	2	2	632	72.7	8.92	4.75	2	0.847	-0.24	0.00653815	2.18455
Q12489	Cysteine-rich and transmembrane domain-containing protein YDL012C OS=Saccharomyces cerevisiae (strain ATCC 204508 / S288c) OX=559292 GN=YDL012C PE=1 SV=1	0	5.89	17	1	2	1	107	12.2	5.01	10.99	1	1.474	0.56	0.00408746	2.38855
Q05468	Ribosome quality control complex subunit 1 OS=Saccharomyces cerevisiae (strain ATCC 204508 / S288c) OX=559292 GN=RQC1 PE=1 SV=1	0	5.887	3	2	2	2	723	83.4	5.67	3.12	2	0.998	0	0.916744	0.037752
P40416	Iron-sulfur clusters transporter ATM1, mitochondrial OS=Saccharomyces cerevisiae (strain ATCC 204508 / S288c) OX=559292 GN=ATM1 PE=1 SV=2	0	5.886	4	2	2	2	690	77.5	9.61	6.31	2	0.911	-0.13	0.394866	0.40355
P37296	V-type proton ATPase subunit a, Golgi isoform OS=Saccharomyces cerevisiae (strain ATCC 204508 / S288c) OX=559292 GN=STV1 PE=1 SV=2	0	5.874	2	1	1	1	890	101.6	5.38	4.5	1	1.056	0.08	0.175867	0.754816
P40089	U6 snRNA-associated Sm-like protein LSm5 OS=Saccharomyces cerevisiae (strain ATCC 204508 / S288c) OX=559292 GN=LSM5 PE=1 SV=1	0	5.868	25	2	2	2	93	10.4	4.63	4.75	2	1.067	0.09	0.0610477	1.21433
P38635	Histidinol-phosphatase OS=Saccharomyces cerevisiae (strain ATCC 204508 / S288c) OX=559292 GN=HIS2 PE=1 SV=2	0	5.843	7	2	3	2	335	38.6	5.91	8.73	2	1.096	0.13	0.0251416	1.59961
P53753	Endo-1,3(4)-beta-glucanase 1 OS=Saccharomyces cerevisiae (strain ATCC 204508 / S288c) OX=559292 GN=DSE4 PE=1 SV=1	0	5.83	1	1	1	1	1117	121	4.53	3.26	1	0.983	-0.02	0.703131	0.152964
P33332	Exocyst complex component SEC3 OS=Saccharomyces cerevisiae (strain ATCC 204508 / S288c) OX=559292 GN=SEC3 PE=1 SV=1	0	5.829	1	2	2	2	1336	154.6	5.45	6.43	2	1.161	0.22	0.0214367	1.66884
P39927	Protein PTI1 OS=Saccharomyces cerevisiae (strain ATCC 204508 / S288c) OX=559292 GN=PTI1 PE=1 SV=2	0	5.809	6	2	2	2	425	47	6.27	5.14	2	1.07	0.1	0.176446	0.753388
P32896	Protein PDC2 OS=Saccharomyces cerevisiae (strain ATCC 204508 / S288c) OX=559292 GN=PDC2 PE=1 SV=2	0	5.794	2	2	2	2	925	103.9	6.43	6.27	2	1.052	0.07	0.330103	0.48135	Met-loss [N-Term]
Q05812	Meiotic sister-chromatid recombination protein 3 OS=Saccharomyces cerevisiae (strain ATCC 204508 / S288c) OX=559292 GN=MSC3 PE=1 SV=1	0	5.784	3	1	1	1	728	80.5	9.14	5.18	1	1.002	0	0.999868	5.72389e-05
P42835	Protein EGT2 OS=Saccharomyces cerevisiae (strain ATCC 204508 / S288c) OX=559292 GN=EGT2 PE=2 SV=2	0	5.779	2	1	1	1	1041	108.5	4.82	5.28	1				#VALUE!
P40160	Serine/threonine-protein kinase RIO2 OS=Saccharomyces cerevisiae (strain ATCC 204508 / S288c) OX=559292 GN=RIO2 PE=1 SV=1	0	5.771	4	2	2	2	425	49.1	5.29	5.4	2	0.989	-0.02	0.812535	0.0901578
P25298	mRNA 3'-end-processing protein RNA14 OS=Saccharomyces cerevisiae (strain ATCC 204508 / S288c) OX=559292 GN=RNA14 PE=1 SV=2	0	5.769	3	2	2	2	677	79.9	5.77	4.58	2	1.002	0	0.999991	3.95855e-06
Q05948	Uncharacterized SVF1-like protein YLR225C OS=Saccharomyces cerevisiae (strain ATCC 204508 / S288c) OX=559292 GN=YLR225C PE=1 SV=1	0	5.743	5	3	8	3	407	46.4	7.88	17.33	3	1.018	0.03	0.984529	0.00677133	Met-loss [N-Term]
P35723	Endoplasmic reticulum transmembrane protein 1 OS=Saccharomyces cerevisiae (strain ATCC 204508 / S288c) OX=559292 GN=YET1 PE=1 SV=2	0	5.737	8	2	2	2	206	23.4	9.77	5.76	2	0.967	-0.05	0.654223	0.184274
P32770	Asparagine-rich protein OS=Saccharomyces cerevisiae (strain ATCC 204508 / S288c) OX=559292 GN=NRP1 PE=1 SV=2	0	5.719	3	2	2	2	719	79.3	6.87	5.52	2	1.025	0.04	0.929907	0.0315605
P52490	Ubiquitin-conjugating enzyme E2 13 OS=Saccharomyces cerevisiae (strain ATCC 204508 / S288c) OX=559292 GN=UBC13 PE=1 SV=1	0	5.718	12	2	3	2	153	17.5	5.41	9.4	2	1.072	0.1	0.368403	0.433677
P53168	DASH complex subunit DUO1 OS=Saccharomyces cerevisiae (strain ATCC 204508 / S288c) OX=559292 GN=DUO1 PE=1 SV=1	0	5.717	5	1	2	1	247	27.5	9.96	9.18	1	1.058	0.08	0.155808	0.807411
Q01329	Pre-tRNA-processing protein PTA1 OS=Saccharomyces cerevisiae (strain ATCC 204508 / S288c) OX=559292 GN=PTA1 PE=1 SV=1	0	5.713	4	2	2	2	785	88.4	6.25	5.27	2	0.985	-0.02	0.992013	0.00348269
P40005	Prefoldin subunit 2 OS=Saccharomyces cerevisiae (strain ATCC 204508 / S288c) OX=559292 GN=GIM4 PE=1 SV=2	0	5.706	15	2	2	2	111	13	8.07	5.71	2	0.976	-0.04	0.593621	0.226491
Q3E705	rRNA-processing protein EFG1 OS=Saccharomyces cerevisiae (strain ATCC 204508 / S288c) OX=559292 GN=EFG1 PE=1 SV=2	0	5.692	9	2	2	2	233	27.1	9.47	6.19	2	1.026	0.04	0.902038	0.044775
P15807	Siroheme biosynthesis protein MET8 OS=Saccharomyces cerevisiae (strain ATCC 204508 / S288c) OX=559292 GN=MET8 PE=1 SV=1	0	5.69	8	2	2	2	274	31.9	6.33	4.2	2	1.005	0.01	0.795443	0.0993907
Q05015	Family of serine hydrolases 2 OS=Saccharomyces cerevisiae (strain ATCC 204508 / S288c) OX=559292 GN=FSH2 PE=1 SV=1	0	5.69	6	1	1	1	223	24.5	4.81	4.15	1	0.962	-0.06	0.309073	0.509939
P40002	Transcriptional regulator MIT1 OS=Saccharomyces cerevisiae (strain ATCC 204508 / S288c) OX=559292 GN=MIT1 PE=1 SV=1	0	5.682	3	2	2	2	666	72.5	7.17	5.69	2	0.953	-0.07	0.841074	0.0751656
Q03919	NEDD8-like protein RUB1 OS=Saccharomyces cerevisiae (strain ATCC 204508 / S288c) OX=559292 GN=RUB1 PE=1 SV=1	0	5.663	29	3	3	3	77	8.7	6.29	6.79	3	1.049	0.07	0.43662	0.359897
P50946	Putative tyrosine-protein phosphatase OCA1 OS=Saccharomyces cerevisiae (strain ATCC 204508 / S288c) OX=559292 GN=OCA1 PE=1 SV=1	0	5.642	12	2	2	2	238	27.2	4.48	5.21	2	1.007	0.01	0.998568	0.000622255
P35734	DASH complex subunit ASK1 OS=Saccharomyces cerevisiae (strain ATCC 204508 / S288c) OX=559292 GN=ASK1 PE=1 SV=2	0	5.633	7	1	1	1	292	32.1	4.73	5.94	1	1.206	0.27	0.58181	0.235219
P38869	Protein SVP26 OS=Saccharomyces cerevisiae (strain ATCC 204508 / S288c) OX=559292 GN=SVP26 PE=1 SV=1	0	5.629	5	1	1	1	228	26.3	8.4	3.83	1				#VALUE!
P38164	SEH-associated protein 4 OS=Saccharomyces cerevisiae (strain ATCC 204508 / S288c) OX=559292 GN=SEA4 PE=1 SV=2	0	5.611	2	2	2	2	1038	117.6	6.11	5.13	2	0.83	-0.27	0.46713	0.330562
Q06405	ATP synthase subunit f, mitochondrial OS=Saccharomyces cerevisiae (strain ATCC 204508 / S288c) OX=559292 GN=ATP17 PE=1 SV=1	0	5.61	20	2	2	2	101	11.3	10.1	6.51	2	0.994	-0.01	0.660353	0.180224
P34110	Vacuolar protein sorting-associated protein 35 OS=Saccharomyces cerevisiae (strain ATCC 204508 / S288c) OX=559292 GN=VPS35 PE=1 SV=2	0	5.599	4	2	2	2	944	109.1	6.28	4.39	2	1.034	0.05	0.985734	0.00624024
P53323	EKC/KEOPS complex subunit BUD32 OS=Saccharomyces cerevisiae (strain ATCC 204508 / S288c) OX=559292 GN=BUD32 PE=1 SV=1	0	5.598	8	1	1	1	261	29.9	8.69	5.73	1	1.165	0.22	0.378538	0.421891
P53112	Peroxisomal membrane protein PEX14 OS=Saccharomyces cerevisiae (strain ATCC 204508 / S288c) OX=559292 GN=PEX14 PE=1 SV=1	0	5.592	9	2	3	2	341	38.4	4.88	7.85	2	1.182	0.24	0.043083	1.36569
Q06143	Mitochondrial dicarboxylate transporter OS=Saccharomyces cerevisiae (strain ATCC 204508 / S288c) OX=559292 GN=DIC1 PE=1 SV=1	0	5.589	5	2	2	2	298	33	9.63	5.25	2	1.001	0	0.976582	0.0102914
Q12355	Cell wall mannoprotein PST1 OS=Saccharomyces cerevisiae (strain ATCC 204508 / S288c) OX=559292 GN=PST1 PE=1 SV=1	0	5.585	5	1	1	1	444	45.7	9.19	5.33	1	0.913	-0.13	0.491902	0.308121
P40317	Protein SOK1 OS=Saccharomyces cerevisiae (strain ATCC 204508 / S288c) OX=559292 GN=SOK1 PE=1 SV=2	0	5.57	3	2	2	2	901	101	9.1	2.73	2	0.955	-0.07	0.99981	8.26942e-05
P47135	Protein JSN1 OS=Saccharomyces cerevisiae (strain ATCC 204508 / S288c) OX=559292 GN=JSN1 PE=1 SV=1	0	5.555	3	2	2	2	1091	120.3	6.96	6.37	2	0.809	-0.31	0.0314306	1.50265
P53326	Uncharacterized protein YGR266W OS=Saccharomyces cerevisiae (strain ATCC 204508 / S288c) OX=559292 GN=YGR266W PE=1 SV=1	0	5.554	3	1	2	1	701	81.1	6.87	3.84	1	0.951	-0.07	0.890444	0.0503934
P01098	ATPase-stabilizing factor 9 kDa, mitochondrial OS=Saccharomyces cerevisiae (strain ATCC 204508 / S288c) OX=559292 GN=STF1 PE=1 SV=2	0	5.544	19	2	2	2	86	10.1	9.85	6.05	2	0.949	-0.08	0.941286	0.0262784
P31380	ATP-dependent helicase FUN30 OS=Saccharomyces cerevisiae (strain ATCC 204508 / S288c) OX=559292 GN=FUN30 PE=1 SV=1	0	5.543	2	2	2	2	1131	128.4	5.41	6.24	2	0.992	-0.01	0.988404	0.00506533
P29703	Protein farnesyltransferase/geranylgeranyltransferase type-1 subunit alpha OS=Saccharomyces cerevisiae (strain ATCC 204508 / S288c) OX=559292 GN=RAM2 PE=1 SV=1	0	5.524	9	2	2	2	316	37.5	5.14	3.79	2	1.066	0.09	0.519905	0.284076
Q12676	Dihydrofolate synthetase OS=Saccharomyces cerevisiae (strain ATCC 204508 / S288c) OX=559292 GN=FOL3 PE=1 SV=1	0	5.499	6	1	1	1	427	47.8	6.83	5.6	1	0.952	-0.07	0.413539	0.383484
Q07923	NAD(P)H-dependent FMN reductase LOT6 OS=Saccharomyces cerevisiae (strain ATCC 204508 / S288c) OX=559292 GN=LOT6 PE=1 SV=1	0	5.488	14	1	1	1	191	21.3	6.11	4.41	1	1.041	0.06	0.518291	0.285426
P39005	Cell wall synthesis protein KRE9 OS=Saccharomyces cerevisiae (strain ATCC 204508 / S288c) OX=559292 GN=KRE9 PE=3 SV=1	0	5.486	10	1	2	1	276	30	9.2	12.53	1	1.019	0.03	0.403605	0.394044
P20107	Zinc/cadmium resistance protein OS=Saccharomyces cerevisiae (strain ATCC 204508 / S288c) OX=559292 GN=ZRC1 PE=1 SV=2	0	5.482	9	2	2	2	442	48.3	6.35	5.62	2	0.957	-0.06	0.530512	0.275305
P20053	U4/U6 small nuclear ribonucleoprotein PRP4 OS=Saccharomyces cerevisiae (strain ATCC 204508 / S288c) OX=559292 GN=PRP4 PE=1 SV=1	0	5.474	3	1	1	1	465	52.4	5.55	4.93	1	0.926	-0.11	0.254599	0.594143
P32462	Delta(14)-sterol reductase OS=Saccharomyces cerevisiae (strain ATCC 204508 / S288c) OX=559292 GN=ERG24 PE=1 SV=1	0	5.45	6	2	2	2	438	50.6	8.85	6.76	2	0.91	-0.14	0.192213	0.716218
P12686	37S ribosomal protein MRP13, mitochondrial OS=Saccharomyces cerevisiae (strain ATCC 204508 / S288c) OX=559292 GN=MRP13 PE=1 SV=2	0	5.442	6	1	1	1	339	39	9.44	6.14	1	0.986	-0.02	0.844582	0.0733583
Q06668	Methyltransferase OMS1, mitochondrial OS=Saccharomyces cerevisiae (strain ATCC 204508 / S288c) OX=559292 GN=OMS1 PE=1 SV=1	0	5.437	3	1	1	1	471	55.6	9.39	4.57	1	0.982	-0.03	0.950211	0.02218
P36007	L-threo-3-hydroxyaspartate ammonia-lyase OS=Saccharomyces cerevisiae (strain ATCC 204508 / S288c) OX=559292 GN=SRY1 PE=1 SV=1	0	5.419	5	2	2	2	326	34.9	7.17	5.78	2	1.035	0.05	0.240404	0.619058
Q12321	Mediator of RNA polymerase II transcription subunit 1 OS=Saccharomyces cerevisiae (strain ATCC 204508 / S288c) OX=559292 GN=MED1 PE=1 SV=1	0	5.414	2	1	1	1	566	64.2	4.82	4.62	1	1.023	0.03	0.982234	0.00778507
P40471	NADPH-dependent 1-acyldihydroxyacetone phosphate reductase OS=Saccharomyces cerevisiae (strain ATCC 204508 / S288c) OX=559292 GN=AYR1 PE=1 SV=1	0	5.403	4	1	1	1	297	32.8	9.16	5.53	1				#VALUE!
P20795	Vacuolar protein sorting-associated protein 33 OS=Saccharomyces cerevisiae (strain ATCC 204508 / S288c) OX=559292 GN=VPS33 PE=1 SV=1	0	5.396	2	2	3	2	691	79.2	5.29	3.12	2	1.013	0.02	0.813649	0.089563
P38797	Protein phosphatase 2C homolog 7, mitochondrial OS=Saccharomyces cerevisiae (strain ATCC 204508 / S288c) OX=559292 GN=PTC7 PE=1 SV=2	0	5.389	6	1	1	1	343	37.8	6.58	5.21	1	0.984	-0.02	0.703947	0.15246
P32606	Putative mitochondrial translation system component PET127 OS=Saccharomyces cerevisiae (strain ATCC 204508 / S288c) OX=559292 GN=PET127 PE=1 SV=2	0	5.378	3	1	2	1	800	93.4	9.28	7.45	1	1.105	0.14	0.212692	0.672248
P39998	Enhancer of mRNA-decapping protein 3 OS=Saccharomyces cerevisiae (strain ATCC 204508 / S288c) OX=559292 GN=EDC3 PE=1 SV=1	0	5.376	3	2	3	2	551	61.3	6.4	5.11	2	0.923	-0.12	0.19495	0.710076
P53881	54S ribosomal protein L22, mitochondrial OS=Saccharomyces cerevisiae (strain ATCC 204508 / S288c) OX=559292 GN=MRPL22 PE=1 SV=2	0	5.374	4	1	1	1	309	34.9	9.98	5.38	1	0.82	-0.29	0.184234	0.73463
P47125	Indoleamine 2,3-dioxygenase OS=Saccharomyces cerevisiae (strain ATCC 204508 / S288c) OX=559292 GN=BNA2 PE=1 SV=1	0	5.366	4	1	1	1	453	50.7	8.02	4.36	1	0.984	-0.02	0.999951	2.13644e-05
P40540	ER membrane protein complex subunit 5 OS=Saccharomyces cerevisiae (strain ATCC 204508 / S288c) OX=559292 GN=EMC5 PE=1 SV=1	0	5.333	20	1	1	1	141	15.9	8.91	4.64	1	0.965	-0.05	0.865156	0.0629055
Q12160	Uncharacterized protein YPR063C OS=Saccharomyces cerevisiae (strain ATCC 204508 / S288c) OX=559292 GN=YPR063C PE=1 SV=1	0	5.326	14	1	1	1	140	15.4	7.08	6.19	1				#VALUE!
Q12495	Chromatin assembly factor 1 subunit p90 OS=Saccharomyces cerevisiae (strain ATCC 204508 / S288c) OX=559292 GN=RLF2 PE=1 SV=1	0	5.299	3	1	1	1	606	70.2	6.7	5.12	1	0.985	-0.02	0.995363	0.00201843
Q12446	Proline-rich protein LAS17 OS=Saccharomyces cerevisiae (strain ATCC 204508 / S288c) OX=559292 GN=LAS17 PE=1 SV=1	0	5.293	2	1	2	1	633	67.5	9.25	4.39	1	1.448	0.53	0.0245115	1.61063
Q08954	Smr domain-containing protein YPL199C OS=Saccharomyces cerevisiae (strain ATCC 204508 / S288c) OX=559292 GN=YPL199C PE=1 SV=1	0	5.292	12	2	3	2	240	26.7	6.8	9.26	2				#VALUE!
P41832	Protein BNI1 OS=Saccharomyces cerevisiae (strain ATCC 204508 / S288c) OX=559292 GN=BNI1 PE=1 SV=3	0	5.287	1	1	1	1	1953	219.5	6.54	4.01	1	1.178	0.24	0.414095	0.3829
Q12465	Bud site selection protein RAX2 OS=Saccharomyces cerevisiae (strain ATCC 204508 / S288c) OX=559292 GN=RAX2 PE=1 SV=1	0	5.285	2	1	1	1	1220	133.9	4.59	5.34	1	1.056	0.08	0.74904	0.125495
P41910	Repressor of RNA polymerase III transcription MAF1 OS=Saccharomyces cerevisiae (strain ATCC 204508 / S288c) OX=559292 GN=MAF1 PE=1 SV=1	0	5.28	5	1	1	1	395	44.7	5.27	4.19	1	1.035	0.05	0.894001	0.0486618
P15367	Signal peptidase complex catalytic subunit SEC11 OS=Saccharomyces cerevisiae (strain ATCC 204508 / S288c) OX=559292 GN=SEC11 PE=1 SV=2	0	5.279	10	1	1	1	167	18.8	9.16	5.61	1	0.873	-0.2	0.0297249	1.52688
Q12691	Sodium transport ATPase 5 OS=Saccharomyces cerevisiae (strain ATCC 204508 / S288c) OX=559292 GN=ENA5 PE=1 SV=1	0	5.272	1	1	1	1	1091	120.2	5.53	4.89	1	0.93	-0.1	0.605834	0.217646
P48439	Dolichyl-diphosphooligosaccharide--protein glycosyltransferase subunit 3 OS=Saccharomyces cerevisiae (strain ATCC 204508 / S288c) OX=559292 GN=OST3 PE=1 SV=1	0	5.266	3	1	1	1	350	39.5	8.48	3.88	1	0.974	-0.04	0.760648	0.118817
P36006	Myosin-3 OS=Saccharomyces cerevisiae (strain ATCC 204508 / S288c) OX=559292 GN=MYO3 PE=1 SV=4	0	5.257	1	2	2	1	1272	142.4	9.36	4.49	2	0.923	-0.12	0.843763	0.0737793
P40347	Low molecular weight phosphotyrosine protein phosphatase OS=Saccharomyces cerevisiae (strain ATCC 204508 / S288c) OX=559292 GN=LTP1 PE=1 SV=1	0	5.245	9	2	2	2	161	18.7	7.46	6.51	2	1.13	0.18	0.0420666	1.37606
P40557	ER-retained PMA1-suppressing protein 1 OS=Saccharomyces cerevisiae (strain ATCC 204508 / S288c) OX=559292 GN=EPS1 PE=1 SV=1	0	5.231	2	2	2	2	701	81.2	7.84	2.81	2	0.917	-0.13	0.593383	0.226665
P18900	Hexaprenyl pyrophosphate synthase, mitochondrial OS=Saccharomyces cerevisiae (strain ATCC 204508 / S288c) OX=559292 GN=COQ1 PE=1 SV=1	0.001	5.21	4	2	2	2	473	52.5	8.84	4.75	2				#VALUE!
Q05635	Ribonuclease H2 subunit B OS=Saccharomyces cerevisiae (strain ATCC 204508 / S288c) OX=559292 GN=RNH202 PE=1 SV=1	0.001	5.191	3	1	1	1	350	39.5	7.5	3.8	1	1.037	0.05	0.896011	0.0476865	Met-loss [N-Term]
P22804	Protein transport protein BET1 OS=Saccharomyces cerevisiae (strain ATCC 204508 / S288c) OX=559292 GN=BET1 PE=1 SV=1	0.001	5.18	11	2	2	2	142	15.7	8.47	4.77	2	1.016	0.02	0.758511	0.120038
Q12502	Protein LDB19 OS=Saccharomyces cerevisiae (strain ATCC 204508 / S288c) OX=559292 GN=LDB19 PE=1 SV=1	0.001	5.176	2	1	1	1	818	89.8	8.54	4.71	1	0.894	-0.16	0.0282281	1.54932
Q04228	UBX domain-containing protein 2 OS=Saccharomyces cerevisiae (strain ATCC 204508 / S288c) OX=559292 GN=UBX2 PE=1 SV=1	0.001	5.165	4	2	2	2	584	66.7	5.45	4.32	2	0.904	-0.15	0.308235	0.511119
Q07541	ER export of PMA1 protein 1 OS=Saccharomyces cerevisiae (strain ATCC 204508 / S288c) OX=559292 GN=EXP1 PE=1 SV=1	0.001	5.152	12	1	1	1	149	16.9	8.22	4.78	1	0.831	-0.27	0.185886	0.730754
P53960	Putative alanyl-tRNA editing protein alaX OS=Saccharomyces cerevisiae (strain ATCC 204508 / S288c) OX=559292 GN=YNL040W PE=1 SV=1	0.001	5.14	4	1	2	1	456	50.9	6.55	9.84	1	0.992	-0.01	0.955763	0.0196498
Q08689	N-alpha-acetyltransferase NAT5 OS=Saccharomyces cerevisiae (strain ATCC 204508 / S288c) OX=559292 GN=NAT5 PE=1 SV=1	0.001	5.122	10	1	1	1	176	19.7	7.91	5.13	1	0.972	-0.04	0.920663	0.0358995
P46675	Protein STU2 OS=Saccharomyces cerevisiae (strain ATCC 204508 / S288c) OX=559292 GN=STU2 PE=1 SV=1	0.001	5.118	2	2	2	2	888	100.9	8.57	2.56	2	1.039	0.06	0.355272	0.449439
Q12125	Golgi to ER traffic protein 4 OS=Saccharomyces cerevisiae (strain ATCC 204508 / S288c) OX=559292 GN=GET4 PE=1 SV=1	0.001	5.099	5	1	1	1	312	36.3	5.2	4.59	1	0.971	-0.04	0.934433	0.0294517
P38784	Vacuolar ATPase assembly protein VMA22 OS=Saccharomyces cerevisiae (strain ATCC 204508 / S288c) OX=559292 GN=VMA22 PE=1 SV=1	0.001	5.098	9	1	1	1	181	21.1	5.52	4.86	1	0.856	-0.22	0.060081	1.22126
P38116	ADP-ribosylation factor-like protein 1 OS=Saccharomyces cerevisiae (strain ATCC 204508 / S288c) OX=559292 GN=ARL1 PE=1 SV=4	0.001	5.095	9	1	1	1	183	20.4	4.92	4.7	1	0.985	-0.02	0.96301	0.0163691
P49687	Nucleoporin NUP145 OS=Saccharomyces cerevisiae (strain ATCC 204508 / S288c) OX=559292 GN=NUP145 PE=1 SV=1	0.001	5.091	3	2	3	2	1317	145.6	5.74	6.29	2	1.143	0.19	0.0163532	1.7864
P40467	Activator of stress genes 1 OS=Saccharomyces cerevisiae (strain ATCC 204508 / S288c) OX=559292 GN=ASG1 PE=1 SV=1	0.001	5.082	2	2	2	2	964	108.7	6.16	4.37	2	1	0	0.959139	0.0181183
Q06178	Nicotinamide/nicotinic acid mononucleotide adenylyltransferase 1 OS=Saccharomyces cerevisiae (strain ATCC 204508 / S288c) OX=559292 GN=NMA1 PE=1 SV=1	0.001	5.076	3	1	1	1	401	45.8	6.9	3.74	1	1.087	0.12	0.799735	0.0970539
P35728	Protein MPE1 OS=Saccharomyces cerevisiae (strain ATCC 204508 / S288c) OX=559292 GN=MPE1 PE=1 SV=1	0.001	5.075	4	1	2	1	441	49.6	6.58	8.61	1				#VALUE!
P36018	GTP-binding protein YPT52 OS=Saccharomyces cerevisiae (strain ATCC 204508 / S288c) OX=559292 GN=YPT52 PE=1 SV=1	0.001	5.074	8	1	1	1	234	26.1	4.82	6.59	1	1.066	0.09	0.394145	0.404343
P10174	Cytochrome c oxidase subunit 7, mitochondrial OS=Saccharomyces cerevisiae (strain ATCC 204508 / S288c) OX=559292 GN=COX7 PE=1 SV=3	0.001	5.073	20	1	1	1	60	6.9	10.58	5.32	1	0.916	-0.13	0.380406	0.419752
P48524	Ubiquitin ligase-binding protein BUL1 OS=Saccharomyces cerevisiae (strain ATCC 204508 / S288c) OX=559292 GN=BUL1 PE=1 SV=1	0.001	5.069	3	1	1	1	976	109.1	8.65	4.7	1	1.1	0.14	0.258124	0.588171
Q02969	Peroxisomal membrane protein PEX25 OS=Saccharomyces cerevisiae (strain ATCC 204508 / S288c) OX=559292 GN=PEX25 PE=1 SV=1	0.001	5.029	4	1	1	1	394	44.9	9.03	3.94	1	1.048	0.07	0.862652	0.0641642
Q9P305	mRNA stability protein IGO2 OS=Saccharomyces cerevisiae (strain ATCC 204508 / S288c) OX=559292 GN=IGO2 PE=1 SV=3	0.001	5.025	9	1	1	1	131	14.4	9.77	3.67	1	1.122	0.17	0.369244	0.432687
Q06168	Chromatin structure-remodeling complex subunit SFH1 OS=Saccharomyces cerevisiae (strain ATCC 204508 / S288c) OX=559292 GN=SFH1 PE=1 SV=1	0.001	5.014	6	3	3	3	426	48.7	5.21	3.53	3	1.025	0.04	0.576633	0.2391
P25355	Copper transport protein 86 OS=Saccharomyces cerevisiae (strain ATCC 204508 / S288c) OX=559292 GN=CTR86 PE=1 SV=1	0.001	4.99	4	2	2	2	563	65.2	4.96	3.74	2	0.97	-0.04	0.939458	0.0271226
P31334	54S ribosomal protein L9, mitochondrial OS=Saccharomyces cerevisiae (strain ATCC 204508 / S288c) OX=559292 GN=MRPL9 PE=1 SV=3	0.001	4.989	7	2	4	2	269	29.8	10.18	4.73	2	1.135	0.18	0.385913	0.413511
P42900	Sigma-like sequence protein 1, mitochondrial OS=Saccharomyces cerevisiae (strain ATCC 204508 / S288c) OX=559292 GN=SLS1 PE=1 SV=1	0.001	4.978	4	1	1	1	643	73.2	9.22	3.79	1				#VALUE!
P40066	Nucleoporin GLE2 OS=Saccharomyces cerevisiae (strain ATCC 204508 / S288c) OX=559292 GN=GLE2 PE=1 SV=1	0.001	4.975	4	1	2	1	365	40.5	8.48	7.55	1	1.03	0.04	0.730325	0.136484
P38087	Carrier protein YMC2, mitochondrial OS=Saccharomyces cerevisiae (strain ATCC 204508 / S288c) OX=559292 GN=YMC2 PE=1 SV=1	0.001	4.957	4	1	1	1	329	36.5	9.26	4.13	1	1.01	0.01	0.999851	6.45739e-05
Q03063	Down-regulator of invasive growth 1 OS=Saccharomyces cerevisiae (strain ATCC 204508 / S288c) OX=559292 GN=DIG1 PE=1 SV=1	0.001	4.951	4	1	1	1	452	49.3	8.62	4.88	1	1.129	0.18	0.35756	0.446651
P39001	Transcriptional regulatory protein UME6 OS=Saccharomyces cerevisiae (strain ATCC 204508 / S288c) OX=559292 GN=UME6 PE=1 SV=2	0.001	4.947	3	2	2	2	836	91.1	9.52	3.31	2	1.113	0.15	0.131956	0.879569
Q12091	Damage response protein 1 OS=Saccharomyces cerevisiae (strain ATCC 204508 / S288c) OX=559292 GN=DAP1 PE=1 SV=1	0.001	4.941	13	2	2	2	152	16.7	4.86	5.08	2	1.043	0.06	0.702439	0.153392
P43682	Protein transport protein SFT1 OS=Saccharomyces cerevisiae (strain ATCC 204508 / S288c) OX=559292 GN=SFT1 PE=1 SV=1	0.001	4.934	24	1	1	1	97	11	9.86	4.27	1	1.153	0.2	0.29081	0.53639
P53958	Protein BOP3 OS=Saccharomyces cerevisiae (strain ATCC 204508 / S288c) OX=559292 GN=BOP3 PE=1 SV=1	0.001	4.927	5	1	1	1	396	43.7	9.72	4.53	1				#VALUE!
P38636	Metal homeostasis factor ATX1 OS=Saccharomyces cerevisiae (strain ATCC 204508 / S288c) OX=559292 GN=ATX1 PE=1 SV=1	0.001	4.913	33	2	2	2	73	8.2	8.44	4.92	2	1.048	0.07	0.978825	0.00929509
Q05979	Kynureninase OS=Saccharomyces cerevisiae (strain ATCC 204508 / S288c) OX=559292 GN=BNA5 PE=1 SV=1	0.001	4.907	8	2	2	2	453	51	5.29	3.13	2	1.139	0.19	0.0287288	1.54168
Q12179	Uncharacterized protein YPL245W OS=Saccharomyces cerevisiae (strain ATCC 204508 / S288c) OX=559292 GN=YPL245W PE=1 SV=1	0.001	4.905	6	2	2	2	454	52.2	9.01	3.49	2	0.959	-0.06	0.168468	0.773484
P32617	Chromatin-remodeling complex subunit IES6 OS=Saccharomyces cerevisiae (strain ATCC 204508 / S288c) OX=559292 GN=IES6 PE=1 SV=1	0.001	4.902	19	2	2	2	166	18.5	10.23	3.83	2	1.26	0.33	0.143721	0.842479
P18480	SWI/SNF chromatin-remodeling complex subunit SNF5 OS=Saccharomyces cerevisiae (strain ATCC 204508 / S288c) OX=559292 GN=SNF5 PE=1 SV=3	0.001	4.902	1	1	2	1	905	102.5	8.28	4.48	1	1.249	0.32	0.00540871	2.26691
Q08831	Protein VTS1 OS=Saccharomyces cerevisiae (strain ATCC 204508 / S288c) OX=559292 GN=VTS1 PE=1 SV=1	0.001	4.894	3	1	1	1	523	57.5	8.82	5.04	1	0.977	-0.03	0.660899	0.179865
P37254	Aminodeoxychorismate synthase OS=Saccharomyces cerevisiae (strain ATCC 204508 / S288c) OX=559292 GN=ABZ1 PE=1 SV=4	0.001	4.886	2	1	1	1	787	88.5	5.8	5.09	1	1.051	0.07	0.708746	0.14951
P34250	Eisosome protein SEG2 OS=Saccharomyces cerevisiae (strain ATCC 204508 / S288c) OX=559292 GN=SEG2 PE=1 SV=1	0.001	4.875	2	2	2	2	1132	125.5	5.77	5.89	2	0.964	-0.05	0.630555	0.200277
P54785	Transcriptional activator/repressor MOT3 OS=Saccharomyces cerevisiae (strain ATCC 204508 / S288c) OX=559292 GN=MOT3 PE=1 SV=1	0.001	4.868	4	2	2	2	490	54.3	8.75	3.78	2	1.466	0.55	0.00962114	2.01677
P46677	Transcription initiation factor TFIID subunit 1 OS=Saccharomyces cerevisiae (strain ATCC 204508 / S288c) OX=559292 GN=TAF1 PE=1 SV=1	0.001	4.859	1	1	1	1	1066	120.6	7.46	4.05	1	0.968	-0.05	0.994395	0.00244121
P14693	Sorting assembly machinery 35 kDa subunit OS=Saccharomyces cerevisiae (strain ATCC 204508 / S288c) OX=559292 GN=SAM35 PE=1 SV=2	0.001	4.856	5	1	1	1	329	37.4	7.15	5.42	1	1.022	0.03	0.984031	0.0069912
P46956	Inorganic phosphate transporter PHO86 OS=Saccharomyces cerevisiae (strain ATCC 204508 / S288c) OX=559292 GN=PHO86 PE=1 SV=1	0.001	4.804	5	1	1	1	311	34.9	9.61	4.26	1	1.052	0.07	0.940153	0.0268014
Q05498	rRNA-processing protein FCF1 OS=Saccharomyces cerevisiae (strain ATCC 204508 / S288c) OX=559292 GN=FCF1 PE=1 SV=1	0.001	4.799	8	1	1	1	189	21.6	9.83	4.76	1	0.968	-0.05	0.847051	0.0720906
Q3E834	Protein transport protein YOS1 OS=Saccharomyces cerevisiae (strain ATCC 204508 / S288c) OX=559292 GN=YOS1 PE=1 SV=1	0.001	4.798	19	1	1	1	85	9.4	9.52	4.28	1	0.867	-0.21	0.0228928	1.6403
Q08561	Ino eighty subunit 4 OS=Saccharomyces cerevisiae (strain ATCC 204508 / S288c) OX=559292 GN=IES4 PE=1 SV=1	0.001	4.795	16	2	2	2	116	13.1	4.91	4.53	2	1.08	0.11	0.33021	0.48121
P40072	E3 ubiquitin-protein ligase complex SLX5-SLX8 subunit SLX8 OS=Saccharomyces cerevisiae (strain ATCC 204508 / S288c) OX=559292 GN=SLX8 PE=1 SV=1	0.001	4.79	5	1	1	1	274	30.7	4.77	4.45	1	1.059	0.08	0.958389	0.0184581
P49956	Chromosome transmission fidelity protein 18 OS=Saccharomyces cerevisiae (strain ATCC 204508 / S288c) OX=559292 GN=CTF18 PE=1 SV=1	0.001	4.787	3	2	3	2	741	84.3	8.34	5.65	2	1.052	0.07	0.936932	0.0282917
Q04632	Conserved oligomeric Golgi complex subunit 8 OS=Saccharomyces cerevisiae (strain ATCC 204508 / S288c) OX=559292 GN=COG8 PE=1 SV=1	0.001	4.784	2	1	1	1	607	69.8	4.73	4.82	1	0.917	-0.13	0.300265	0.522496
P38928	Axial budding pattern protein 2 OS=Saccharomyces cerevisiae (strain ATCC 204508 / S288c) OX=559292 GN=AXL2 PE=1 SV=1	0.001	4.773	2	1	1	1	823	90.7	5.01	5.29	1	1.106	0.15	0.03634	1.43962
P38892	Probable S-adenosylmethionine-dependent methyltransferase CRG1 OS=Saccharomyces cerevisiae (strain ATCC 204508 / S288c) OX=559292 GN=CRG1 PE=1 SV=1	0.001	4.766	8	2	2	2	291	33.8	6	4.37	2				#VALUE!
P32389	Transcriptional activator of sulfur metabolism MET4 OS=Saccharomyces cerevisiae (strain ATCC 204508 / S288c) OX=559292 GN=MET4 PE=1 SV=2	0.001	4.757	3	1	2	1	672	74.3	5.81	4.28	1	0.88	-0.18	0.597893	0.223377
P53332	Phosphopantetheine adenylyltransferase OS=Saccharomyces cerevisiae (strain ATCC 204508 / S288c) OX=559292 GN=CAB4 PE=1 SV=1	0.001	4.732	5	1	1	1	305	34.3	6.32	4.2	1	0.885	-0.18	0.523712	0.280907
P33748	Zinc finger protein MSN2 OS=Saccharomyces cerevisiae (strain ATCC 204508 / S288c) OX=559292 GN=MSN2 PE=1 SV=1	0.001	4.727	5	1	1	1	704	77.8	6.57	4.11	1	1.172	0.23	0.855042	0.0680128
[truncated: 693 more rows]
