# Supplementary material for: Spc2 modulates substrate- and cleavage site-selection in the yeast signal peptidase complex
Source: J Cell Biol. 2024 Nov 20;223(12):e202211035. doi: 10.1083/jcb.202211035 (PMC11579918; doi:10.1083/jcb.202211035)
Supplement: Data S2 — shows mass spectrometry data comparing the abundance ratios in spc2Δ strains carrying spc2-ΔCD(58), spc2-TM2* or SPC2. [file jcb_202211035_datas2.xlsx]

## Sheet: Legend
Column	Description
	Abundance ratios for all proteins identified in whole cell lysates prepared from the Spc2 deletion (spc2D) strains carrying spc2-DCD(58), spc2-TM2* or SPC2
Accession	UniProt Protein Identifier
Description	UniProt Protein Description
Exp. q-value: Combined	Experimental q-value derrived from ranked lists of target and decoy proteins
Sum PEP Score	Protein score calculated as the sum of the negative logarithms of the PEP values of the connected PSMs
Coverage [%]	Percentage of the sequence covered by identifications (PSMs only) from the included searches
# Peptides	The total number of distinct peptide sequences identified for the protein
# PSMs	The total number of peptide-spectrume matches identified from all included searches
# Unique Peptides	The total number of distinct peptide seuences unique to the protein group
# AAs	The lengthe of the protein sequence
MW [kDa]	The molecular weight of the protein sequence
calc. pI	The isoelectric point calculated for the protein
Score Sequest HT: Sequest HT	The sume of the individual PSM discriminint scores
# Peptides (by Search Engine): Sequest HT	The total number of distinct peptide sequences identified for the protein
Abundance Ratio	Abundance ratio of spc2-DCD(58)/SPC2 or spc2-TM2*/SPC2
Abundance Ratio (log2)	Abundance ratio of spc2-DCD(58)/SPC2 or spc2-TM2*/SPC2 as log2
Abundance Ratio P-Value	The p-value of per group ratio calculated by ANOVA and TurkeyHSD post-hoc
Minus log10 (p-value)	Minus log10 (abudance ratio P-Value: spc2-DCD(58)/SPC2 or spc2-TM2*/SPC2)
Modifications	The modifications identified in the protein consolidated from all PSMs

## Sheet: MS data
Accession	Description	Exp. q-value: Combined	Sum PEP Score	Coverage [%]	# Peptides	# PSMs	# Unique Peptides	# AAs	MW [kDa]	calc. pI	Score Sequest HT: Sequest HT	# Peptides (by Search Engine): Sequest HT	Abundance Ratio: spc2-DCD(58)/ SPC2	Abundance Ratio (log2): spc2-DCD(58)/ SPC2	Abundance Ratio P-Value: spc2-DCD(58)/ SPC2	Minus log10 (p-value:spc2-DCD(58)/ SPC2)	Abundance Ratio: spc2-TM2*/SPC2	Abundance Ratio (log2): spc2-TM2*/SPC2	Abundance Ratio P-Value: spc2-TM2*/SPC2	Minus log10 (p-value:spc2-TM2*/SPC2)	Modifications
P07259	Protein URA2 OS=Saccharomyces cerevisiae (strain ATCC 204508 / S288c) OX=559292 GN=URA2 PE=1 SV=5	0	907.921	66	130	363	127	2214	244.9	5.83	1261.56	130	1.116	0.16	0.0310821	1.50749	0.995	-0.01	0.965522	0.0152379
P19097	Fatty acid synthase subunit alpha OS=Saccharomyces cerevisiae (strain ATCC 204508 / S288c) OX=559292 GN=FAS2 PE=1 SV=2	0	689.885	64	102	274	102	1887	206.8	5.44	952.08	102	1	0	0.996927	0.00133681	0.984	-0.02	0.873397	0.0587883
P07149	Fatty acid synthase subunit beta OS=Saccharomyces cerevisiae (strain ATCC 204508 / S288c) OX=559292 GN=FAS1 PE=1 SV=2	0	632.247	59	95	214	95	2051	228.5	5.92	778.28	95	1.005	0.01	0.997713	0.000994514	0.984	-0.02	0.900804	0.0453696
Q00955	Acetyl-CoA carboxylase OS=Saccharomyces cerevisiae (strain ATCC 204508 / S288c) OX=559292 GN=ACC1 PE=1 SV=2	0	618.517	57	105	205	104	2233	250.2	6.28	737.08	105	0.944	-0.08	0.739082	0.131308	0.981	-0.03	0.852897	0.0691036
P32324	Elongation factor 2 OS=Saccharomyces cerevisiae (strain ATCC 204508 / S288c) OX=559292 GN=EFT1 PE=1 SV=1	0	506.921	73	56	292	56	842	93.2	6.32	945.09	56	0.986	-0.02	0.952202	0.0212711	1.001	0	0.852427	0.0693429	Met-loss [N-Term]
P10592	Heat shock protein SSA2 OS=Saccharomyces cerevisiae (strain ATCC 204508 / S288c) OX=559292 GN=SSA2 PE=1 SV=3	0	483.626	81	55	329	14	639	69.4	5.06	1092.86	55	1.035	0.05	0.331858	0.479048	1.023	0.03	0.793104	0.10067
P10591	Heat shock protein SSA1 OS=Saccharomyces cerevisiae (strain ATCC 204508 / S288c) OX=559292 GN=SSA1 PE=1 SV=4	0	440.25	81	53	319	13	642	69.6	5.11	1018.26	53	1.268	0.34	0.0444345	1.35228	1.115	0.16	0.410052	0.387161
P00549	Pyruvate kinase 1 OS=Saccharomyces cerevisiae (strain ATCC 204508 / S288c) OX=559292 GN=CDC19 PE=1 SV=2	0	431.254	86	44	631	43	500	54.5	7.68	1888.02	44	0.957	-0.06	0.210093	0.677589	0.981	-0.03	0.549558	0.259986
P16521	Elongation factor 3A OS=Saccharomyces cerevisiae (strain ATCC 204508 / S288c) OX=559292 GN=YEF3 PE=1 SV=4	0	424.342	56	57	259	42	1044	115.9	6.05	765.85	57	0.947	-0.08	0.247225	0.606908	0.989	-0.02	0.999823	7.69256e-05	Met-loss+Acetyl [N-Term]
P00925	Enolase 2 OS=Saccharomyces cerevisiae (strain ATCC 204508 / S288c) OX=559292 GN=ENO2 PE=1 SV=2	0	416.449	89	37	1005	15	437	46.9	6	2443.67	37	0.894	-0.16	0.000201143	3.69649	0.93	-0.11	0.00437327	2.35919
P06169	Pyruvate decarboxylase isozyme 1 OS=Saccharomyces cerevisiae (strain ATCC 204508 / S288c) OX=559292 GN=PDC1 PE=1 SV=7	0	411.792	60	29	836	26	563	61.5	6.19	2497.84	29	0.914	-0.13	0.00367053	2.43527	0.955	-0.07	0.21127	0.675163
P16861	ATP-dependent 6-phosphofructokinase subunit alpha OS=Saccharomyces cerevisiae (strain ATCC 204508 / S288c) OX=559292 GN=PFK1 PE=1 SV=1	0	376.086	63	53	125	52	987	107.9	6.39	502.27	53	1.024	0.03	0.74964	0.125147	0.962	-0.06	0.206389	0.685314
P11484	Ribosome-associated molecular chaperone SSB1 OS=Saccharomyces cerevisiae (strain ATCC 204508 / S288c) OX=559292 GN=SSB1 PE=1 SV=3	0	369.339	69	38	294	2	613	66.6	5.44	961.37	38	0.872	-0.2	0.0139801	1.85449	0.915	-0.13	0.180803	0.742794
P03965	Carbamoyl-phosphate synthase arginine-specific large chain OS=Saccharomyces cerevisiae (strain ATCC 204508 / S288c) OX=559292 GN=CPA2 PE=1 SV=1	0	362.829	61	54	115	51	1118	123.8	5.31	441.81	54	0.904	-0.15	0.696843	0.156865	0.976	-0.04	0.970737	0.0128983
P40150	Ribosome-associated molecular chaperone SSB2 OS=Saccharomyces cerevisiae (strain ATCC 204508 / S288c) OX=559292 GN=SSB2 PE=1 SV=2	0	355.665	67	37	288	1	613	66.6	5.49	928	37	0.963	-0.05	0.682051	0.166183	1.009	0.01	0.963554	0.0161238
P00359	Glyceraldehyde-3-phosphate dehydrogenase 3 OS=Saccharomyces cerevisiae (strain ATCC 204508 / S288c) OX=559292 GN=TDH3 PE=1 SV=3	0	351.809	91	33	999	10	332	35.7	6.96	2329.89	33	0.942	-0.09	0.00461598	2.33574	0.964	-0.05	0.0157047	1.80397	Met-loss [N-Term]
P15108	ATP-dependent molecular chaperone HSC82 OS=Saccharomyces cerevisiae (strain ATCC 204508 / S288c) OX=559292 GN=HSC82 PE=1 SV=4	0	344.887	63	51	180	10	705	80.9	4.83	535.67	51	1.081	0.11	0.00219956	2.65766	1.056	0.08	0.0314487	1.5024
P17255	V-type proton ATPase catalytic subunit A OS=Saccharomyces cerevisiae (strain ATCC 204508 / S288c) OX=559292 GN=VMA1 PE=1 SV=3	0	339.542	61	62	123	62	1071	118.6	6.16	415.92	62	1.007	0.01	0.632835	0.198709	0.995	-0.01	0.950825	0.0218996
P06105	Protein SCP160 OS=Saccharomyces cerevisiae (strain ATCC 204508 / S288c) OX=559292 GN=SCP160 PE=1 SV=3	0	333.753	53	57	92	57	1222	134.7	5.85	355.65	57	0.962	-0.06	0.706145	0.151106	0.983	-0.03	0.96607	0.0149913
P00560	Phosphoglycerate kinase OS=Saccharomyces cerevisiae (strain ATCC 204508 / S288c) OX=559292 GN=PGK1 PE=1 SV=2	0	329.386	83	39	367	39	416	44.7	7.61	872.86	39	0.928	-0.11	0.0216216	1.66511	0.949	-0.08	0.126342	0.898452
P02829	ATP-dependent molecular chaperone HSP82 OS=Saccharomyces cerevisiae (strain ATCC 204508 / S288c) OX=559292 GN=HSP82 PE=1 SV=1	0	328.356	58	48	161	7	709	81.4	4.91	506.09	48	1.173	0.23	0.0493566	1.30665	1.049	0.07	0.725403	0.139421
P22137	Clathrin heavy chain OS=Saccharomyces cerevisiae (strain ATCC 204508 / S288c) OX=559292 GN=CHC1 PE=1 SV=1	0	313.159	46	57	91	57	1653	187.1	5.24	324.94	57	1.023	0.03	0.665058	0.17714	0.979	-0.03	0.609278	0.215185
P05030	Plasma membrane ATPase 1 OS=Saccharomyces cerevisiae (strain ATCC 204508 / S288c) OX=559292 GN=PMA1 PE=1 SV=2	0	310.726	44	34	112	12	918	99.6	5.11	472.75	34	0.943	-0.08	0.474346	0.323905	0.984	-0.02	0.692495	0.159583	Met-loss [N-Term]
P26637	Leucine--tRNA ligase, cytoplasmic OS=Saccharomyces cerevisiae (strain ATCC 204508 / S288c) OX=559292 GN=CDC60 PE=1 SV=1	0	301.057	57	51	110	50	1090	124.1	5.85	361.57	51	0.994	-0.01	0.967134	0.0145134	1.001	0	0.95279	0.0210028
P0CS90	Heat shock protein SSC1, mitochondrial OS=Saccharomyces cerevisiae (strain ATCC 204508 / S288c) OX=559292 GN=SSC1 PE=1 SV=1	0	294.325	62	38	104	37	654	70.6	5.59	413.62	38	1.043	0.06	0.648746	0.187925	1.016	0.02	0.948259	0.0230728
P00924	Enolase 1 OS=Saccharomyces cerevisiae (strain ATCC 204508 / S288c) OX=559292 GN=ENO1 PE=1 SV=3	0	294.259	87	34	635	12	437	46.8	6.62	1462.28	34	0.834	-0.26	0.0268272	1.57143	0.867	-0.21	0.0960108	1.01768
P08566	Pentafunctional AROM polypeptide OS=Saccharomyces cerevisiae (strain ATCC 204508 / S288c) OX=559292 GN=ARO1 PE=1 SV=1	0	291.809	46	55	75	55	1588	174.6	6.28	297.48	55	0.956	-0.07	0.100294	0.998727	1.011	0.02	0.99366	0.00276228	Met-loss [N-Term]
P40825	Alanine--tRNA ligase, mitochondrial OS=Saccharomyces cerevisiae (strain ATCC 204508 / S288c) OX=559292 GN=ALA1 PE=1 SV=3	0	285.22	55	51	80	51	983	110	5.71	302.24	51	1.02	0.03	0.511355	0.291277	1.047	0.07	0.151674	0.819088
P05694	5-methyltetrahydropteroyltriglutamate--homocysteine methyltransferase OS=Saccharomyces cerevisiae (strain ATCC 204508 / S288c) OX=559292 GN=MET6 PE=1 SV=4	0	285.103	61	41	113	41	767	85.8	6.47	393.73	41	0.778	-0.36	4.67545e-06	5.33018	0.813	-0.3	1.17609e-05	4.92956	Met-loss [N-Term]
Q12680	Glutamate synthase [NADH] OS=Saccharomyces cerevisiae (strain ATCC 204508 / S288c) OX=559292 GN=GLT1 PE=1 SV=2	0	284.754	34	60	87	60	2145	238	6.58	297.46	60	1.004	0.01	0.983377	0.00727991	1.025	0.04	0.788884	0.102987
P02994	Elongation factor 1-alpha OS=Saccharomyces cerevisiae (strain ATCC 204508 / S288c) OX=559292 GN=TEF1 PE=1 SV=1	0	284.013	69	31	520	31	458	50	9.04	1231.57	31	0.928	-0.11	0.126431	0.898146	0.942	-0.09	0.556712	0.254369
P25694	Cell division control protein 48 OS=Saccharomyces cerevisiae (strain ATCC 204508 / S288c) OX=559292 GN=CDC48 PE=1 SV=3	0	283.046	69	45	87	45	835	91.9	4.94	306.45	45	0.929	-0.11	0.0412358	1.38473	0.925	-0.11	0.0375401	1.4255	Met-loss [N-Term]
P00358	Glyceraldehyde-3-phosphate dehydrogenase 2 OS=Saccharomyces cerevisiae (strain ATCC 204508 / S288c) OX=559292 GN=TDH2 PE=1 SV=3	0	277.37	71	26	840	3	332	35.8	6.96	1922.11	26	0.825	-0.28	0.0518477	1.28527	0.885	-0.18	0.235022	0.628891	Met-loss [N-Term]
P16862	ATP-dependent 6-phosphofructokinase subunit beta OS=Saccharomyces cerevisiae (strain ATCC 204508 / S288c) OX=559292 GN=PFK2 PE=1 SV=4	0	277.271	55	39	93	38	959	104.6	6.67	340.34	39	0.959	-0.06	0.625265	0.203936	0.968	-0.05	0.746382	0.127039	Met-loss [N-Term]
P09436	Isoleucine--tRNA ligase, cytoplasmic OS=Saccharomyces cerevisiae (strain ATCC 204508 / S288c) OX=559292 GN=ILS1 PE=1 SV=1	0	276.063	55	52	86	52	1072	122.9	6.06	305.83	52	1.056	0.08	0.0916528	1.03785	1.042	0.06	0.121829	0.914248	Met-loss+Acetyl [N-Term]
Q03612	Transposon Ty1-ER1 Gag-Pol polyprotein OS=Saccharomyces cerevisiae (strain ATCC 204508 / S288c) OX=559292 GN=TY1B-ER1 PE=3 SV=1	0	267.298	34	46	102	0	1755	198.4	8.06	369.2	46	0.976	-0.03	0.563086	0.249425	0.838	-0.26	1.27385e-05	4.89488
P12709	Glucose-6-phosphate isomerase OS=Saccharomyces cerevisiae (strain ATCC 204508 / S288c) OX=559292 GN=PGI1 PE=1 SV=3	0	265.267	60	24	153	24	554	61.3	6.46	487.35	24	0.978	-0.03	0.768508	0.114352	0.956	-0.06	0.605988	0.217536
P32589	Heat shock protein homolog SSE1 OS=Saccharomyces cerevisiae (strain ATCC 204508 / S288c) OX=559292 GN=SSE1 PE=1 SV=4	0	261.087	58	36	122	29	693	77.3	5.22	424.47	36	1.059	0.08	0.0196456	1.70674	1.012	0.02	0.780615	0.107563
P07806	Valine--tRNA ligase, mitochondrial OS=Saccharomyces cerevisiae (strain ATCC 204508 / S288c) OX=559292 GN=VAS1 PE=1 SV=2	0	259.13	47	43	85	43	1104	125.7	6.96	317.37	43	1.077	0.11	0.0222835	1.65202	1.059	0.08	0.0380247	1.41993
P38249	Eukaryotic translation initiation factor 3 subunit A OS=Saccharomyces cerevisiae (strain ATCC 204508 / S288c) OX=559292 GN=RPG1 PE=1 SV=1	0	258.177	51	51	82	51	964	110.3	6.3	305.83	51	1.007	0.01	0.954433	0.0202547	1.002	0	0.945155	0.0244967	Met-loss [N-Term]
Q04670	Transposon Ty1-MR2 Gag-Pol polyprotein OS=Saccharomyces cerevisiae (strain ATCC 204508 / S288c) OX=559292 GN=TY1B-MR2 PE=3 SV=2	0	257.171	32	44	101	1	1755	198.4	8.63	357.17	44	0.97	-0.04	0.834805	0.0784151	0.827	-0.27	0.145085	0.838378	Acetyl [N-Term]
P54115	Magnesium-activated aldehyde dehydrogenase, cytosolic OS=Saccharomyces cerevisiae (strain ATCC 204508 / S288c) OX=559292 GN=ALD6 PE=1 SV=4	0	256.456	80	31	103	31	500	54.4	5.44	368.46	31	0.95	-0.07	0.132121	0.879029	0.96	-0.06	0.0874519	1.05823
P04147	Polyadenylate-binding protein, cytoplasmic and nuclear OS=Saccharomyces cerevisiae (strain ATCC 204508 / S288c) OX=559292 GN=PAB1 PE=1 SV=4	0	253.989	68	34	79	34	577	64.3	5.97	298.76	34	1.093	0.13	0.0272624	1.56444	1.108	0.15	0.0144086	1.84138
P19882	Heat shock protein 60, mitochondrial OS=Saccharomyces cerevisiae (strain ATCC 204508 / S288c) OX=559292 GN=HSP60 PE=1 SV=1	0	251.813	71	36	100	36	572	60.7	5.31	320.64	36	1.018	0.03	0.694377	0.158404	1.011	0.02	0.950981	0.0218282
P0C2J1	Transposon Ty1-PR3 Gag-Pol polyprotein OS=Saccharomyces cerevisiae (strain ATCC 204508 / S288c) OX=559292 GN=TY1B-PR3 PE=1 SV=1	0	248.561	30	40	95	1	1755	198.3	7.93	348.53	40	0.88	-0.18	0.356454	0.447997	0.879	-0.19	0.306023	0.514246
P40069	Importin subunit beta-4 OS=Saccharomyces cerevisiae (strain ATCC 204508 / S288c) OX=559292 GN=KAP123 PE=1 SV=1	0	247.458	49	38	85	38	1113	122.5	4.63	290.71	38	1.017	0.02	0.437225	0.359295	1.039	0.05	0.423587	0.373058
P16474	Endoplasmic reticulum chaperone BiP OS=Saccharomyces cerevisiae (strain ATCC 204508 / S288c) OX=559292 GN=KAR2 PE=1 SV=1	0	239.064	50	37	99	33	682	74.4	4.93	326.1	37	1.199	0.26	0.00184017	2.73514	1.055	0.08	0.139961	0.853993
P14540	Fructose-bisphosphate aldolase OS=Saccharomyces cerevisiae (strain ATCC 204508 / S288c) OX=559292 GN=FBA1 PE=1 SV=3	0	238.138	58	21	351	21	359	39.6	5.78	1059.91	21	0.831	-0.27	0.134411	0.871565	0.878	-0.19	0.757869	0.120406	Met-loss [N-Term]
P04807	Hexokinase-2 OS=Saccharomyces cerevisiae (strain ATCC 204508 / S288c) OX=559292 GN=HXK2 PE=1 SV=4	0	235.881	84	30	108	28	486	53.9	5.3	373.98	30	1.006	0.01	0.996443	0.00154772	1.022	0.03	0.597211	0.223872
P38708	Putative proline--tRNA ligase YHR020W OS=Saccharomyces cerevisiae (strain ATCC 204508 / S288c) OX=559292 GN=YHR020W PE=1 SV=1	0	235.762	53	30	63	30	688	77.3	6.4	245.95	30	0.883	-0.18	0.0169782	1.77011	0.962	-0.06	0.781347	0.107156	Met-loss [N-Term]
Q99337	Transposon Ty1-NL2 Gag-Pol polyprotein OS=Saccharomyces cerevisiae (strain ATCC 204508 / S288c) OX=559292 GN=TY1B-NL2 PE=3 SV=1	0	231.441	28	41	90	0	1749	198.1	8.56	309.68	41				#VALUE!				#VALUE!
P32582	Cystathionine beta-synthase OS=Saccharomyces cerevisiae (strain ATCC 204508 / S288c) OX=559292 GN=CYS4 PE=1 SV=1	0	225.029	77	34	81	34	507	56	6.7	282.16	34	0.969	-0.05	0.735802	0.133239	0.982	-0.03	0.964897	0.0155192
P16140	V-type proton ATPase subunit B OS=Saccharomyces cerevisiae (strain ATCC 204508 / S288c) OX=559292 GN=VMA2 PE=1 SV=2	0	223.742	80	33	100	33	517	57.7	5.07	336.19	33	1.009	0.01	0.999911	3.86954e-05	0.989	-0.02	0.831282	0.0802515	Met-loss [N-Term]
P06634	ATP-dependent RNA helicase DED1 OS=Saccharomyces cerevisiae (strain ATCC 204508 / S288c) OX=559292 GN=DED1 PE=1 SV=2	0	223.584	71	31	72	30	604	65.5	7.83	251.03	31	1.119	0.16	0.00689152	2.16169	1.161	0.22	0.00121533	2.9153
P10964	DNA-directed RNA polymerase I subunit RPA190 OS=Saccharomyces cerevisiae (strain ATCC 204508 / S288c) OX=559292 GN=RPA190 PE=1 SV=2	0	217.148	36	44	57	43	1664	186.3	7.08	216.5	44	1.006	0.01	0.988355	0.00508684	1.016	0.02	0.502066	0.299239
P31539	Heat shock protein 104 OS=Saccharomyces cerevisiae (strain ATCC 204508 / S288c) OX=559292 GN=HSP104 PE=1 SV=2	0	216.386	52	45	76	45	908	102	5.45	238.05	45	1.166	0.22	0.0167836	1.77511	1.034	0.05	0.822212	0.085016
P19657	Plasma membrane ATPase 2 OS=Saccharomyces cerevisiae (strain ATCC 204508 / S288c) OX=559292 GN=PMA2 PE=1 SV=3	0	215.675	28	23	80	1	947	102.1	5.03	324.92	23	0.937	-0.09	0.855636	0.0677111	0.935	-0.1	0.385174	0.414343
P00360	Glyceraldehyde-3-phosphate dehydrogenase 1 OS=Saccharomyces cerevisiae (strain ATCC 204508 / S288c) OX=559292 GN=TDH1 PE=1 SV=3	0	214.564	76	25	437	14	332	35.7	8.28	1026.96	25	0.908	-0.14	0.888823	0.0511846	0.929	-0.11	0.858201	0.0664107
P38720	6-phosphogluconate dehydrogenase, decarboxylating 1 OS=Saccharomyces cerevisiae (strain ATCC 204508 / S288c) OX=559292 GN=GND1 PE=1 SV=1	0	212.737	71	31	86	31	489	53.5	6.64	298.24	31	0.95	-0.07	0.16071	0.793957	0.925	-0.11	0.0935075	1.02915
P00830	ATP synthase subunit beta, mitochondrial OS=Saccharomyces cerevisiae (strain ATCC 204508 / S288c) OX=559292 GN=ATP2 PE=1 SV=2	0	210.828	62	24	73	24	511	54.8	5.71	259.1	24	0.919	-0.12	0.0146253	1.8349	0.917	-0.13	0.0192373	1.71586
Q08972	[NU+] prion formation protein 1 OS=Saccharomyces cerevisiae (strain ATCC 204508 / S288c) OX=559292 GN=NEW1 PE=1 SV=1	0	210.488	41	42	55	42	1196	134.2	5.86	202.53	42	0.996	-0.01	0.954512	0.0202186	1.085	0.12	0.355567	0.449078
P60010	Actin OS=Saccharomyces cerevisiae (strain ATCC 204508 / S288c) OX=559292 GN=ACT1 PE=1 SV=1	0	210.311	69	22	95	22	375	41.7	5.68	336.38	22	0.971	-0.04	0.220711	0.656176	0.965	-0.05	0.0701124	1.1542
P10081	ATP-dependent RNA helicase eIF4A OS=Saccharomyces cerevisiae (strain ATCC 204508 / S288c) OX=559292 GN=TIF1 PE=1 SV=3	0	210.21	70	23	103	23	395	44.7	5.12	345.06	23	1.028	0.04	0.798708	0.097612	1.04	0.06	0.267146	0.573251
Q03690	Clustered mitochondria protein 1 OS=Saccharomyces cerevisiae (strain ATCC 204508 / S288c) OX=559292 GN=CLU1 PE=1 SV=1	0	209.829	41	38	61	38	1277	145.1	6.39	205.57	38	1.064	0.09	0.411805	0.385308	1.031	0.04	0.756567	0.121153
P23254	Transketolase 1 OS=Saccharomyces cerevisiae (strain ATCC 204508 / S288c) OX=559292 GN=TKL1 PE=1 SV=4	0	207.591	52	35	91	35	680	73.8	7.01	291.87	35	0.947	-0.08	0.011905	1.92427	0.967	-0.05	0.143083	0.844413	Met-loss [N-Term]
P22515	Ubiquitin-activating enzyme E1 1 OS=Saccharomyces cerevisiae (strain ATCC 204508 / S288c) OX=559292 GN=UBA1 PE=1 SV=2	0	206.853	49	35	61	35	1024	114.2	5.11	213.16	35	0.971	-0.04	0.867826	0.0615675	0.966	-0.05	0.809172	0.091959
P33892	eIF-2-alpha kinase activator GCN1 OS=Saccharomyces cerevisiae (strain ATCC 204508 / S288c) OX=559292 GN=GCN1 PE=1 SV=1	0	206.834	22	45	60	45	2672	296.5	5.27	194.43	45	1.025	0.04	0.583241	0.234152	1.012	0.02	0.916248	0.0379869
P00330	Alcohol dehydrogenase 1 OS=Saccharomyces cerevisiae (strain ATCC 204508 / S288c) OX=559292 GN=ADH1 PE=1 SV=5	0	203.745	65	20	156	18	348	36.8	6.68	421.66	20	0.868	-0.2	0.0864185	1.06339	0.892	-0.17	0.13596	0.86659	Met-loss [N-Term]
Q05022	rRNA biogenesis protein RRP5 OS=Saccharomyces cerevisiae (strain ATCC 204508 / S288c) OX=559292 GN=RRP5 PE=1 SV=1	0	201.971	31	45	54	45	1729	193	6.19	183.9	45	1.028	0.04	0.428339	0.368213	1.087	0.12	0.152732	0.816071
P16120	Threonine synthase OS=Saccharomyces cerevisiae (strain ATCC 204508 / S288c) OX=559292 GN=THR4 PE=1 SV=1	0	200.011	58	32	65	32	514	57.4	5.64	250.45	32	1.076	0.11	0.0149445	1.82552	1.067	0.09	0.0677448	1.16912	Met-loss [N-Term]
P06168	Ketol-acid reductoisomerase, mitochondrial OS=Saccharomyces cerevisiae (strain ATCC 204508 / S288c) OX=559292 GN=ILV5 PE=1 SV=1	0	199.837	76	26	87	26	395	44.3	9.04	312.98	26	0.953	-0.07	0.0159363	1.79761	0.974	-0.04	0.0935515	1.02895
Q01217	Protein ARG5,6, mitochondrial OS=Saccharomyces cerevisiae (strain ATCC 204508 / S288c) OX=559292 GN=ARG5,6 PE=1 SV=1	0	198.595	59	38	53	38	863	94.8	8.27	204.59	38	0.982	-0.03	0.983346	0.00729386	1.012	0.02	0.731349	0.135875
P00942	Triosephosphate isomerase OS=Saccharomyces cerevisiae (strain ATCC 204508 / S288c) OX=559292 GN=TPI1 PE=1 SV=2	0	196.877	88	18	93	18	248	26.8	6.01	367.81	18	1.374	0.46	0.0810235	1.09139	1.251	0.32	0.227704	0.64263
P32327	Pyruvate carboxylase 2 OS=Saccharomyces cerevisiae (strain ATCC 204508 / S288c) OX=559292 GN=PYC2 PE=1 SV=2	0	196.128	42	42	71	12	1180	130.1	6.51	218.42	42	1.041	0.06	0.42251	0.374163	1.024	0.03	0.87214	0.0594136
P38972	Phosphoribosylformylglycinamidine synthase OS=Saccharomyces cerevisiae (strain ATCC 204508 / S288c) OX=559292 GN=ADE6 PE=1 SV=2	0	192.452	40	42	62	42	1358	148.8	5.27	213.84	42	1.021	0.03	0.315447	0.501073	1.035	0.05	0.132825	0.876719
P39522	Dihydroxy-acid dehydratase, mitochondrial OS=Saccharomyces cerevisiae (strain ATCC 204508 / S288c) OX=559292 GN=ILV3 PE=1 SV=2	0	191.397	55	26	58	26	585	62.8	7.83	207.26	26	0.977	-0.03	0.638881	0.19458	1.019	0.03	0.971648	0.0124911	Met-loss [N-Term]
P19358	S-adenosylmethionine synthase 2 OS=Saccharomyces cerevisiae (strain ATCC 204508 / S288c) OX=559292 GN=SAM2 PE=1 SV=3	0	191.038	67	22	61	10	384	42.2	5.38	237.68	22	0.97	-0.04	0.625046	0.204088	1.004	0.01	0.990463	0.00416173
P46655	Glutamate--tRNA ligase, cytoplasmic OS=Saccharomyces cerevisiae (strain ATCC 204508 / S288c) OX=559292 GN=GUS1 PE=1 SV=3	0	190.202	58	40	71	40	708	80.8	7.53	230.24	40	1.014	0.02	0.926682	0.0330695	1.021	0.03	0.998099	0.000826459	Met-loss [N-Term]
P04802	Aspartate--tRNA ligase, cytoplasmic OS=Saccharomyces cerevisiae (strain ATCC 204508 / S288c) OX=559292 GN=DPS1 PE=1 SV=3	0	190.059	62	31	63	31	557	63.5	6.58	229.12	31	1.015	0.02	0.854839	0.0681158	1.005	0.01	0.797456	0.0982931
P07245	C-1-tetrahydrofolate synthase, cytoplasmic OS=Saccharomyces cerevisiae (strain ATCC 204508 / S288c) OX=559292 GN=ADE3 PE=1 SV=1	0	189.882	40	32	51	30	946	102.1	6.84	189.56	32	1.024	0.03	0.996434	0.00155134	0.993	-0.01	0.966819	0.0146549	Met-loss [N-Term]
P38788	Ribosome-associated complex subunit SSZ1 OS=Saccharomyces cerevisiae (strain ATCC 204508 / S288c) OX=559292 GN=SSZ1 PE=1 SV=2	0	189.878	63	26	64	26	538	58.2	5.05	226.13	26	0.892	-0.16	0.00933041	2.0301	0.904	-0.14	0.0266067	1.57501
P11154	Pyruvate carboxylase 1 OS=Saccharomyces cerevisiae (strain ATCC 204508 / S288c) OX=559292 GN=PYC1 PE=1 SV=2	0	187.531	40	41	65	11	1178	130	6.23	202.26	41	1.062	0.09	0.582937	0.234378	1.01	0.01	0.996665	0.00145067
P15705	Heat shock protein STI1 OS=Saccharomyces cerevisiae (strain ATCC 204508 / S288c) OX=559292 GN=STI1 PE=1 SV=1	0	185.141	62	38	57	38	589	66.2	5.59	202.57	38	1.14	0.19	0.00650423	2.1868	1.041	0.06	0.207886	0.682176	Met-loss [N-Term]
P10664	60S ribosomal protein L4-A OS=Saccharomyces cerevisiae (strain ATCC 204508 / S288c) OX=559292 GN=RPL4A PE=1 SV=4	0	183.437	66	22	160	2	362	39.1	10.64	501.25	22	0.94	-0.09	0.00665867	2.17661	1.005	0.01	0.994016	0.00260678
P07264	3-isopropylmalate dehydratase OS=Saccharomyces cerevisiae (strain ATCC 204508 / S288c) OX=559292 GN=LEU1 PE=1 SV=3	0	183.332	54	37	61	37	779	85.7	5.9	204.8	37	0.993	-0.01	0.997429	0.00111805	0.965	-0.05	0.994612	0.0023463	Met-loss [N-Term]
P07284	Serine--tRNA ligase, cytoplasmic OS=Saccharomyces cerevisiae (strain ATCC 204508 / S288c) OX=559292 GN=SES1 PE=1 SV=2	0	182.827	62	27	60	27	462	53.3	6.09	220.41	27	1.091	0.13	0.0188137	1.72553	1.084	0.12	0.0409438	1.38781
P38631	1,3-beta-glucan synthase component FKS1 OS=Saccharomyces cerevisiae (strain ATCC 204508 / S288c) OX=559292 GN=FKS1 PE=1 SV=2	0	181.569	24	38	55	20	1876	214.7	7.23	202.93	38	1.071	0.1	0.17454	0.758105	0.989	-0.02	0.998049	0.000847946
Q12460	Nucleolar protein 56 OS=Saccharomyces cerevisiae (strain ATCC 204508 / S288c) OX=559292 GN=NOP56 PE=1 SV=1	0	179.843	67	29	57	28	504	56.8	8.9	213.79	29	1.037	0.05	0.538061	0.269169	1.12	0.16	0.134415	0.871552	Met-loss [N-Term]
P39976	D-2-hydroxyglutarate--pyruvate transhydrogenase DLD3 OS=Saccharomyces cerevisiae (strain ATCC 204508 / S288c) OX=559292 GN=DLD3 PE=1 SV=1	0	179.753	64	25	59	24	496	55.2	6.89	195.31	25	1.071	0.1	0.109777	0.95949	1.05	0.07	0.329429	0.482239	Met-loss [N-Term]
P39015	Suppressor protein STM1 OS=Saccharomyces cerevisiae (strain ATCC 204508 / S288c) OX=559292 GN=STM1 PE=1 SV=3	0	179.385	66	24	84	24	273	30	9.66	279.86	24	0.884	-0.18	0.0680379	1.16725	0.929	-0.11	0.513385	0.289557
P15180	Lysine--tRNA ligase, cytoplasmic OS=Saccharomyces cerevisiae (strain ATCC 204508 / S288c) OX=559292 GN=KRS1 PE=1 SV=2	0	178.899	53	31	66	31	591	67.9	6.13	217.16	31	0.986	-0.02	0.6832	0.165452	0.985	-0.02	0.927001	0.0329198
Q05506	Arginine--tRNA ligase, cytoplasmic OS=Saccharomyces cerevisiae (strain ATCC 204508 / S288c) OX=559292 GN=YDR341C PE=1 SV=1	0	178.326	58	34	53	32	607	69.5	6.79	185.4	34	1.089	0.12	0.100586	0.997464	1.027	0.04	0.425919	0.370673
P49626	60S ribosomal protein L4-B OS=Saccharomyces cerevisiae (strain ATCC 204508 / S288c) OX=559292 GN=RPL4B PE=1 SV=2	0	177.392	66	21	159	1	362	39	10.64	494.74	21	0.418	-1.26	0.10041	0.998224	0.64	-0.64	0.892135	0.0495694
P07342	Acetolactate synthase catalytic subunit, mitochondrial OS=Saccharomyces cerevisiae (strain ATCC 204508 / S288c) OX=559292 GN=ILV2 PE=1 SV=1	0	177.332	51	28	50	28	687	74.9	8.51	198.96	28	0.952	-0.07	0.129145	0.888922	0.98	-0.03	0.671133	0.173192
P38088	Glycine--tRNA ligase 1, mitochondrial OS=Saccharomyces cerevisiae (strain ATCC 204508 / S288c) OX=559292 GN=GRS1 PE=1 SV=3	0	175.311	55	35	46	35	690	78.1	6.52	181.67	35	1.015	0.02	0.841801	0.0747906	1.042	0.06	0.336504	0.47301
P19414	Aconitate hydratase, mitochondrial OS=Saccharomyces cerevisiae (strain ATCC 204508 / S288c) OX=559292 GN=ACO1 PE=1 SV=2	0	174.452	49	37	60	36	778	85.3	8.07	202.9	37	0.847	-0.24	0.00262226	2.58132	0.85	-0.23	0.0013258	2.87752
P04801	Threonine--tRNA ligase, cytoplasmic OS=Saccharomyces cerevisiae (strain ATCC 204508 / S288c) OX=559292 GN=THS1 PE=1 SV=2	0	174.166	49	34	56	34	734	84.5	7.03	180.07	34	1.047	0.07	0.0529956	1.27576	1.062	0.09	0.0190706	1.71964
P49090	Asparagine synthetase [glutamine-hydrolyzing] 2 OS=Saccharomyces cerevisiae (strain ATCC 204508 / S288c) OX=559292 GN=ASN2 PE=1 SV=2	0	173.392	63	26	57	19	572	64.6	5.87	216.96	26	1.122	0.17	0.0250075	1.60193	1.111	0.15	0.0410024	1.38719	Met-loss [N-Term]
P38011	Guanine nucleotide-binding protein subunit beta-like protein OS=Saccharomyces cerevisiae (strain ATCC 204508 / S288c) OX=559292 GN=ASC1 PE=1 SV=4	0	171.453	79	17	87	17	319	34.8	6.24	322.24	17	0.885	-0.18	0.0355713	1.4489	0.942	-0.09	0.862415	0.0642839
P05750	40S ribosomal protein S3 OS=Saccharomyces cerevisiae (strain ATCC 204508 / S288c) OX=559292 GN=RPS3 PE=1 SV=5	0	171.258	80	22	99	22	240	26.5	9.41	309.59	22	0.996	-0.01	0.99803	0.000856281	1.038	0.05	0.19439	0.711326	Met-loss [N-Term]
P22202	Heat shock protein SSA4 OS=Saccharomyces cerevisiae (strain ATCC 204508 / S288c) OX=559292 GN=SSA4 PE=1 SV=3	0	168.91	48	28	109	10	642	69.6	5.14	363.42	28	1.53	0.61	0.00569194	2.24474	1.182	0.24	0.278438	0.555271
P50095	Inosine-5'-monophosphate dehydrogenase 3 OS=Saccharomyces cerevisiae (strain ATCC 204508 / S288c) OX=559292 GN=IMD3 PE=1 SV=1	0	167.94	54	18	54	6	523	56.5	7.4	240.09	18	1.044	0.06	0.907436	0.0421842	1.114	0.16	0.31867	0.496659
P49089	Asparagine synthetase [glutamine-hydrolyzing] 1 OS=Saccharomyces cerevisiae (strain ATCC 204508 / S288c) OX=559292 GN=ASN1 PE=1 SV=2	0	167.563	61	27	54	20	572	64.4	6.11	188.13	27	0.956	-0.06	0.511913	0.290804	0.985	-0.02	0.936751	0.028376	Met-loss [N-Term]
P39935	Eukaryotic initiation factor 4F subunit p150 OS=Saccharomyces cerevisiae (strain ATCC 204508 / S288c) OX=559292 GN=TIF4631 PE=1 SV=2	0	166.242	33	32	55	29	952	107	6.04	190.3	32	1.183	0.24	0.0321204	1.49322	1.125	0.17	0.168129	0.774358
P14742	Glutamine--fructose-6-phosphate aminotransferase [isomerizing] OS=Saccharomyces cerevisiae (strain ATCC 204508 / S288c) OX=559292 GN=GFA1 PE=1 SV=4	0	165.771	50	29	51	29	717	80	6.43	181.11	29	0.906	-0.14	0.0335881	1.47381	0.835	-0.26	0.00209912	2.67796	Met-loss [N-Term]
P38968	Protein transport protein SEC31 OS=Saccharomyces cerevisiae (strain ATCC 204508 / S288c) OX=559292 GN=SEC31 PE=1 SV=3	0	164.002	33	29	43	29	1273	138.6	5.72	180.09	29	1.023	0.03	0.726416	0.138815	1.021	0.03	0.698068	0.156103
P53090	Aromatic/aminoadipate aminotransferase 1 OS=Saccharomyces cerevisiae (strain ATCC 204508 / S288c) OX=559292 GN=ARO8 PE=1 SV=1	0	163.787	52	22	49	22	500	56.1	6.01	194.08	22	0.916	-0.13	0.0165305	1.78171	0.95	-0.07	0.263251	0.57963
P07702	L-2-aminoadipate reductase OS=Saccharomyces cerevisiae (strain ATCC 204508 / S288c) OX=559292 GN=LYS2 PE=1 SV=2	0	163.251	29	31	48	31	1392	155.2	5.95	172.79	31	0.977	-0.03	0.80946	0.0918047	1.027	0.04	0.88865	0.0512691
P03962	Orotidine 5'-phosphate decarboxylase OS=Saccharomyces cerevisiae (strain ATCC 204508 / S288c) OX=559292 GN=URA3 PE=1 SV=2	0	163.082	69	21	79	21	267	29.2	7.36	249.36	21	1.378	0.46	0.00192004	2.71669	2.044	1.03	1.12122e-05	4.95031
P39730	Eukaryotic translation initiation factor 5B OS=Saccharomyces cerevisiae (strain ATCC 204508 / S288c) OX=559292 GN=FUN12 PE=1 SV=2	0	162.991	40	33	43	33	1002	112.2	5.76	148.65	33	1.09	0.12	0.019806	1.7032	1.031	0.04	0.346676	0.460076
P17967	Protein disulfide-isomerase OS=Saccharomyces cerevisiae (strain ATCC 204508 / S288c) OX=559292 GN=PDI1 PE=1 SV=2	0	162.948	66	25	61	25	522	58.2	4.53	204.36	25	1.1	0.14	0.0483665	1.31546	0.979	-0.03	0.998434	0.000680532
P14126	60S ribosomal protein L3 OS=Saccharomyces cerevisiae (strain ATCC 204508 / S288c) OX=559292 GN=RPL3 PE=1 SV=4	0	161.075	52	26	89	26	387	43.7	10.29	277.44	26	0.825	-0.28	0.0128259	1.89191	0.899	-0.15	0.282589	0.548844
P36008	Elongation factor 1-gamma 2 OS=Saccharomyces cerevisiae (strain ATCC 204508 / S288c) OX=559292 GN=TEF4 PE=1 SV=1	0	160.942	50	21	65	19	412	46.5	7.87	231.92	21	0.99	-0.01	0.994949	0.00219929	1.022	0.03	0.812978	0.0899211
P07263	Histidine--tRNA ligase, mitochondrial OS=Saccharomyces cerevisiae (strain ATCC 204508 / S288c) OX=559292 GN=HTS1 PE=1 SV=2	0	158.733	53	25	45	25	546	59.9	7.71	166.06	25	1.101	0.14	0.00587772	2.23079	1.057	0.08	0.0758584	1.12
P47079	T-complex protein 1 subunit theta OS=Saccharomyces cerevisiae (strain ATCC 204508 / S288c) OX=559292 GN=CCT8 PE=1 SV=1	0	158.379	65	29	41	29	568	61.6	5.72	157.23	29	1.031	0.04	0.409942	0.387278	1.039	0.06	0.207189	0.683634
P38707	Asparagine--tRNA ligase, cytoplasmic OS=Saccharomyces cerevisiae (strain ATCC 204508 / S288c) OX=559292 GN=DED81 PE=1 SV=1	0	157.836	50	24	46	24	554	62.2	5.85	177.85	24	1.132	0.18	0.0509592	1.29278	1.093	0.13	0.36654	0.435879
P15019	Transaldolase OS=Saccharomyces cerevisiae (strain ATCC 204508 / S288c) OX=559292 GN=TAL1 PE=1 SV=4	0	157.599	71	25	59	25	335	37	6.43	188.64	25	1.115	0.16	0.0365671	1.43691	1.015	0.02	0.999946	2.34369e-05
P41338	Acetyl-CoA acetyltransferase OS=Saccharomyces cerevisiae (strain ATCC 204508 / S288c) OX=559292 GN=ERG10 PE=1 SV=3	0	156.552	68	19	35	19	398	41.7	7.39	156.79	19	1.06	0.08	0.00303555	2.51776	1.005	0.01	0.998309	0.000735023
P38934	Nuclear segregation protein BFR1 OS=Saccharomyces cerevisiae (strain ATCC 204508 / S288c) OX=559292 GN=BFR1 PE=1 SV=1	0	156.462	70	36	53	36	470	54.6	9.19	179.87	36	1.193	0.25	0.000819376	3.08652	1.07	0.1	0.276288	0.558638
P00931	Tryptophan synthase OS=Saccharomyces cerevisiae (strain ATCC 204508 / S288c) OX=559292 GN=TRP5 PE=1 SV=1	0	156.011	45	26	56	26	707	76.6	6.51	194.42	26	1.065	0.09	0.0610463	1.21434	1.046	0.06	0.224361	0.649052	Met-loss [N-Term]; Met-loss+Acetyl [N-Term]
P07251	ATP synthase subunit alpha, mitochondrial OS=Saccharomyces cerevisiae (strain ATCC 204508 / S288c) OX=559292 GN=ATP1 PE=1 SV=5	0	155.398	56	29	45	29	545	58.6	9.04	162.65	29	0.876	-0.19	0.0298006	1.52578	0.851	-0.23	0.0280127	1.55264
P39676	Flavohemoprotein OS=Saccharomyces cerevisiae (strain ATCC 204508 / S288c) OX=559292 GN=YHB1 PE=1 SV=2	0	154.594	65	17	47	17	399	44.6	6.28	187.34	17	0.821	-0.28	0.0646726	1.18928	0.885	-0.18	0.681305	0.166658
P47143	Adenosine kinase OS=Saccharomyces cerevisiae (strain ATCC 204508 / S288c) OX=559292 GN=ADO1 PE=1 SV=1	0	153.255	75	15	69	15	340	36.4	5.16	266.9	15	0.984	-0.02	0.910924	0.0405179	1.013	0.02	0.868293	0.0613335	Met-loss [N-Term]
P30624	Long-chain-fatty-acid--CoA ligase 1 OS=Saccharomyces cerevisiae (strain ATCC 204508 / S288c) OX=559292 GN=FAA1 PE=1 SV=1	0	149.759	47	27	47	26	700	77.8	7.62	175.39	27	1.103	0.14	0.0975405	1.01082	1.04	0.06	0.798554	0.097696	Met-loss [N-Term]
P54113	Bifunctional purine biosynthesis protein ADE16 OS=Saccharomyces cerevisiae (strain ATCC 204508 / S288c) OX=559292 GN=ADE16 PE=1 SV=1	0	148.391	63	27	45	23	591	65.2	6.55	164.82	27	1.062	0.09	0.246291	0.608552	1.005	0.01	0.998957	0.000453089
Q12118	Small glutamine-rich tetratricopeptide repeat-containing protein 2 OS=Saccharomyces cerevisiae (strain ATCC 204508 / S288c) OX=559292 GN=SGT2 PE=1 SV=1	0	148.222	80	20	39	20	346	37.2	4.79	143.55	20	0.958	-0.06	0.339981	0.468546	0.982	-0.03	0.797573	0.0982298
P32074	Coatomer subunit gamma OS=Saccharomyces cerevisiae (strain ATCC 204508 / S288c) OX=559292 GN=SEC21 PE=1 SV=2	0	147.721	45	31	48	31	935	104.8	5.12	164.05	31	1.049	0.07	0.124603	0.90447	1.005	0.01	0.937507	0.0280253	Met-loss+Acetyl [N-Term]
P17536	Tropomyosin-1 OS=Saccharomyces cerevisiae (strain ATCC 204508 / S288c) OX=559292 GN=TPM1 PE=1 SV=1	0	147.061	75	24	49	24	199	23.5	4.61	185.14	24	1.172	0.23	0.766522	0.115475	0.959	-0.06	0.970847	0.0128493
P15624	Phenylalanine--tRNA ligase beta subunit OS=Saccharomyces cerevisiae (strain ATCC 204508 / S288c) OX=559292 GN=FRS1 PE=1 SV=3	0	146.966	59	29	47	29	595	67.3	5.78	161.76	29	1.039	0.06	0.318477	0.496922	1.06	0.08	0.332744	0.47789	Met-loss [N-Term]
Q12122	Homocitrate synthase, mitochondrial OS=Saccharomyces cerevisiae (strain ATCC 204508 / S288c) OX=559292 GN=LYS21 PE=1 SV=1	0	146.883	56	20	39	5	440	48.6	6.3	152.8	20	0.864	-0.21	0.0168821	1.77257	0.925	-0.11	0.134009	0.872864
P06103	Eukaryotic translation initiation factor 3 subunit B OS=Saccharomyces cerevisiae (strain ATCC 204508 / S288c) OX=559292 GN=PRT1 PE=1 SV=1	0	145.932	41	25	44	25	763	88.1	6.01	165.55	25	1.07	0.1	0.218707	0.660137	1.046	0.06	0.249614	0.602732
P52910	Acetyl-coenzyme A synthetase 2 OS=Saccharomyces cerevisiae (strain ATCC 204508 / S288c) OX=559292 GN=ACS2 PE=1 SV=1	0	145.774	49	28	44	28	683	75.4	6.68	165.09	28	0.988	-0.02	0.826127	0.0829534	0.996	-0.01	0.965459	0.015266
P00958	Methionine--tRNA ligase, cytoplasmic OS=Saccharomyces cerevisiae (strain ATCC 204508 / S288c) OX=559292 GN=MES1 PE=1 SV=4	0	145.44	43	29	54	29	751	85.6	6.61	184.56	29	1.105	0.14	0.00245971	2.60912	1.079	0.11	0.00434146	2.36236
P18899	Stress protein DDR48 OS=Saccharomyces cerevisiae (strain ATCC 204508 / S288c) OX=559292 GN=DDR48 PE=1 SV=4	0	145.228	58	15	26	15	430	46.2	4.54	152.18	15	1.098	0.14	0.903612	0.0440181	1.144	0.19	0.953502	0.0206782	Met-loss [N-Term]
P41940	Mannose-1-phosphate guanyltransferase OS=Saccharomyces cerevisiae (strain ATCC 204508 / S288c) OX=559292 GN=PSA1 PE=1 SV=2	0	144.928	74	23	58	23	361	39.5	6.34	196.22	23	1.172	0.23	5.10283e-05	4.29219	1.137	0.18	0.000227602	3.64282
P04050	DNA-directed RNA polymerase II subunit RPB1 OS=Saccharomyces cerevisiae (strain ATCC 204508 / S288c) OX=559292 GN=RPO21 PE=1 SV=2	0	144.798	25	34	46	33	1733	191.5	5.63	138.89	34	1.038	0.05	0.236262	0.626605	1.018	0.03	0.961607	0.0170025	Met-loss [N-Term]
P38697	Inosine-5'-monophosphate dehydrogenase 2 OS=Saccharomyces cerevisiae (strain ATCC 204508 / S288c) OX=559292 GN=IMD2 PE=1 SV=1	0	144.346	47	16	37	7	523	56.5	8.48	182.28	16	0.984	-0.02	0.995104	0.00213172	1.108	0.15	0.701035	0.154261
P10659	S-adenosylmethionine synthase 1 OS=Saccharomyces cerevisiae (strain ATCC 204508 / S288c) OX=559292 GN=SAM1 PE=1 SV=2	0	144.254	73	22	47	10	382	41.8	5.22	157.13	22	0.953	-0.07	0.57516	0.240212	0.969	-0.05	0.58929	0.229671	Met-loss [N-Term]
P48570	Homocitrate synthase, cytosolic isozyme OS=Saccharomyces cerevisiae (strain ATCC 204508 / S288c) OX=559292 GN=LYS20 PE=1 SV=1	0	142.798	51	18	36	3	428	47.1	7.27	148.79	18	0.74	-0.43	0.00158559	2.79981	0.845	-0.24	0.0184161	1.7348
P38764	26S proteasome regulatory subunit RPN1 OS=Saccharomyces cerevisiae (strain ATCC 204508 / S288c) OX=559292 GN=RPN1 PE=1 SV=3	0	142.684	41	27	33	27	993	109.4	4.63	139.67	27	0.974	-0.04	0.894653	0.0483451	0.966	-0.05	0.998528	0.000639683
P31116	Homoserine dehydrogenase OS=Saccharomyces cerevisiae (strain ATCC 204508 / S288c) OX=559292 GN=HOM6 PE=1 SV=1	0	141.88	74	19	37	19	359	38.5	7.44	153.3	19	1.012	0.02	0.993496	0.00283405	1.04	0.06	0.690811	0.160641
P53622	Coatomer subunit alpha OS=Saccharomyces cerevisiae (strain ATCC 204508 / S288c) OX=559292 GN=COP1 PE=1 SV=2	0	141.358	32	32	51	32	1201	135.5	5.99	165.73	32	1.066	0.09	0.00334458	2.47566	1.034	0.05	0.150168	0.823423
Q04214	Transposon Ty1-MR1 Gag-Pol polyprotein OS=Saccharomyces cerevisiae (strain ATCC 204508 / S288c) OX=559292 GN=TY1B-MR1 PE=1 SV=2	0	141.286	22	33	52	6	1755	198.8	8.29	160.45	33	0.949	-0.08	0.330994	0.48018	0.793	-0.33	9.25584e-05	4.03358
P06208	2-isopropylmalate synthase OS=Saccharomyces cerevisiae (strain ATCC 204508 / S288c) OX=559292 GN=LEU4 PE=1 SV=1	0	141.254	51	30	42	16	619	68.4	6.01	144.94	30	0.95	-0.07	0.0146181	1.83511	0.958	-0.06	0.0241944	1.61629
P32454	Aminopeptidase 2, mitochondrial OS=Saccharomyces cerevisiae (strain ATCC 204508 / S288c) OX=559292 GN=APE2 PE=1 SV=4	0	141.211	37	28	44	26	952	107.7	8.03	155.09	28	1.104	0.14	0.0473363	1.32481	1.011	0.02	0.997567	0.00105797
P29311	Protein BMH1 OS=Saccharomyces cerevisiae (strain ATCC 204508 / S288c) OX=559292 GN=BMH1 PE=1 SV=4	0	141.065	83	20	64	4	267	30.1	4.88	239.73	20	1.034	0.05	0.779349	0.108268	0.978	-0.03	0.879141	0.0559417
P34167	Eukaryotic translation initiation factor 4B OS=Saccharomyces cerevisiae (strain ATCC 204508 / S288c) OX=559292 GN=TIF3 PE=1 SV=1	0	140.785	67	26	48	26	436	48.5	5.29	150.7	26	0.992	-0.01	0.999502	0.000216417	1	0	0.999705	0.000128004
P15625	Phenylalanine--tRNA ligase alpha subunit OS=Saccharomyces cerevisiae (strain ATCC 204508 / S288c) OX=559292 GN=FRS2 PE=1 SV=3	0	140.548	57	28	43	28	503	57.5	5.78	156.88	28	1.009	0.01	0.990252	0.0042542	1.035	0.05	0.65431	0.184217
P25567	RNA-binding protein SRO9 OS=Saccharomyces cerevisiae (strain ATCC 204508 / S288c) OX=559292 GN=SRO9 PE=1 SV=2	0	139.608	61	18	38	18	434	48	8.9	147.43	18	1.139	0.19	0.0016749	2.77601	1.116	0.16	0.00394732	2.4037
P38219	Obg-like ATPase 1 OS=Saccharomyces cerevisiae (strain ATCC 204508 / S288c) OX=559292 GN=OLA1 PE=1 SV=1	0	139.313	73	28	51	28	394	44.1	7.43	175.97	28	0.912	-0.13	0.450809	0.346007	0.899	-0.15	0.635938	0.196585
P04840	Mitochondrial outer membrane protein porin 1 OS=Saccharomyces cerevisiae (strain ATCC 204508 / S288c) OX=559292 GN=POR1 PE=1 SV=4	0	139.134	71	19	41	19	283	30.4	7.93	142.96	19	0.895	-0.16	0.0908333	1.04175	0.782	-0.35	0.00155666	2.80781	Met-loss [N-Term]
Q03558	NADPH dehydrogenase 2 OS=Saccharomyces cerevisiae (strain ATCC 204508 / S288c) OX=559292 GN=OYE2 PE=1 SV=3	0	138.113	58	21	49	19	400	45	6.57	174.03	21	1.018	0.03	0.991443	0.00373212	0.953	-0.07	0.953366	0.0207402
P49723	Ribonucleoside-diphosphate reductase small chain 2 OS=Saccharomyces cerevisiae (strain ATCC 204508 / S288c) OX=559292 GN=RNR4 PE=1 SV=1	0	137.413	62	25	43	24	345	40	5.21	160.79	25	0.948	-0.08	0.239189	0.621258	0.956	-0.06	0.218496	0.660557
P00815	Histidine biosynthesis trifunctional protein OS=Saccharomyces cerevisiae (strain ATCC 204508 / S288c) OX=559292 GN=HIS4 PE=1 SV=3	0	137.076	40	24	41	24	799	87.7	5.29	144.05	24	0.915	-0.13	0.495817	0.304679	1.001	0	0.9852	0.00647555	Met-loss [N-Term]
P12385	Eukaryotic peptide chain release factor subunit 1 OS=Saccharomyces cerevisiae (strain ATCC 204508 / S288c) OX=559292 GN=SUP45 PE=1 SV=2	0	136.98	62	23	42	23	437	49	5.05	155.44	23	1.099	0.14	0.0211415	1.67486	1.078	0.11	0.0453962	1.34298
P00927	Threonine dehydratase, mitochondrial OS=Saccharomyces cerevisiae (strain ATCC 204508 / S288c) OX=559292 GN=ILV1 PE=1 SV=2	0	136.525	60	26	37	26	576	63.8	8.53	152.56	26	1	0	0.997368	0.00114479	0.975	-0.04	0.931935	0.0306145
P32481	Eukaryotic translation initiation factor 2 subunit gamma OS=Saccharomyces cerevisiae (strain ATCC 204508 / S288c) OX=559292 GN=GCD11 PE=1 SV=1	0	136.092	51	23	41	23	527	57.8	6.8	150.02	23	1.017	0.02	0.666698	0.176071	1.099	0.14	0.0686044	1.16365
P05453	Eukaryotic peptide chain release factor GTP-binding subunit OS=Saccharomyces cerevisiae (strain ATCC 204508 / S288c) OX=559292 GN=SUP35 PE=1 SV=1	0	136.018	44	24	36	24	685	76.5	7.01	144.82	24	1.041	0.06	0.523729	0.280893	1.014	0.02	0.971516	0.0125501
P34216	EH domain-containing and endocytosis protein 1 OS=Saccharomyces cerevisiae (strain ATCC 204508 / S288c) OX=559292 GN=EDE1 PE=1 SV=2	0	135.797	29	29	40	29	1381	150.7	4.72	141.24	29	0.982	-0.03	0.951057	0.0217933	0.94	-0.09	0.160466	0.794618
P15303	Protein transport protein SEC23 OS=Saccharomyces cerevisiae (strain ATCC 204508 / S288c) OX=559292 GN=SEC23 PE=1 SV=1	0	135.096	44	24	42	24	768	85.3	5.66	139.76	24	1.134	0.18	0.00201225	2.69632	1.063	0.09	0.106747	0.971646
P25384	Transposon Ty2-C Gag-Pol polyprotein OS=Saccharomyces cerevisiae (strain ATCC 204508 / S288c) OX=559292 GN=TY2B-C PE=3 SV=2	0	134.763	19	31	50	1	1770	202	8.16	150.62	31	1.124	0.17	0.136408	0.865162	0.898	-0.16	0.172065	0.764308	Acetyl [N-Term]
P33322	H/ACA ribonucleoprotein complex subunit CBF5 OS=Saccharomyces cerevisiae (strain ATCC 204508 / S288c) OX=559292 GN=CBF5 PE=1 SV=1	0	131.84	48	20	35	20	483	54.7	8.9	153.93	20	1.061	0.09	0.249505	0.602921	1.09	0.12	0.0564042	1.24869
P24783	ATP-dependent RNA helicase DBP2 OS=Saccharomyces cerevisiae (strain ATCC 204508 / S288c) OX=559292 GN=DBP2 PE=1 SV=1	0	131.519	46	21	36	20	546	61	8.78	131.55	21	0.99	-0.01	0.999538	0.000200609	1.103	0.14	0.201338	0.696074
P29453	60S ribosomal protein L8-B OS=Saccharomyces cerevisiae (strain ATCC 204508 / S288c) OX=559292 GN=RPL8B PE=1 SV=3	0	131.471	58	19	67	2	256	28.1	10.02	238.13	19	1.097	0.13	0.212898	0.671828	1.147	0.2	0.0825677	1.08319
P0C2J3	Transposon Ty2-LR1 Gag-Pol polyprotein OS=Saccharomyces cerevisiae (strain ATCC 204508 / S288c) OX=559292 GN=TY2B-LR1 PE=3 SV=1	0	130.956	18	30	48	0	1770	202	8.22	141.57	30				#VALUE!				#VALUE!
Q12337	Transposon Ty2-GR1 Gag-Pol polyprotein OS=Saccharomyces cerevisiae (strain ATCC 204508 / S288c) OX=559292 GN=TY2B-GR1 PE=5 SV=2	0	130.761	18	30	48	0	1770	202	8.31	141.99	30				#VALUE!				#VALUE!
P50094	Inosine-5'-monophosphate dehydrogenase 4 OS=Saccharomyces cerevisiae (strain ATCC 204508 / S288c) OX=559292 GN=IMD4 PE=1 SV=1	0	130.706	47	17	42	10	524	56.4	8.16	157.2	17	1.082	0.11	0.309665	0.509108	0.995	-0.01	0.991694	0.00362224
P32527	Zuotin OS=Saccharomyces cerevisiae (strain ATCC 204508 / S288c) OX=559292 GN=ZUO1 PE=1 SV=1	0	130.684	58	22	43	22	433	49	8.25	165.41	22	0.976	-0.03	0.851887	0.0696178	1	0	0.999998	8.1073e-07
P17709	Glucokinase-1 OS=Saccharomyces cerevisiae (strain ATCC 204508 / S288c) OX=559292 GN=GLK1 PE=1 SV=1	0	130.451	52	22	48	20	500	55.3	6.19	164.43	22	1.011	0.02	0.998438	0.000678939	0.901	-0.15	0.122345	0.912415
P43616	Cys-Gly metallodipeptidase DUG1 OS=Saccharomyces cerevisiae (strain ATCC 204508 / S288c) OX=559292 GN=DUG1 PE=1 SV=1	0	130.372	57	18	51	18	481	52.8	5.67	178.06	18	0.979	-0.03	0.422245	0.374436	0.974	-0.04	0.306709	0.513274
P33442	40S ribosomal protein S1-A OS=Saccharomyces cerevisiae (strain ATCC 204508 / S288c) OX=559292 GN=RPS1A PE=1 SV=2	0	130.141	78	26	69	5	255	28.7	9.99	211.83	26	1.048	0.07	0.628048	0.202007	1.056	0.08	0.591491	0.228052
P07213	Mitochondrial import receptor subunit TOM70 OS=Saccharomyces cerevisiae (strain ATCC 204508 / S288c) OX=559292 GN=TOM70 PE=1 SV=2	0	128.695	52	25	39	25	617	70.1	5.35	143.87	25	0.922	-0.12	0.172004	0.764462	0.932	-0.1	0.0931689	1.03073
P34730	Protein BMH2 OS=Saccharomyces cerevisiae (strain ATCC 204508 / S288c) OX=559292 GN=BMH2 PE=1 SV=3	0	128.386	65	19	62	3	273	31	4.88	227.73	19	1.172	0.23	0.151885	0.818484	0.989	-0.02	0.994635	0.00233641
P39077	T-complex protein 1 subunit gamma OS=Saccharomyces cerevisiae (strain ATCC 204508 / S288c) OX=559292 GN=CCT3 PE=1 SV=2	0	127.842	57	25	37	25	534	58.8	6.11	134.15	25	1.016	0.02	0.91651	0.0378628	1.041	0.06	0.331842	0.479069
P39954	Adenosylhomocysteinase OS=Saccharomyces cerevisiae (strain ATCC 204508 / S288c) OX=559292 GN=SAH1 PE=1 SV=1	0	126.715	47	21	55	21	449	49.1	6.24	179.11	21	0.951	-0.07	0.37089	0.430755	0.987	-0.02	0.778348	0.108826
P17076	60S ribosomal protein L8-A OS=Saccharomyces cerevisiae (strain ATCC 204508 / S288c) OX=559292 GN=RPL8A PE=1 SV=4	0	126.544	63	20	62	3	256	28.1	10.04	223.37	20	0.786	-0.35	0.00875918	2.05754	0.837	-0.26	0.0775018	1.11069
P32449	Phospho-2-dehydro-3-deoxyheptonate aldolase, tyrosine-inhibited OS=Saccharomyces cerevisiae (strain ATCC 204508 / S288c) OX=559292 GN=ARO4 PE=1 SV=2	0	126.011	60	19	44	16	370	39.7	6.95	167.39	19	0.898	-0.16	0.0503838	1.29771	0.99	-0.01	0.79748	0.0982803
P37303	Low specificity L-threonine aldolase OS=Saccharomyces cerevisiae (strain ATCC 204508 / S288c) OX=559292 GN=GLY1 PE=1 SV=2	0	125.761	66	19	44	19	387	42.8	6.29	139.09	19	1.05	0.07	0.117599	0.929597	1.032	0.04	0.357569	0.44664	Met-loss [N-Term]
P21954	Isocitrate dehydrogenase [NADP], mitochondrial OS=Saccharomyces cerevisiae (strain ATCC 204508 / S288c) OX=559292 GN=IDP1 PE=1 SV=1	0	125.537	59	24	38	20	428	48.2	8.76	153.01	24	0.966	-0.05	0.694103	0.158576	0.938	-0.09	0.537257	0.269818
P32558	FACT complex subunit SPT16 OS=Saccharomyces cerevisiae (strain ATCC 204508 / S288c) OX=559292 GN=SPT16 PE=1 SV=1	0	125.425	33	30	37	29	1035	118.6	5.1	112.89	30	1.007	0.01	0.636325	0.196321	0.998	0	0.991004	0.00392472
P38013	Peroxiredoxin AHP1 OS=Saccharomyces cerevisiae (strain ATCC 204508 / S288c) OX=559292 GN=AHP1 PE=1 SV=4	0	125.404	89	13	82	13	176	19.1	5.16	237.51	13	0.853	-0.23	0.162975	0.787879	0.759	-0.4	0.0835359	1.07813
P32497	Eukaryotic translation initiation factor 3 subunit C OS=Saccharomyces cerevisiae (strain ATCC 204508 / S288c) OX=559292 GN=NIP1 PE=1 SV=2	0	125.103	37	26	46	26	812	93.1	5	135.06	26	1.014	0.02	0.323893	0.489598	1.056	0.08	0.00070441	3.15217
P47120	Deoxyhypusine hydroxylase OS=Saccharomyces cerevisiae (strain ATCC 204508 / S288c) OX=559292 GN=LIA1 PE=1 SV=1	0	124.965	79	21	44	21	325	36.1	4.87	150.9	21	1.123	0.17	0.276698	0.557993	1.127	0.17	0.0607702	1.21631
P53852	Cysteine--tRNA ligase OS=Saccharomyces cerevisiae (strain ATCC 204508 / S288c) OX=559292 GN=YNL247W PE=1 SV=1	0	124.234	42	25	34	25	767	87.5	6.86	122.84	25	1.114	0.16	0.0115184	1.93861	1.064	0.09	0.0882586	1.05424
P38891	Branched-chain-amino-acid aminotransferase, mitochondrial OS=Saccharomyces cerevisiae (strain ATCC 204508 / S288c) OX=559292 GN=BAT1 PE=1 SV=1	0	123.852	57	19	48	16	393	43.6	8.91	184.77	19	0.915	-0.13	0.0230045	1.63819	0.936	-0.09	0.111466	0.952857
P07244	Bifunctional purine biosynthetic protein ADE5,7 OS=Saccharomyces cerevisiae (strain ATCC 204508 / S288c) OX=559292 GN=ADE5,7 PE=1 SV=1	0	123.412	39	22	32	22	802	86	5.27	125.49	22	1.018	0.03	0.913899	0.0391016	0.983	-0.02	0.991903	0.00353068
P21576	Vacuolar protein sorting-associated protein 1 OS=Saccharomyces cerevisiae (strain ATCC 204508 / S288c) OX=559292 GN=VPS1 PE=1 SV=2	0	123.004	37	23	40	22	704	78.7	7.91	131.02	23	1.052	0.07	0.0950652	1.02198	0.992	-0.01	0.999999	3.63678e-07
P40482	Protein transport protein SEC24 OS=Saccharomyces cerevisiae (strain ATCC 204508 / S288c) OX=559292 GN=SEC24 PE=1 SV=1	0	122.233	30	23	31	22	926	103.6	6.23	118.78	23	1.051	0.07	0.0935276	1.02906	1.014	0.02	0.929436	0.0317806
P40024	ABC transporter ATP-binding protein ARB1 OS=Saccharomyces cerevisiae (strain ATCC 204508 / S288c) OX=559292 GN=ARB1 PE=1 SV=1	0	122.182	35	19	34	19	610	68.3	6.51	132.24	19	0.983	-0.02	0.999452	0.00023792	1.063	0.09	0.300403	0.522295
P25443	40S ribosomal protein S2 OS=Saccharomyces cerevisiae (strain ATCC 204508 / S288c) OX=559292 GN=RPS2 PE=1 SV=3	0	121.939	68	15	93	15	254	27.4	10.43	305.43	15	0.959	-0.06	0.61888	0.208393	1.043	0.06	0.740508	0.13047
P25087	Sterol 24-C-methyltransferase OS=Saccharomyces cerevisiae (strain ATCC 204508 / S288c) OX=559292 GN=ERG6 PE=1 SV=4	0	121.796	62	21	46	21	383	43.4	5.77	151.35	21	0.912	-0.13	0.118647	0.925745	0.942	-0.09	0.814177	0.089281
P07257	Cytochrome b-c1 complex subunit 2, mitochondrial OS=Saccharomyces cerevisiae (strain ATCC 204508 / S288c) OX=559292 GN=QCR2 PE=1 SV=1	0	121.039	58	19	37	19	368	40.5	7.96	123.7	19	0.912	-0.13	0.0665452	1.17688	0.86	-0.22	0.0057116	2.24324
P39076	T-complex protein 1 subunit beta OS=Saccharomyces cerevisiae (strain ATCC 204508 / S288c) OX=559292 GN=CCT2 PE=1 SV=1	0	120.98	44	18	35	18	527	57.2	6.11	134.77	18	1.038	0.05	0.503098	0.298348	1.031	0.04	0.370002	0.431796
P23248	40S ribosomal protein S1-B OS=Saccharomyces cerevisiae (strain ATCC 204508 / S288c) OX=559292 GN=RPS1B PE=1 SV=3	0	120.914	78	26	65	5	255	28.8	10.02	199.59	26	0.834	-0.26	0.409929	0.387291	0.864	-0.21	0.982084	0.00785154
P53978	Elongation factor 3B OS=Saccharomyces cerevisiae (strain ATCC 204508 / S288c) OX=559292 GN=HEF3 PE=1 SV=2	0	120.321	17	18	67	2	1044	115.8	6.23	210.14	18	1.196	0.26	0.198806	0.70157	1.065	0.09	0.990523	0.00413552
P53912	Uncharacterized protein YNL134C OS=Saccharomyces cerevisiae (strain ATCC 204508 / S288c) OX=559292 GN=YNL134C PE=1 SV=1	0	120.275	62	18	43	17	376	41.1	6.21	166.67	18	0.784	-0.35	0.179014	0.747113	0.786	-0.35	0.191779	0.7172
P23301	Eukaryotic translation initiation factor 5A-1 OS=Saccharomyces cerevisiae (strain ATCC 204508 / S288c) OX=559292 GN=HYP2 PE=1 SV=3	0	119.908	87	11	44	11	157	17.1	4.96	167.65	11	1.095	0.13	0.382436	0.417441	1.053	0.08	0.721646	0.141676	Met-loss+Acetyl [N-Term]
P22768	Argininosuccinate synthase OS=Saccharomyces cerevisiae (strain ATCC 204508 / S288c) OX=559292 GN=ARG1 PE=1 SV=3	0	119.876	50	18	49	18	420	46.9	5.62	160.34	18	0.946	-0.08	0.393986	0.404519	1.005	0.01	0.999469	0.000230591
P15891	Actin-binding protein OS=Saccharomyces cerevisiae (strain ATCC 204508 / S288c) OX=559292 GN=ABP1 PE=1 SV=4	0	119.362	49	25	36	25	592	65.5	4.68	130.29	25	1.032	0.05	0.523048	0.281459	0.95	-0.07	0.192529	0.715504
Q05016	NADP-dependent 3-hydroxy acid dehydrogenase OS=Saccharomyces cerevisiae (strain ATCC 204508 / S288c) OX=559292 GN=YMR226C PE=1 SV=1	0	119.003	60	14	31	14	267	29.1	6.81	115.49	14	0.958	-0.06	0.123781	0.907347	0.881	-0.18	0.00077197	3.1124
P09440	C-1-tetrahydrofolate synthase, mitochondrial OS=Saccharomyces cerevisiae (strain ATCC 204508 / S288c) OX=559292 GN=MIS1 PE=1 SV=1	0	118.619	28	23	37	21	975	106.2	8.66	108.74	23	1.079	0.11	0.0373794	1.42737	1.076	0.11	0.065981	1.18058
P07283	Phosphomannomutase OS=Saccharomyces cerevisiae (strain ATCC 204508 / S288c) OX=559292 GN=SEC53 PE=1 SV=1	0	118.51	78	20	54	20	254	29	5.24	154.96	20	0.915	-0.13	0.0455676	1.34134	0.939	-0.09	0.389391	0.409614
P22138	DNA-directed RNA polymerase I subunit RPA135 OS=Saccharomyces cerevisiae (strain ATCC 204508 / S288c) OX=559292 GN=RPA135 PE=1 SV=1	0	117.899	26	24	30	24	1203	135.7	7.65	105.33	24	1.027	0.04	0.792315	0.101102	1.022	0.03	0.584597	0.233144
P26321	60S ribosomal protein L5 OS=Saccharomyces cerevisiae (strain ATCC 204508 / S288c) OX=559292 GN=RPL5 PE=1 SV=4	0	117.537	78	20	81	19	297	33.7	6.83	211.99	20	0.977	-0.03	0.56135	0.250766	0.97	-0.04	0.72946	0.136998
P29547	Elongation factor 1-gamma 1 OS=Saccharomyces cerevisiae (strain ATCC 204508 / S288c) OX=559292 GN=CAM1 PE=1 SV=2	0	117.453	53	20	32	17	415	47.1	8.38	135.28	20	1.141	0.19	0.0259231	1.58631	1.067	0.09	0.543007	0.265195
P00950	Phosphoglycerate mutase 1 OS=Saccharomyces cerevisiae (strain ATCC 204508 / S288c) OX=559292 GN=GPM1 PE=1 SV=3	0	117.356	66	19	214	19	247	27.6	8.84	482.58	19	0.863	-0.21	0.00139116	2.85662	0.868	-0.2	0.00329452	2.48221
P40991	25S rRNA (cytosine(2870)-C(5))-methyltransferase OS=Saccharomyces cerevisiae (strain ATCC 204508 / S288c) OX=559292 GN=NOP2 PE=1 SV=1	0	117.082	43	22	32	22	618	69.8	5.05	129.65	22	0.968	-0.05	0.701154	0.154186	1.058	0.08	0.404408	0.39318
P54885	Gamma-glutamyl phosphate reductase OS=Saccharomyces cerevisiae (strain ATCC 204508 / S288c) OX=559292 GN=PRO2 PE=1 SV=1	0	116.55	56	22	35	22	456	49.7	5.59	131.24	22	0.89	-0.17	0.000638879	3.19458	0.912	-0.13	0.0029284	2.53337
P24280	SEC14 cytosolic factor OS=Saccharomyces cerevisiae (strain ATCC 204508 / S288c) OX=559292 GN=SEC14 PE=1 SV=3	0	115.982	73	18	36	18	304	34.9	5.49	124.54	18	1.175	0.23	0.13487	0.870083	1.089	0.12	0.242396	0.615475
P31373	Cystathionine gamma-lyase OS=Saccharomyces cerevisiae (strain ATCC 204508 / S288c) OX=559292 GN=CYS3 PE=1 SV=2	0	115.773	49	17	34	17	394	42.5	6.54	130.83	17	0.888	-0.17	0.0674321	1.17113	0.858	-0.22	0.131796	0.880099	Met-loss [N-Term]
P32599	Fimbrin OS=Saccharomyces cerevisiae (strain ATCC 204508 / S288c) OX=559292 GN=SAC6 PE=1 SV=1	0	115.665	38	19	31	19	642	71.7	5.48	123.16	19	1.062	0.09	0.0103639	1.98448	1.019	0.03	0.658295	0.181579
P0CX35	40S ribosomal protein S4-A OS=Saccharomyces cerevisiae (strain ATCC 204508 / S288c) OX=559292 GN=RPS4A PE=1 SV=1	0	115.57	73	24	77	24	261	29.4	10.08	243.52	24	0.929	-0.11	0.194378	0.711352	0.984	-0.02	0.993324	0.00290905
P32614	Fumarate reductase 1 OS=Saccharomyces cerevisiae (strain ATCC 204508 / S288c) OX=559292 GN=FRD1 PE=1 SV=1	0	115.038	45	20	34	20	470	50.8	6.33	114.7	20	0.986	-0.02	0.907794	0.0420128	1.001	0	0.997287	0.00117966
P38625	GMP synthase [glutamine-hydrolyzing] OS=Saccharomyces cerevisiae (strain ATCC 204508 / S288c) OX=559292 GN=GUA1 PE=1 SV=4	0	115.038	53	24	45	24	525	58.4	6.49	145.17	24	0.985	-0.02	0.936528	0.0284792	1	0	0.910662	0.0406428
P39683	Nicotinate phosphoribosyltransferase OS=Saccharomyces cerevisiae (strain ATCC 204508 / S288c) OX=559292 GN=NPT1 PE=1 SV=3	0	114.355	56	24	40	24	429	49	6.92	140.43	24	1.176	0.23	0.139534	0.855318	1.107	0.15	0.321974	0.492179
P11745	Ran GTPase-activating protein 1 OS=Saccharomyces cerevisiae (strain ATCC 204508 / S288c) OX=559292 GN=RNA1 PE=1 SV=2	0	114.293	59	21	32	21	407	45.8	4.61	122.75	21	0.968	-0.05	0.182135	0.739606	1.015	0.02	0.999998	7.06765e-07
P27692	Transcription elongation factor SPT5 OS=Saccharomyces cerevisiae (strain ATCC 204508 / S288c) OX=559292 GN=SPT5 PE=1 SV=1	0	111.723	25	20	26	20	1063	115.6	5.25	98.7	20	1.113	0.15	0.00515576	2.28771	1.124	0.17	0.00374017	2.42711
P04076	Argininosuccinate lyase OS=Saccharomyces cerevisiae (strain ATCC 204508 / S288c) OX=559292 GN=ARG4 PE=1 SV=2	0	110.659	46	18	36	18	463	52	5.73	126.47	18	0.975	-0.04	0.961043	0.0172571	1.06	0.08	0.569738	0.244325
P00817	Inorganic pyrophosphatase OS=Saccharomyces cerevisiae (strain ATCC 204508 / S288c) OX=559292 GN=IPP1 PE=1 SV=4	0	110.562	62	17	59	16	287	32.3	5.58	198.35	17	0.876	-0.19	0.0105583	1.97641	0.934	-0.1	0.0683245	1.16542
P41810	Coatomer subunit beta OS=Saccharomyces cerevisiae (strain ATCC 204508 / S288c) OX=559292 GN=SEC26 PE=1 SV=2	0	110.525	28	23	32	23	973	109	5.64	110.64	23	1.11	0.15	0.0451036	1.34579	1.038	0.05	0.660606	0.180057
P39533	Homocitrate dehydratase, mitochondrial OS=Saccharomyces cerevisiae (strain ATCC 204508 / S288c) OX=559292 GN=ACO2 PE=1 SV=1	0	109.523	36	25	30	24	789	86.5	6.96	105.19	25	0.875	-0.19	0.0173915	1.75966	0.957	-0.06	0.284203	0.546371
P36013	NAD-dependent malic enzyme, mitochondrial OS=Saccharomyces cerevisiae (strain ATCC 204508 / S288c) OX=559292 GN=MAE1 PE=1 SV=1	0	109.518	41	19	33	19	669	74.3	8.18	121.76	19	0.954	-0.07	0.484744	0.314488	0.952	-0.07	0.666662	0.176094
P29509	Thioredoxin reductase 1 OS=Saccharomyces cerevisiae (strain ATCC 204508 / S288c) OX=559292 GN=TRR1 PE=1 SV=3	0	109.325	58	14	22	14	319	34.2	5.94	107.22	14	0.975	-0.04	0.616576	0.210014	0.987	-0.02	0.999925	3.24094e-05
P32471	Elongation factor 1-beta OS=Saccharomyces cerevisiae (strain ATCC 204508 / S288c) OX=559292 GN=EFB1 PE=1 SV=4	0	108.944	67	9	45	9	206	22.6	4.45	166.95	9	1.11	0.15	0.280582	0.551941	1.153	0.21	0.0973278	1.01176
P46672	tRNA-aminoacylation cofactor ARC1 OS=Saccharomyces cerevisiae (strain ATCC 204508 / S288c) OX=559292 GN=ARC1 PE=1 SV=2	0	108.497	55	19	34	19	376	42.1	7.88	114.99	19	1.046	0.06	0.142621	0.845817	1.037	0.05	0.129106	0.889054
P13663	Aspartate-semialdehyde dehydrogenase OS=Saccharomyces cerevisiae (strain ATCC 204508 / S288c) OX=559292 GN=HOM2 PE=1 SV=1	0	108.428	53	19	35	19	365	39.5	6.73	122.22	19	0.956	-0.06	0.373746	0.427423	0.981	-0.03	0.696965	0.156789
P37291	Serine hydroxymethyltransferase, cytosolic OS=Saccharomyces cerevisiae (strain ATCC 204508 / S288c) OX=559292 GN=SHM2 PE=1 SV=2	0	108.225	46	23	41	22	469	52.2	7.43	137.91	23	1.053	0.07	0.238543	0.622433	0.985	-0.02	0.982175	0.00781108
P40327	26S proteasome regulatory subunit 4 homolog OS=Saccharomyces cerevisiae (strain ATCC 204508 / S288c) OX=559292 GN=RPT2 PE=1 SV=3	0	107.439	48	20	29	20	437	48.8	6.04	103.89	20	0.934	-0.1	0.0157611	1.80241	0.944	-0.08	0.0441801	1.35477
P10127	Alcohol dehydrogenase 4 OS=Saccharomyces cerevisiae (strain ATCC 204508 / S288c) OX=559292 GN=ADH4 PE=1 SV=3	0	107.356	49	14	37	14	382	41.1	6.15	126.61	14	0.977	-0.03	0.999721	0.00012123	1.087	0.12	0.870602	0.0601806	Met-loss+Acetyl [N-Term]
P13188	Glutamine--tRNA ligase OS=Saccharomyces cerevisiae (strain ATCC 204508 / S288c) OX=559292 GN=GLN4 PE=1 SV=2	0	107.231	33	25	32	25	809	93.1	8.41	116.04	25	1.017	0.02	0.924423	0.0341292	1.026	0.04	0.497937	0.302826
Q04660	Ribosome biogenesis protein ERB1 OS=Saccharomyces cerevisiae (strain ATCC 204508 / S288c) OX=559292 GN=ERB1 PE=1 SV=1	0	106.706	38	23	29	23	807	91.6	5.17	103.83	23	1.037	0.05	0.549636	0.259925	1.069	0.1	0.0659323	1.1809
P23641	Mitochondrial phosphate carrier protein OS=Saccharomyces cerevisiae (strain ATCC 204508 / S288c) OX=559292 GN=MIR1 PE=1 SV=1	0	106.55	59	13	26	13	311	32.8	9.31	115.77	13	1.037	0.05	0.96238	0.0166533	0.989	-0.02	0.931339	0.0308923
P27476	Nuclear localization sequence-binding protein OS=Saccharomyces cerevisiae (strain ATCC 204508 / S288c) OX=559292 GN=NSR1 PE=1 SV=1	0	105.959	41	15	27	15	414	44.5	4.93	103.34	15	0.896	-0.16	0.539388	0.268098	1.076	0.11	0.981502	0.00810877
P25294	Protein SIS1 OS=Saccharomyces cerevisiae (strain ATCC 204508 / S288c) OX=559292 GN=SIS1 PE=1 SV=1	0	105.883	55	17	33	17	352	37.6	9.03	123.75	17	1.071	0.1	0.015455	1.81093	1.052	0.07	0.0440053	1.3565
P05317	60S acidic ribosomal protein P0 OS=Saccharomyces cerevisiae (strain ATCC 204508 / S288c) OX=559292 GN=RPP0 PE=1 SV=2	0	105.769	46	17	83	17	312	33.7	4.83	221.45	17	0.978	-0.03	0.289168	0.538849	1.016	0.02	0.907322	0.0422384
P53235	Eukaryotic translation initiation factor 2A OS=Saccharomyces cerevisiae (strain ATCC 204508 / S288c) OX=559292 GN=YGR054W PE=1 SV=1	0	105.185	45	19	27	19	642	71.3	8.91	107.17	19	0.988	-0.02	0.862043	0.0644709	1.026	0.04	0.934598	0.0293752
P54839	Hydroxymethylglutaryl-CoA synthase OS=Saccharomyces cerevisiae (strain ATCC 204508 / S288c) OX=559292 GN=ERG13 PE=1 SV=1	0	104.379	44	20	47	20	491	55	8.16	145.24	20	1.026	0.04	0.512395	0.290395	0.994	-0.01	0.959984	0.017736
P42943	T-complex protein 1 subunit eta OS=Saccharomyces cerevisiae (strain ATCC 204508 / S288c) OX=559292 GN=CCT7 PE=1 SV=1	0	104.344	43	20	29	20	550	59.7	5.55	111.14	20	0.99	-0.01	0.992326	0.00334546	1.046	0.06	0.205944	0.686252
Q00055	Glycerol-3-phosphate dehydrogenase [NAD(+)] 1 OS=Saccharomyces cerevisiae (strain ATCC 204508 / S288c) OX=559292 GN=GPD1 PE=1 SV=4	0	103.63	47	16	33	15	391	42.8	5.47	126.21	16	1.042	0.06	0.738948	0.131386	0.845	-0.24	0.0215091	1.66738
Q12499	Nucleolar protein 58 OS=Saccharomyces cerevisiae (strain ATCC 204508 / S288c) OX=559292 GN=NOP58 PE=1 SV=1	0	103.317	43	18	29	17	511	56.9	8.94	108.35	18	0.947	-0.08	0.346544	0.460242	0.955	-0.07	0.765147	0.116255
P54838	Dihydroxyacetone kinase 1 OS=Saccharomyces cerevisiae (strain ATCC 204508 / S288c) OX=559292 GN=DAK1 PE=1 SV=1	0	103.302	44	19	27	19	584	62.2	5.41	102.72	19	1.061	0.09	0.0618677	1.20854	0.98	-0.03	0.715241	0.145547
P53691	Peptidyl-prolyl cis-trans isomerase CPR6 OS=Saccharomyces cerevisiae (strain ATCC 204508 / S288c) OX=559292 GN=CPR6 PE=1 SV=1	0	102.377	69	19	32	19	371	42	6.16	123.3	19	1.121	0.16	0.101265	0.994539	1.075	0.1	0.652289	0.18556
P18239	ADP,ATP carrier protein 2 OS=Saccharomyces cerevisiae (strain ATCC 204508 / S288c) OX=559292 GN=PET9 PE=1 SV=2	0	101.522	52	17	41	15	318	34.4	9.79	132.09	17	0.954	-0.07	0.520529	0.283555	0.86	-0.22	0.0333659	1.4767
Q07551	NADPH-dependent alpha-keto amide reductase OS=Saccharomyces cerevisiae (strain ATCC 204508 / S288c) OX=559292 GN=YDL124W PE=1 SV=1	0	101.313	61	17	29	17	312	35.5	6.19	104.66	17	1.062	0.09	0.731213	0.135956	0.845	-0.24	0.29328	0.532718
P09938	Ribonucleoside-diphosphate reductase small chain 1 OS=Saccharomyces cerevisiae (strain ATCC 204508 / S288c) OX=559292 GN=RNR2 PE=1 SV=2	0	101.08	48	20	38	19	399	46.1	5.25	125.32	20	0.893	-0.16	0.00615269	2.21094	0.886	-0.17	0.00512682	2.29015
P41277	Glycerol-1-phosphate phosphohydrolase 1 OS=Saccharomyces cerevisiae (strain ATCC 204508 / S288c) OX=559292 GN=GPP1 PE=1 SV=3	0	100.046	70	17	40	11	250	27.9	5.55	139.77	17	0.938	-0.09	0.0813176	1.08982	0.933	-0.1	0.0956951	1.01911	Met-loss [N-Term]
P07262	NADP-specific glutamate dehydrogenase 1 OS=Saccharomyces cerevisiae (strain ATCC 204508 / S288c) OX=559292 GN=GDH1 PE=1 SV=2	0	100.004	54	18	28	18	454	49.5	5.69	111.91	18	1.001	0	0.997473	0.00109876	1.009	0.01	0.973238	0.011781
P41807	V-type proton ATPase subunit H OS=Saccharomyces cerevisiae (strain ATCC 204508 / S288c) OX=559292 GN=VMA13 PE=1 SV=1	0	99.942	45	22	29	22	478	54.4	6.35	110.83	22	1.184	0.24	0.00299068	2.52423	1.092	0.13	0.0636368	1.19629
P28274	CTP synthase 1 OS=Saccharomyces cerevisiae (strain ATCC 204508 / S288c) OX=559292 GN=URA7 PE=1 SV=2	0	99.657	50	23	31	20	579	64.7	6.01	97.76	23	1.001	0	0.96621	0.0149286	1.059	0.08	0.294322	0.531177
P09435	Heat shock protein SSA3 OS=Saccharomyces cerevisiae (strain ATCC 204508 / S288c) OX=559292 GN=SSA3 PE=1 SV=3	0	99.055	25	17	77	1	649	70.5	5.17	236.49	17				#VALUE!				#VALUE!
P34760	Peroxiredoxin TSA1 OS=Saccharomyces cerevisiae (strain ATCC 204508 / S288c) OX=559292 GN=TSA1 PE=1 SV=3	0	98.967	82	14	43	13	196	21.6	5.14	153.77	14	1.13	0.18	0.0552298	1.25783	1.021	0.03	0.920996	0.0357423	Met-loss [N-Term]
P32565	26S proteasome regulatory subunit RPN2 OS=Saccharomyces cerevisiae (strain ATCC 204508 / S288c) OX=559292 GN=RPN2 PE=1 SV=4	0	98.551	27	29	38	28	945	104.2	6.18	109.05	29	1.057	0.08	0.428392	0.368158	0.996	-0.01	0.999979	9.3163e-06
P21524	Ribonucleoside-diphosphate reductase large chain 1 OS=Saccharomyces cerevisiae (strain ATCC 204508 / S288c) OX=559292 GN=RNR1 PE=1 SV=2	0	97.853	31	20	28	20	888	99.5	6.19	99.23	20	1.095	0.13	0.030613	1.51409	1.075	0.1	0.0775358	1.1105
P41805	60S ribosomal protein L10 OS=Saccharomyces cerevisiae (strain ATCC 204508 / S288c) OX=559292 GN=RPL10 PE=1 SV=1	0	97.627	71	22	65	22	221	25.3	10.02	175.47	22	0.828	-0.27	0.0236294	1.62655	0.881	-0.18	0.176646	0.752895
P47912	Long-chain-fatty-acid--CoA ligase 4 OS=Saccharomyces cerevisiae (strain ATCC 204508 / S288c) OX=559292 GN=FAA4 PE=1 SV=1	0	97.382	29	18	25	17	694	77.2	6.55	95.78	18	1.106	0.14	0.107474	0.968697	1.134	0.18	0.163873	0.785494	Met-loss [N-Term]
P39986	Manganese-transporting ATPase 1 OS=Saccharomyces cerevisiae (strain ATCC 204508 / S288c) OX=559292 GN=SPF1 PE=1 SV=1	0	97.11	25	22	29	22	1215	135.2	6.6	98.95	22	1.063	0.09	0.170948	0.767137	1.037	0.05	0.54721	0.261846
P14843	Phospho-2-dehydro-3-deoxyheptonate aldolase, phenylalanine-inhibited OS=Saccharomyces cerevisiae (strain ATCC 204508 / S288c) OX=559292 GN=ARO3 PE=1 SV=1	0	96.979	67	19	32	16	370	41	7.39	98.9	19	0.923	-0.12	0.0956914	1.01913	0.971	-0.04	0.263452	0.579299
P40413	T-complex protein 1 subunit epsilon OS=Saccharomyces cerevisiae (strain ATCC 204508 / S288c) OX=559292 GN=CCT5 PE=1 SV=3	0	96.861	44	21	32	21	562	61.9	5.53	103.3	21	1.078	0.11	0.0758599	1.11999	1.053	0.07	0.138587	0.858279
P38205	Multisite-specific tRNA:(cytosine-C(5))-methyltransferase OS=Saccharomyces cerevisiae (strain ATCC 204508 / S288c) OX=559292 GN=NCL1 PE=1 SV=1	0	96.66	42	24	29	24	684	77.8	7.36	98.95	24	1.016	0.02	0.613029	0.212519	1.048	0.07	0.0649024	1.18774
P28777	Chorismate synthase OS=Saccharomyces cerevisiae (strain ATCC 204508 / S288c) OX=559292 GN=ARO2 PE=1 SV=1	0	96.66	67	19	30	19	376	40.8	7.8	96.65	19	1.053	0.08	0.0246222	1.60867	1.064	0.09	0.00891785	2.04974
P53261	Pescadillo homolog OS=Saccharomyces cerevisiae (strain ATCC 204508 / S288c) OX=559292 GN=NOP7 PE=1 SV=1	0	96.361	30	16	25	16	605	69.8	5.6	96.36	16	1.043	0.06	0.448763	0.347983	1.058	0.08	0.20916	0.679521
P40217	Eukaryotic translation initiation factor 3 subunit I OS=Saccharomyces cerevisiae (strain ATCC 204508 / S288c) OX=559292 GN=TIF34 PE=1 SV=1	0	96.205	60	18	26	18	347	38.7	5.67	100.72	18	1.038	0.05	0.21084	0.676047	1.063	0.09	0.0763737	1.11706
P32499	Nucleoporin NUP2 OS=Saccharomyces cerevisiae (strain ATCC 204508 / S288c) OX=559292 GN=NUP2 PE=1 SV=2	0	96.033	35	18	23	18	720	77.8	7.2	102.93	18	0.94	-0.09	0.182674	0.738324	0.971	-0.04	0.722045	0.141436
P07170	Adenylate kinase OS=Saccharomyces cerevisiae (strain ATCC 204508 / S288c) OX=559292 GN=ADK1 PE=1 SV=2	0	95.961	79	19	41	19	222	24.2	6.42	143.6	19	1.129	0.17	0.115903	0.935903	1.041	0.06	0.481062	0.317799
P16387	Pyruvate dehydrogenase E1 component subunit alpha, mitochondrial OS=Saccharomyces cerevisiae (strain ATCC 204508 / S288c) OX=559292 GN=PDA1 PE=1 SV=2	0	95.179	50	21	35	21	420	46.3	8.1	105.99	21	1.018	0.03	0.777497	0.109301	1	0	0.980556	0.00852752
P46680	Actin-interacting protein 1 OS=Saccharomyces cerevisiae (strain ATCC 204508 / S288c) OX=559292 GN=AIP1 PE=1 SV=1	0	94.79	39	18	24	18	615	67.3	5.59	89.96	18	1.052	0.07	0.337127	0.472206	1.007	0.01	0.959316	0.0180382	Met-loss [N-Term]
P40010	Nuclear GTP-binding protein NUG1 OS=Saccharomyces cerevisiae (strain ATCC 204508 / S288c) OX=559292 GN=NUG1 PE=1 SV=1	0	94.789	43	17	26	17	520	57.7	8.88	101.06	17	0.964	-0.05	0.485873	0.313477	1.036	0.05	0.478198	0.320392
P40032	Prolyl 3,4-dihydroxylase TPA1 OS=Saccharomyces cerevisiae (strain ATCC 204508 / S288c) OX=559292 GN=TPA1 PE=1 SV=1	0	94.495	39	18	24	18	644	74	5.39	89.06	18	1.098	0.14	0.0960975	1.01729	1.077	0.11	0.117559	0.929744
P38999	Saccharopine dehydrogenase [NADP(+), L-glutamate-forming] OS=Saccharomyces cerevisiae (strain ATCC 204508 / S288c) OX=559292 GN=LYS9 PE=1 SV=1	0	94.428	51	18	25	18	446	48.9	5.27	95.02	18	0.833	-0.26	0.0622321	1.20599	0.905	-0.14	0.254201	0.594822
P29952	Mannose-6-phosphate isomerase OS=Saccharomyces cerevisiae (strain ATCC 204508 / S288c) OX=559292 GN=PMI40 PE=1 SV=4	0	94.302	46	19	33	19	429	48.2	5.99	104.91	19	1.166	0.22	0.000191884	3.71696	1.057	0.08	0.0258041	1.58831
P07267	Saccharopepsin OS=Saccharomyces cerevisiae (strain ATCC 204508 / S288c) OX=559292 GN=PEP4 PE=1 SV=1	0	94.297	36	10	23	10	405	44.5	4.84	114.32	10	0.897	-0.16	0.038058	1.41955	0.903	-0.15	0.0125259	1.90219
P20459	Eukaryotic translation initiation factor 2 subunit alpha OS=Saccharomyces cerevisiae (strain ATCC 204508 / S288c) OX=559292 GN=SUI2 PE=1 SV=1	0	94.291	55	14	22	14	304	34.7	5.02	88.25	14	1.134	0.18	0.0856106	1.06747	1.098	0.14	0.349072	0.457085
P0CX43	60S ribosomal protein L1-A OS=Saccharomyces cerevisiae (strain ATCC 204508 / S288c) OX=559292 GN=RPL1A PE=1 SV=1	0	94.193	62	17	47	17	217	24.5	9.72	141.81	17	1.011	0.02	0.657301	0.182236	1.036	0.05	0.409957	0.387262
P23542	Aspartate aminotransferase, cytoplasmic OS=Saccharomyces cerevisiae (strain ATCC 204508 / S288c) OX=559292 GN=AAT2 PE=1 SV=3	0	93.895	45	16	27	16	418	46	8.32	91.31	16	1.021	0.03	0.933081	0.0300806	1.028	0.04	0.93403	0.0296393
P32563	V-type proton ATPase subunit a, vacuolar isoform OS=Saccharomyces cerevisiae (strain ATCC 204508 / S288c) OX=559292 GN=VPH1 PE=1 SV=3	0	93.726	29	24	32	24	840	95.5	5.48	103.16	24	1.152	0.2	0.0321429	1.49292	1.042	0.06	0.421259	0.37545
Q02892	Nucleolar GTP-binding protein 1 OS=Saccharomyces cerevisiae (strain ATCC 204508 / S288c) OX=559292 GN=NOG1 PE=1 SV=1	0	93.468	37	20	30	20	647	74.4	8.79	109.24	20	1.081	0.11	0.135773	0.867187	1.105	0.14	0.0545014	1.26359
Q08245	Protein ZEO1 OS=Saccharomyces cerevisiae (strain ATCC 204508 / S288c) OX=559292 GN=ZEO1 PE=1 SV=3	0	93.461	77	14	61	14	113	12.6	5.43	207.47	14	1.114	0.16	0.776901	0.109634	0.967	-0.05	0.97617	0.0104746	Met-loss+Acetyl [N-Term]
P33330	Phosphoserine aminotransferase OS=Saccharomyces cerevisiae (strain ATCC 204508 / S288c) OX=559292 GN=SER1 PE=1 SV=1	0	93.399	51	14	23	14	395	43.4	6.54	100.65	14	0.961	-0.06	0.215439	0.666676	0.961	-0.06	0.484725	0.314505
P22203	V-type proton ATPase subunit E OS=Saccharomyces cerevisiae (strain ATCC 204508 / S288c) OX=559292 GN=VMA4 PE=1 SV=4	0	93.179	62	14	31	14	233	26.5	5.36	108.37	14	1.058	0.08	0.361917	0.441391	1.03	0.04	0.96361	0.0160986
P16603	NADPH--cytochrome P450 reductase OS=Saccharomyces cerevisiae (strain ATCC 204508 / S288c) OX=559292 GN=NCP1 PE=1 SV=3	0	92.806	37	18	27	18	691	76.7	5.19	107.81	18	1.011	0.02	0.999968	1.39619e-05	1.03	0.04	0.64516	0.190333
P00890	Citrate synthase, mitochondrial OS=Saccharomyces cerevisiae (strain ATCC 204508 / S288c) OX=559292 GN=CIT1 PE=1 SV=2	0	92.565	32	14	31	14	479	53.3	8.29	104.13	14	0.918	-0.12	0.121007	0.917188	0.851	-0.23	0.00678639	2.16836
P12612	T-complex protein 1 subunit alpha OS=Saccharomyces cerevisiae (strain ATCC 204508 / S288c) OX=559292 GN=TCP1 PE=1 SV=2	0	92.488	48	22	28	22	559	60.4	6.49	94.47	22	1.076	0.11	0.0338491	1.47045	1.06	0.08	0.0674874	1.17078
P32473	Pyruvate dehydrogenase E1 component subunit beta, mitochondrial OS=Saccharomyces cerevisiae (strain ATCC 204508 / S288c) OX=559292 GN=PDB1 PE=1 SV=2	0	92.483	49	11	20	11	366	40	5.3	89.79	11	0.928	-0.11	0.0801692	1.09599	0.946	-0.08	0.378993	0.421369
P0CX53	60S ribosomal protein L12-A OS=Saccharomyces cerevisiae (strain ATCC 204508 / S288c) OX=559292 GN=RPL12A PE=1 SV=1	0	92.308	62	10	48	10	165	17.8	9.41	175.61	10	1.034	0.05	0.820488	0.0859277	1.071	0.1	0.322627	0.491299
P41811	Coatomer subunit beta' OS=Saccharomyces cerevisiae (strain ATCC 204508 / S288c) OX=559292 GN=SEC27 PE=1 SV=1	0	92.214	34	20	25	20	889	99.4	4.74	104.29	20	1.07	0.1	0.0654188	1.1843	1.036	0.05	0.586916	0.231424
P26783	40S ribosomal protein S5 OS=Saccharomyces cerevisiae (strain ATCC 204508 / S288c) OX=559292 GN=RPS5 PE=1 SV=3	0	92.212	66	17	164	17	225	25	8.59	440.82	17	0.934	-0.1	0.0273984	1.56227	0.993	-0.01	0.907902	0.0419609
P32368	Phosphatidylinositol-3-phosphatase SAC1 OS=Saccharomyces cerevisiae (strain ATCC 204508 / S288c) OX=559292 GN=SAC1 PE=1 SV=1	0	92.18	38	19	25	19	623	71.1	7.71	94.64	19	1.027	0.04	0.831404	0.0801878	1.011	0.02	0.996963	0.00132101
P30822	Exportin-1 OS=Saccharomyces cerevisiae (strain ATCC 204508 / S288c) OX=559292 GN=CRM1 PE=1 SV=1	0	92.002	22	18	23	18	1084	124	5.48	83.53	18	1.008	0.01	0.996055	0.00171687	0.947	-0.08	0.352355	0.45302
P07258	Carbamoyl-phosphate synthase arginine-specific small chain OS=Saccharomyces cerevisiae (strain ATCC 204508 / S288c) OX=559292 GN=CPA1 PE=1 SV=1	0	91.127	53	16	27	16	411	45.3	7.3	107.48	16	0.979	-0.03	0.999997	1.15571e-06	1.066	0.09	0.859648	0.0656795
P05737	60S ribosomal protein L7-A OS=Saccharomyces cerevisiae (strain ATCC 204508 / S288c) OX=559292 GN=RPL7A PE=1 SV=3	0	91.105	64	19	68	1	244	27.6	10.15	187.52	19	1.004	0.01	0.991463	0.00372338	0.969	-0.05	0.910905	0.0405267
Q12213	60S ribosomal protein L7-B OS=Saccharomyces cerevisiae (strain ATCC 204508 / S288c) OX=559292 GN=RPL7B PE=1 SV=3	0	90.957	64	19	61	1	244	27.7	10.15	169.87	19	1.004	0.01	0.999998	6.93174e-07	1.059	0.08	0.952277	0.0212367
P35732	RNA polymerase II degradation factor 1 OS=Saccharomyces cerevisiae (strain ATCC 204508 / S288c) OX=559292 GN=DEF1 PE=1 SV=1	0	90.916	18	11	33	11	738	83.9	4.98	109.23	11	1.165	0.22	0.00239658	2.62041	1.101	0.14	0.0278912	1.55453	Met-loss [N-Term]
Q05905	Protein HRI1 OS=Saccharomyces cerevisiae (strain ATCC 204508 / S288c) OX=559292 GN=HRI1 PE=1 SV=1	0	90.88	61	13	23	13	244	27.5	5.21	95.5	13	1.155	0.21	0.291021	0.536076	1.118	0.16	0.192764	0.714975	Met-loss [N-Term]
P26786	40S ribosomal protein S7-A OS=Saccharomyces cerevisiae (strain ATCC 204508 / S288c) OX=559292 GN=RPS7A PE=1 SV=4	0	90.869	71	13	77	7	190	21.6	9.83	235.9	13	0.924	-0.11	0.0251768	1.599	1.001	0	0.996322	0.00160026
P32905	40S ribosomal protein S0-A OS=Saccharomyces cerevisiae (strain ATCC 204508 / S288c) OX=559292 GN=RPS0A PE=1 SV=3	0	90.087	75	12	90	2	252	28	4.72	246.06	12	0.982	-0.03	0.624206	0.204672	1.01	0.01	0.997795	0.000958675	Met-loss+Acetyl [N-Term]
P11412	Glucose-6-phosphate 1-dehydrogenase OS=Saccharomyces cerevisiae (strain ATCC 204508 / S288c) OX=559292 GN=ZWF1 PE=1 SV=4	0	89.581	48	21	26	21	505	57.5	6.3	96.08	21	0.905	-0.14	0.0807737	1.09273	0.91	-0.14	0.0439445	1.3571
P40531	Protein GVP36 OS=Saccharomyces cerevisiae (strain ATCC 204508 / S288c) OX=559292 GN=GVP36 PE=1 SV=1	0	89.213	58	13	22	13	326	36.6	4.97	88.3	13	1.023	0.03	0.58742	0.231051	0.997	0	0.999993	3.23208e-06
P40989	1,3-beta-glucan synthase component GSC2 OS=Saccharomyces cerevisiae (strain ATCC 204508 / S288c) OX=559292 GN=GSC2 PE=1 SV=2	0	88.848	11	19	30	1	1895	216.9	7.02	103.42	19				#VALUE!				#VALUE!
P02557	Tubulin beta chain OS=Saccharomyces cerevisiae (strain ATCC 204508 / S288c) OX=559292 GN=TUB2 PE=1 SV=2	0	88.83	40	12	29	12	457	50.9	4.75	101.66	12	0.989	-0.02	0.753204	0.123088	0.995	-0.01	0.997927	0.000901167
P40850	Post-transcriptional regulator MKT1 OS=Saccharomyces cerevisiae (strain ATCC 204508 / S288c) OX=559292 GN=MKT1 PE=1 SV=2	0	88.386	31	22	25	22	830	94.4	5.62	89.98	22	1.097	0.13	0.00556133	2.25482	1.039	0.05	0.224978	0.647861
P53883	Nucleolar protein 13 OS=Saccharomyces cerevisiae (strain ATCC 204508 / S288c) OX=559292 GN=NOP13 PE=1 SV=2	0	88.243	38	16	26	16	403	45.6	9.29	88.57	16	1.049	0.07	0.354036	0.450952	1.048	0.07	0.217393	0.662754	Met-loss [N-Term]
Q05050	Eisosome protein 1 OS=Saccharomyces cerevisiae (strain ATCC 204508 / S288c) OX=559292 GN=EIS1 PE=1 SV=1	0	88.234	29	23	29	23	843	93.3	6.34	91.86	23	0.984	-0.02	0.919744	0.0363329	0.984	-0.02	0.999851	6.47887e-05
P08518	DNA-directed RNA polymerase II subunit RPB2 OS=Saccharomyces cerevisiae (strain ATCC 204508 / S288c) OX=559292 GN=RPB2 PE=1 SV=2	0	88.114	18	21	25	21	1224	138.7	6.52	88.89	21	0.957	-0.06	0.624247	0.204643	0.977	-0.03	0.505103	0.29662
P32337	Importin subunit beta-3 OS=Saccharomyces cerevisiae (strain ATCC 204508 / S288c) OX=559292 GN=PSE1 PE=1 SV=2	0	88.083	25	19	25	19	1089	121	4.74	84.71	19	1.065	0.09	0.294713	0.5306	1.004	0.01	0.998524	0.000641322
P0CX38	40S ribosomal protein S6-B OS=Saccharomyces cerevisiae (strain ATCC 204508 / S288c) OX=559292 GN=RPS6B PE=1 SV=1	0	87.917	58	17	45	17	236	27	10.45	119.87	17	0.907	-0.14	0.283933	0.546784	0.956	-0.06	0.895759	0.0478087
Q06142	Importin subunit beta-1 OS=Saccharomyces cerevisiae (strain ATCC 204508 / S288c) OX=559292 GN=KAP95 PE=1 SV=1	0	87.843	23	15	25	15	861	94.7	4.64	76.6	15	1.038	0.05	0.178214	0.749058	0.995	-0.01	0.967621	0.0142946
P08524	Farnesyl pyrophosphate synthase OS=Saccharomyces cerevisiae (strain ATCC 204508 / S288c) OX=559292 GN=ERG20 PE=1 SV=2	0	87.782	40	13	39	13	352	40.5	5.47	128.59	13	1.147	0.2	0.0126405	1.89824	1.071	0.1	0.192782	0.714933
P17555	Adenylyl cyclase-associated protein OS=Saccharomyces cerevisiae (strain ATCC 204508 / S288c) OX=559292 GN=SRV2 PE=1 SV=1	0	87.481	42	19	27	19	526	57.5	5.64	84.36	19	0.99	-0.01	0.998609	0.000604596	0.955	-0.07	0.0277507	1.55673
P02992	Elongation factor Tu, mitochondrial OS=Saccharomyces cerevisiae (strain ATCC 204508 / S288c) OX=559292 GN=TUF1 PE=1 SV=1	0	87.437	43	12	22	12	437	47.9	6.65	76.02	12	0.875	-0.19	0.0107176	1.9699	0.878	-0.19	0.0190317	1.72052
P36139	Protein PET10 OS=Saccharomyces cerevisiae (strain ATCC 204508 / S288c) OX=559292 GN=PET10 PE=1 SV=3	0	87.4	56	16	29	16	283	31.2	8.16	101.24	16	1.071	0.1	0.239115	0.621393	0.953	-0.07	0.289364	0.538556
Q03940	RuvB-like protein 1 OS=Saccharomyces cerevisiae (strain ATCC 204508 / S288c) OX=559292 GN=RVB1 PE=1 SV=1	0	87.13	49	17	27	17	463	50.4	5.87	94.52	17	1.03	0.04	0.657412	0.182162	1.019	0.03	0.607249	0.216633	Met-loss [N-Term]
P40212	60S ribosomal protein L13-B OS=Saccharomyces cerevisiae (strain ATCC 204508 / S288c) OX=559292 GN=RPL13B PE=1 SV=1	0	87.053	63	13	60	1	199	22.5	11.08	225.85	13	0.888	-0.17	0.131934	0.879643	0.941	-0.09	0.845922	0.0726698
P46654	40S ribosomal protein S0-B OS=Saccharomyces cerevisiae (strain ATCC 204508 / S288c) OX=559292 GN=RPS0B PE=1 SV=2	0	86.741	66	11	91	1	252	27.9	4.75	245.96	11	1.023	0.03	0.685789	0.163809	1.038	0.05	0.634972	0.197245	Met-loss+Acetyl [N-Term]
P31412	V-type proton ATPase subunit C OS=Saccharomyces cerevisiae (strain ATCC 204508 / S288c) OX=559292 GN=VMA5 PE=1 SV=4	0	86.733	45	15	36	15	392	44.2	6.67	123.12	15	1.082	0.11	0.156561	0.805317	1.042	0.06	0.609412	0.215089
P06106	Homocysteine/cysteine synthase OS=Saccharomyces cerevisiae (strain ATCC 204508 / S288c) OX=559292 GN=MET17 PE=1 SV=3	0	86.606	34	13	22	13	444	48.6	6.43	82.25	13	0.923	-0.12	0.894647	0.0483485	0.922	-0.12	0.699818	0.155015
P39079	T-complex protein 1 subunit zeta OS=Saccharomyces cerevisiae (strain ATCC 204508 / S288c) OX=559292 GN=CCT6 PE=1 SV=1	0	86.299	44	16	27	16	546	59.9	5.86	95.02	16	1.061	0.09	0.23898	0.621639	1.046	0.07	0.307643	0.511953
P23615	Transcription elongation factor SPT6 OS=Saccharomyces cerevisiae (strain ATCC 204508 / S288c) OX=559292 GN=SPT6 PE=1 SV=1	0	86.247	14	18	22	18	1451	168.2	5.01	72.08	18	0.985	-0.02	0.961012	0.0172711	0.984	-0.02	0.930887	0.0311031
P48589	40S ribosomal protein S12 OS=Saccharomyces cerevisiae (strain ATCC 204508 / S288c) OX=559292 GN=RPS12 PE=1 SV=1	0	86.192	66	8	65	8	143	15.5	4.73	196.89	8	0.989	-0.02	0.99995	2.17463e-05	1.067	0.09	0.841748	0.0748177
P25293	Nucleosome assembly protein OS=Saccharomyces cerevisiae (strain ATCC 204508 / S288c) OX=559292 GN=NAP1 PE=1 SV=2	0	86.029	47	12	26	12	417	47.9	4.34	108.47	12	1.076	0.11	0.132834	0.87669	1.064	0.09	0.539814	0.267756
P0CX40	40S ribosomal protein S8-B OS=Saccharomyces cerevisiae (strain ATCC 204508 / S288c) OX=559292 GN=RPS8B PE=1 SV=1	0	85.597	62	12	31	12	200	22.5	10.67	111.51	12	0.738	-0.44	0.141257	0.849989	0.808	-0.31	0.762824	0.117576
Q04491	Protein transport protein SEC13 OS=Saccharomyces cerevisiae (strain ATCC 204508 / S288c) OX=559292 GN=SEC13 PE=1 SV=1	0	85.298	61	16	24	16	297	33	5.73	96.21	16	0.985	-0.02	0.929718	0.0316489	0.973	-0.04	0.972424	0.0121443	Met-loss [N-Term]
P10869	Aspartokinase OS=Saccharomyces cerevisiae (strain ATCC 204508 / S288c) OX=559292 GN=HOM3 PE=1 SV=2	0	85.053	33	14	23	14	527	58.1	6.67	91.41	14	1.016	0.02	0.944632	0.0247375	0.988	-0.02	0.997833	0.000942184
Q06706	Elongator complex protein 1 OS=Saccharomyces cerevisiae (strain ATCC 204508 / S288c) OX=559292 GN=IKI3 PE=1 SV=1	0	85.019	19	17	24	17	1349	152.9	5.07	86.61	17	0.956	-0.06	0.356143	0.448376	0.993	-0.01	0.717304	0.144297
P53598	Succinate--CoA ligase [ADP-forming] subunit alpha, mitochondrial OS=Saccharomyces cerevisiae (strain ATCC 204508 / S288c) OX=559292 GN=LSC1 PE=1 SV=1	0	84.981	56	12	27	12	329	35	8.46	107.3	12	0.971	-0.04	0.481248	0.317631	0.936	-0.1	0.152066	0.817967
Q03195	Translation initiation factor RLI1 OS=Saccharomyces cerevisiae (strain ATCC 204508 / S288c) OX=559292 GN=RLI1 PE=1 SV=1	0	84.504	33	19	26	19	608	68.3	8.66	80.17	19	0.973	-0.04	0.978363	0.00949999	1.039	0.05	0.611636	0.213507
Q12754	Ribosomal RNA-processing protein 12 OS=Saccharomyces cerevisiae (strain ATCC 204508 / S288c) OX=559292 GN=RRP12 PE=1 SV=1	0	84.482	22	18	25	18	1228	137.4	7.02	86.37	18	1.032	0.05	0.804708	0.0943617	1.038	0.05	0.765431	0.116094
P38431	Eukaryotic translation initiation factor 5 OS=Saccharomyces cerevisiae (strain ATCC 204508 / S288c) OX=559292 GN=TIF5 PE=1 SV=1	0	84.094	52	18	33	18	405	45.2	5.06	112.15	18	1.018	0.03	0.221081	0.655448	1.028	0.04	0.0211566	1.67455
P46367	Potassium-activated aldehyde dehydrogenase, mitochondrial OS=Saccharomyces cerevisiae (strain ATCC 204508 / S288c) OX=559292 GN=ALD4 PE=1 SV=2	0	83.918	39	14	19	13	519	56.7	6.74	77.74	14	0.939	-0.09	0.910817	0.040569	0.861	-0.22	0.118032	0.928002
P31688	Trehalose-phosphatase OS=Saccharomyces cerevisiae (strain ATCC 204508 / S288c) OX=559292 GN=TPS2 PE=1 SV=3	0	83.66	26	18	24	18	896	102.9	8.15	85.53	18	0.985	-0.02	0.973951	0.0114631	0.915	-0.13	0.0907676	1.04207
P35691	Translationally-controlled tumor protein homolog OS=Saccharomyces cerevisiae (strain ATCC 204508 / S288c) OX=559292 GN=TMA19 PE=1 SV=1	0	83.653	63	13	80	13	167	18.7	4.56	211.76	13	0.917	-0.13	0.625658	0.203663	0.941	-0.09	0.999998	8.26433e-07
Q12363	Transcriptional modulator WTM1 OS=Saccharomyces cerevisiae (strain ATCC 204508 / S288c) OX=559292 GN=WTM1 PE=1 SV=1	0	83.544	52	15	19	15	437	48.4	5.36	84.61	15	1.058	0.08	0.170103	0.769287	1.007	0.01	0.999989	4.68731e-06
P53849	Zinc finger protein GIS2 OS=Saccharomyces cerevisiae (strain ATCC 204508 / S288c) OX=559292 GN=GIS2 PE=1 SV=1	0	82.768	79	12	37	12	153	17.1	7.84	108.57	12	0.783	-0.35	0.2488	0.60415	0.854	-0.23	0.369104	0.432851
Q03640	Tricalbin-3 OS=Saccharomyces cerevisiae (strain ATCC 204508 / S288c) OX=559292 GN=TCB3 PE=1 SV=1	0	82.661	16	19	21	19	1545	171	7.14	83.75	19	0.969	-0.05	0.416819	0.380053	0.973	-0.04	0.247387	0.606622
P40047	Aldehyde dehydrogenase 5, mitochondrial OS=Saccharomyces cerevisiae (strain ATCC 204508 / S288c) OX=559292 GN=ALD5 PE=1 SV=4	0	82.651	39	15	19	14	520	56.7	8.15	79.37	15	0.815	-0.3	3.8542e-05	4.41407	0.824	-0.28	3.78119e-05	4.42237
P38715	NADPH-dependent aldose reductase GRE3 OS=Saccharomyces cerevisiae (strain ATCC 204508 / S288c) OX=559292 GN=GRE3 PE=1 SV=1	0	82.62	48	16	24	16	327	37.1	7.08	86.49	16	1.092	0.13	0.519798	0.284166	0.929	-0.11	0.597092	0.223958
P13298	Orotate phosphoribosyltransferase 1 OS=Saccharomyces cerevisiae (strain ATCC 204508 / S288c) OX=559292 GN=URA5 PE=1 SV=2	0	82.161	58	12	24	12	226	24.6	6.05	89.27	12	1.153	0.21	0.206258	0.685589	1.138	0.19	0.496076	0.304452
P33297	26S proteasome regulatory subunit 6A OS=Saccharomyces cerevisiae (strain ATCC 204508 / S288c) OX=559292 GN=RPT5 PE=1 SV=3	0	82.148	44	15	23	15	434	48.2	5.06	86.7	15	1.022	0.03	0.932651	0.030281	0.977	-0.03	0.89804	0.0467043
P11075	Protein transport protein SEC7 OS=Saccharomyces cerevisiae (strain ATCC 204508 / S288c) OX=559292 GN=SEC7 PE=1 SV=2	0	82.036	11	20	24	20	2009	226.7	4.81	90.53	20	0.968	-0.05	0.282111	0.54958	0.955	-0.07	0.0421016	1.3757
P32457	Cell division control protein 3 OS=Saccharomyces cerevisiae (strain ATCC 204508 / S288c) OX=559292 GN=CDC3 PE=1 SV=3	0	82.03	44	19	19	19	520	60	5.48	78.26	19	1.062	0.09	0.103561	0.984803	1.038	0.05	0.824228	0.0839525
Q01560	Nucleolar protein 3 OS=Saccharomyces cerevisiae (strain ATCC 204508 / S288c) OX=559292 GN=NPL3 PE=1 SV=1	0	81.988	43	16	38	16	414	45.4	5.54	104.63	16	1.032	0.05	0.530908	0.274981	1.011	0.02	0.506278	0.295611
P37898	Alanine/arginine aminopeptidase OS=Saccharomyces cerevisiae (strain ATCC 204508 / S288c) OX=559292 GN=AAP1 PE=1 SV=2	0	81.824	31	20	23	18	856	97.6	5.26	81.63	20	1.067	0.09	0.106102	0.974276	1.058	0.08	0.113122	0.946453
Q04947	Reticulon-like protein 1 OS=Saccharomyces cerevisiae (strain ATCC 204508 / S288c) OX=559292 GN=RTN1 PE=1 SV=1	0	81.406	43	11	33	11	295	32.9	8.98	114.42	11	0.944	-0.08	0.277721	0.556391	0.988	-0.02	0.786549	0.104274	Met-loss+Acetyl [N-Term]
P16649	General transcriptional corepressor TUP1 OS=Saccharomyces cerevisiae (strain ATCC 204508 / S288c) OX=559292 GN=TUP1 PE=1 SV=2	0	81.357	28	17	21	17	713	78.3	5.68	81.79	17	1.024	0.03	0.207459	0.683068	1.041	0.06	0.166974	0.777352
Q04894	NADP-dependent alcohol dehydrogenase 6 OS=Saccharomyces cerevisiae (strain ATCC 204508 / S288c) OX=559292 GN=ADH6 PE=1 SV=1	0	81.239	48	12	25	12	360	39.6	6.74	106.02	12	0.897	-0.16	0.715517	0.14538	0.973	-0.04	0.999387	0.000266381
P49367	Homoaconitase, mitochondrial OS=Saccharomyces cerevisiae (strain ATCC 204508 / S288c) OX=559292 GN=LYS4 PE=1 SV=1	0	81.161	35	17	21	17	693	75.1	7.37	76.38	17	0.862	-0.21	0.00455131	2.34186	0.935	-0.1	0.283609	0.54728
P41911	Glycerol-3-phosphate dehydrogenase [NAD(+)] 2, mitochondrial OS=Saccharomyces cerevisiae (strain ATCC 204508 / S288c) OX=559292 GN=GPD2 PE=1 SV=2	0	80.92	39	11	19	10	440	49.4	7.09	87.77	11	0.882	-0.18	0.0699219	1.15539	0.916	-0.13	0.535888	0.270926
P25605	Acetolactate synthase small subunit, mitochondrial OS=Saccharomyces cerevisiae (strain ATCC 204508 / S288c) OX=559292 GN=ILV6 PE=1 SV=2	0	80.742	50	13	28	13	309	34	6.52	96.86	13	1.1	0.14	0.0166527	1.77852	1.08	0.11	0.0481682	1.31724
Q04067	Eukaryotic translation initiation factor 3 subunit G OS=Saccharomyces cerevisiae (strain ATCC 204508 / S288c) OX=559292 GN=TIF35 PE=1 SV=1	0	80.741	55	15	23	15	274	30.5	6.81	84.46	15	0.897	-0.16	0.307739	0.511817	0.972	-0.04	0.996446	0.0015462
P12695	Dihydrolipoyllysine-residue acetyltransferase component of pyruvate dehydrogenase complex, mitochondrial OS=Saccharomyces cerevisiae (strain ATCC 204508 / S288c) OX=559292 GN=LAT1 PE=1 SV=1	0	80.492	48	19	32	19	482	51.8	7.8	96.6	19	1.063	0.09	0.436817	0.3597	1.002	0	0.994798	0.0022652	Met-loss [N-Term]
P17423	Homoserine kinase OS=Saccharomyces cerevisiae (strain ATCC 204508 / S288c) OX=559292 GN=THR1 PE=1 SV=4	0	80.434	49	12	26	12	357	38.7	5.41	104.3	12	0.991	-0.01	0.99492	0.00221169	1.014	0.02	0.881524	0.0547658
P53252	Sphingolipid long chain base-responsive protein PIL1 OS=Saccharomyces cerevisiae (strain ATCC 204508 / S288c) OX=559292 GN=PIL1 PE=1 SV=1	0	80.423	56	14	30	13	339	38.3	4.63	106.55	14	1.05	0.07	0.383227	0.416543	0.988	-0.02	0.997245	0.00119822
P05755	40S ribosomal protein S9-B OS=Saccharomyces cerevisiae (strain ATCC 204508 / S288c) OX=559292 GN=RPS9B PE=1 SV=4	0	80.353	71	21	48	1	195	22.3	10.1	123.15	21	1.12	0.16	0.0214471	1.66863	1.098	0.13	0.0256056	1.59166
P47068	Myosin tail region-interacting protein MTI1 OS=Saccharomyces cerevisiae (strain ATCC 204508 / S288c) OX=559292 GN=BBC1 PE=1 SV=2	0	80.251	21	19	26	19	1157	128.2	5.26	83.37	19	1.02	0.03	0.998374	0.000706773	0.987	-0.02	0.66865	0.174801
P41921	Glutathione reductase OS=Saccharomyces cerevisiae (strain ATCC 204508 / S288c) OX=559292 GN=GLR1 PE=1 SV=2	0	79.851	46	16	21	16	483	53.4	7.83	78.63	16	1.028	0.04	0.993813	0.00269547	1.015	0.02	0.963617	0.0160956
P25491	Mitochondrial protein import protein MAS5 OS=Saccharomyces cerevisiae (strain ATCC 204508 / S288c) OX=559292 GN=YDJ1 PE=1 SV=1	0	79.812	40	16	23	16	409	44.6	6.3	71.35	16	1.029	0.04	0.799577	0.0971395	1.024	0.03	0.605478	0.217901
P15873	Proliferating cell nuclear antigen OS=Saccharomyces cerevisiae (strain ATCC 204508 / S288c) OX=559292 GN=POL30 PE=1 SV=1	0	79.44	66	14	23	14	258	28.9	4.59	82.36	14	1.05	0.07	0.304405	0.516548	1.107	0.15	0.0720075	1.14262
P48164	40S ribosomal protein S7-B OS=Saccharomyces cerevisiae (strain ATCC 204508 / S288c) OX=559292 GN=RPS7B PE=1 SV=1	0	79.431	62	13	41	7	190	21.6	9.92	117.57	13	0.894	-0.16	0.0601562	1.22072	0.964	-0.05	0.842675	0.0743399
P0C2J4	Transposon Ty2-LR1 Gag polyprotein OS=Saccharomyces cerevisiae (strain ATCC 204508 / S288c) OX=559292 GN=TY2A-LR1 PE=3 SV=1	0	79.423	38	14	23	1	438	49.7	7.72	79.49	14	0.953	-0.07	0.440807	0.355752	0.892	-0.17	0.394329	0.404141
P33299	26S proteasome regulatory subunit 7 homolog OS=Saccharomyces cerevisiae (strain ATCC 204508 / S288c) OX=559292 GN=RPT1 PE=1 SV=1	0	79.39	52	19	25	18	467	52	5.47	77.06	19	1.019	0.03	0.424363	0.372262	0.984	-0.02	0.405328	0.392193
Q06440	Coronin-like protein OS=Saccharomyces cerevisiae (strain ATCC 204508 / S288c) OX=559292 GN=CRN1 PE=1 SV=1	0	79.217	35	18	26	18	651	72.5	5.88	86.71	18	1.126	0.17	0.0218425	1.6607	1.109	0.15	0.0722892	1.14093
P39078	T-complex protein 1 subunit delta OS=Saccharomyces cerevisiae (strain ATCC 204508 / S288c) OX=559292 GN=CCT4 PE=1 SV=2	0	79.18	38	18	21	18	528	57.6	7.93	78.74	18	0.993	-0.01	0.996548	0.00150174	0.982	-0.03	0.989452	0.00460536
P39940	E3 ubiquitin-protein ligase RSP5 OS=Saccharomyces cerevisiae (strain ATCC 204508 / S288c) OX=559292 GN=RSP5 PE=1 SV=1	0	79.088	28	20	24	20	809	91.8	6.7	68.1	20	1.126	0.17	0.0268638	1.57083	1.082	0.11	0.330305	0.481085
P00899	Anthranilate synthase component 1 OS=Saccharomyces cerevisiae (strain ATCC 204508 / S288c) OX=559292 GN=TRP2 PE=1 SV=4	0	79.024	31	16	23	16	507	56.7	5.86	78.91	16	1.044	0.06	0.0305899	1.51442	1.014	0.02	0.346878	0.459823
Q05911	Adenylosuccinate lyase OS=Saccharomyces cerevisiae (strain ATCC 204508 / S288c) OX=559292 GN=ADE13 PE=1 SV=1	0	78.8	35	16	22	16	482	54.5	6.43	69.84	16	1.005	0.01	0.999892	4.70303e-05	0.991	-0.01	0.84188	0.0747496	Met-loss [N-Term]
P17505	Malate dehydrogenase, mitochondrial OS=Saccharomyces cerevisiae (strain ATCC 204508 / S288c) OX=559292 GN=MDH1 PE=1 SV=2	0	78.705	53	13	24	13	334	35.6	8.47	96.69	13	0.875	-0.19	0.0302914	1.51868	0.898	-0.16	0.0406896	1.39052
P0CX55	40S ribosomal protein S18-A OS=Saccharomyces cerevisiae (strain ATCC 204508 / S288c) OX=559292 GN=RPS18A PE=1 SV=1	0	78.65	64	13	35	13	146	17	10.27	109.11	13	0.877	-0.19	0.0160079	1.79566	0.917	-0.12	0.078014	1.10783
P33338	Protein SLA2 OS=Saccharomyces cerevisiae (strain ATCC 204508 / S288c) OX=559292 GN=SLA2 PE=1 SV=5	0	78.334	25	18	20	18	968	108.8	5.44	73.13	18	1.114	0.16	0.0506275	1.29561	1.045	0.06	0.842551	0.0744038
Q12166	2-isopropylmalate synthase 2, mitochondrial OS=Saccharomyces cerevisiae (strain ATCC 204508 / S288c) OX=559292 GN=LEU9 PE=1 SV=1	0	78.09	29	17	24	3	604	67.2	6.77	77.23	17	0.913	-0.13	0.340869	0.467412	0.985	-0.02	0.99984	6.96237e-05
P22146	1,3-beta-glucanosyltransferase GAS1 OS=Saccharomyces cerevisiae (strain ATCC 204508 / S288c) OX=559292 GN=GAS1 PE=1 SV=2	0	78.002	23	13	25	13	559	59.5	4.67	90.18	13	1.065	0.09	0.506054	0.295803	1.064	0.09	0.57206	0.242558
P40414	Tropomyosin-2 OS=Saccharomyces cerevisiae (strain ATCC 204508 / S288c) OX=559292 GN=TPM2 PE=1 SV=1	0	77.951	68	14	25	14	161	19.1	4.51	95.52	14	1.274	0.35	0.468126	0.329637	1.016	0.02	0.838522	0.0764853
P20449	ATP-dependent RNA helicase DBP5 OS=Saccharomyces cerevisiae (strain ATCC 204508 / S288c) OX=559292 GN=DBP5 PE=1 SV=2	0	77.886	41	15	19	15	482	53.8	7.43	79.29	15	0.967	-0.05	0.661757	0.179302	0.99	-0.01	0.993699	0.00274502
P07256	Cytochrome b-c1 complex subunit 1, mitochondrial OS=Saccharomyces cerevisiae (strain ATCC 204508 / S288c) OX=559292 GN=COR1 PE=1 SV=1	0	77.79	41	14	21	14	457	50.2	7.3	69.6	14	1.011	0.02	0.936771	0.0283664	0.985	-0.02	0.423858	0.37278
P36421	Tyrosine--tRNA ligase, cytoplasmic OS=Saccharomyces cerevisiae (strain ATCC 204508 / S288c) OX=559292 GN=TYS1 PE=1 SV=3	0	77.628	41	15	26	15	394	44	8.44	91.68	15	1.038	0.05	0.267607	0.572502	1.043	0.06	0.256402	0.591079
P47117	Actin-related protein 3 OS=Saccharomyces cerevisiae (strain ATCC 204508 / S288c) OX=559292 GN=ARP3 PE=1 SV=1	0	77.6	46	13	21	13	449	49.5	5.8	81.18	13	0.994	-0.01	0.99962	0.000165113	0.945	-0.08	0.204472	0.689367
P05738	60S ribosomal protein L9-A OS=Saccharomyces cerevisiae (strain ATCC 204508 / S288c) OX=559292 GN=RPL9A PE=1 SV=2	0	77.508	71	13	39	4	191	21.6	9.73	143.01	13	0.848	-0.24	0.245398	0.610129	0.906	-0.14	0.944814	0.0246536
P53141	Myosin light chain 1 OS=Saccharomyces cerevisiae (strain ATCC 204508 / S288c) OX=559292 GN=MLC1 PE=1 SV=1	0	77.453	80	13	26	13	149	16.4	4.73	106.76	13	1.071	0.1	0.99142	0.00374248	1.026	0.04	0.935053	0.0291638
P80210	Adenylosuccinate synthetase OS=Saccharomyces cerevisiae (strain ATCC 204508 / S288c) OX=559292 GN=ADE12 PE=1 SV=3	0	77.259	49	20	25	20	433	48.2	8.13	87.45	20	0.836	-0.26	0.000282643	3.54876	0.842	-0.25	0.00033473	3.4753	Met-loss [N-Term]
O13516	40S ribosomal protein S9-A OS=Saccharomyces cerevisiae (strain ATCC 204508 / S288c) OX=559292 GN=RPS9A PE=1 SV=3	0	77.215	71	21	44	1	197	22.4	9.98	114.97	21	0.998	0	0.992116	0.00343736	1.096	0.13	0.818803	0.0868204
P38682	ADP-ribosylation factor GTPase-activating protein GLO3 OS=Saccharomyces cerevisiae (strain ATCC 204508 / S288c) OX=559292 GN=GLO3 PE=1 SV=1	0	77.065	39	14	18	14	493	55.1	8.25	70.79	14	1.11	0.15	0.0785491	1.10486	1.078	0.11	0.438399	0.358131
Q12690	60S ribosomal protein L13-A OS=Saccharomyces cerevisiae (strain ATCC 204508 / S288c) OX=559292 GN=RPL13A PE=1 SV=1	0	76.708	63	13	55	1	199	22.5	11.18	195.48	13	0.685	-0.55	0.132827	0.876714	0.802	-0.32	0.891188	0.0500309
Q00764	Alpha,alpha-trehalose-phosphate synthase [UDP-forming] 56 kDa subunit OS=Saccharomyces cerevisiae (strain ATCC 204508 / S288c) OX=559292 GN=TPS1 PE=1 SV=2	0	76.665	34	14	18	14	495	56.1	6.09	80.36	14	0.911	-0.13	0.199852	0.699291	0.856	-0.22	0.0520443	1.28363
P00445	Superoxide dismutase [Cu-Zn] OS=Saccharomyces cerevisiae (strain ATCC 204508 / S288c) OX=559292 GN=SOD1 PE=1 SV=2	0	76.605	71	10	37	10	154	15.8	6	113.95	10	0.964	-0.05	0.951373	0.0216491	0.891	-0.17	0.830433	0.0806957	Met-loss [N-Term]
Q02326	60S ribosomal protein L6-A OS=Saccharomyces cerevisiae (strain ATCC 204508 / S288c) OX=559292 GN=RPL6A PE=1 SV=2	0	76.58	71	15	34	7	176	19.9	10.1	109.58	15	0.981	-0.03	0.999546	0.000197362	0.995	-0.01	0.979418	0.0090319
Q12458	Putative reductase 1 OS=Saccharomyces cerevisiae (strain ATCC 204508 / S288c) OX=559292 GN=YPR1 PE=1 SV=1	0	76.403	61	16	26	14	312	34.7	7.12	89.1	16	1.059	0.08	0.215161	0.667237	1.008	0.01	0.952407	0.0211774
P40215	External NADH-ubiquinone oxidoreductase 1, mitochondrial OS=Saccharomyces cerevisiae (strain ATCC 204508 / S288c) OX=559292 GN=NDE1 PE=1 SV=1	0	76.117	33	16	29	16	560	62.7	9.28	88.61	16	0.864	-0.21	0.0108149	1.96598	0.848	-0.24	0.00380923	2.41916
Q03532	ATP-dependent RNA helicase HAS1 OS=Saccharomyces cerevisiae (strain ATCC 204508 / S288c) OX=559292 GN=HAS1 PE=1 SV=1	0	76.076	35	16	24	16	505	56.7	9.33	82.66	16	1.044	0.06	0.119193	0.923748	1.035	0.05	0.128201	0.892108
P34160	Nuclear cap-binding protein complex subunit 1 OS=Saccharomyces cerevisiae (strain ATCC 204508 / S288c) OX=559292 GN=STO1 PE=1 SV=2	0	75.931	28	20	22	20	861	100	4.91	66.21	20	1.03	0.04	0.889918	0.0506499	1.016	0.02	0.999773	9.87117e-05
Q99383	Nuclear polyadenylated RNA-binding protein 4 OS=Saccharomyces cerevisiae (strain ATCC 204508 / S288c) OX=559292 GN=HRP1 PE=1 SV=1	0	75.852	32	12	19	12	534	59.6	5.66	81.57	12	1.02	0.03	0.920191	0.0361222	0.957	-0.06	0.980925	0.00836432
P46990	60S ribosomal protein L17-B OS=Saccharomyces cerevisiae (strain ATCC 204508 / S288c) OX=559292 GN=RPL17B PE=1 SV=2	0	75.797	54	11	36	1	184	20.5	10.92	114.06	11	0.709	-0.5	0.0388409	1.41071	0.834	-0.26	0.706616	0.150816	Met-loss [N-Term]
P05740	60S ribosomal protein L17-A OS=Saccharomyces cerevisiae (strain ATCC 204508 / S288c) OX=559292 GN=RPL17A PE=1 SV=4	0	75.781	54	11	36	1	184	20.5	10.92	114.13	11	0.85	-0.23	0.0616638	1.20997	0.918	-0.12	0.554844	0.255829	Met-loss [N-Term]
P14832	Peptidyl-prolyl cis-trans isomerase OS=Saccharomyces cerevisiae (strain ATCC 204508 / S288c) OX=559292 GN=CPR1 PE=1 SV=3	0	75.677	59	12	94	10	162	17.4	7.44	234.98	12	1.045	0.06	0.99753	0.00107408	0.926	-0.11	0.992962	0.00306724
Q02821	Importin subunit alpha OS=Saccharomyces cerevisiae (strain ATCC 204508 / S288c) OX=559292 GN=SRP1 PE=1 SV=1	0	75.381	32	14	19	14	542	60.4	4.91	75.57	14	0.979	-0.03	0.763156	0.117387	0.998	0	0.979672	0.00891911
Q12230	Sphingolipid long chain base-responsive protein LSP1 OS=Saccharomyces cerevisiae (strain ATCC 204508 / S288c) OX=559292 GN=LSP1 PE=1 SV=1	0	75.316	51	13	24	12	341	38	4.7	90.69	13	1.068	0.09	0.309186	0.50978	0.943	-0.08	0.477673	0.320869
P0CX41	60S ribosomal protein L23-A OS=Saccharomyces cerevisiae (strain ATCC 204508 / S288c) OX=559292 GN=RPL23A PE=1 SV=1	0	75.275	59	8	54	8	137	14.5	10.33	172.14	8	0.92	-0.12	0.0300122	1.5227	1.015	0.02	0.999595	0.000176028
P32588	Nuclear and cytoplasmic polyadenylated RNA-binding protein PUB1 OS=Saccharomyces cerevisiae (strain ATCC 204508 / S288c) OX=559292 GN=PUB1 PE=1 SV=4	0	75.048	41	13	24	13	453	50.7	5.11	87.13	13	1.106	0.14	0.350042	0.45588	1.095	0.13	0.481509	0.317396
Q03048	Cofilin OS=Saccharomyces cerevisiae (strain ATCC 204508 / S288c) OX=559292 GN=COF1 PE=1 SV=1	0	75.019	81	8	44	8	143	15.9	5.2	154.45	8	0.938	-0.09	0.83907	0.0762018	0.939	-0.09	0.91016	0.0408824
P28272	Dihydroorotate dehydrogenase (fumarate) OS=Saccharomyces cerevisiae (strain ATCC 204508 / S288c) OX=559292 GN=URA1 PE=1 SV=1	0	75.016	65	15	36	15	314	34.8	6.05	107.32	15	1.178	0.24	0.00507406	2.29464	1.062	0.09	0.182858	0.737887	Met-loss [N-Term]
P20447	ATP-dependent RNA helicase DBP3 OS=Saccharomyces cerevisiae (strain ATCC 204508 / S288c) OX=559292 GN=DBP3 PE=1 SV=2	0	74.943	37	14	20	13	523	58.8	9.13	75.79	14	1.034	0.05	0.718073	0.143831	1.027	0.04	0.304616	0.516247
P39936	Eukaryotic initiation factor 4F subunit p130 OS=Saccharomyces cerevisiae (strain ATCC 204508 / S288c) OX=559292 GN=TIF4632 PE=1 SV=1	0	74.939	20	15	23	12	914	103.8	7.64	87.14	15	0.982	-0.03	0.585555	0.232432	0.978	-0.03	0.494169	0.306124
P39101	Protein CAJ1 OS=Saccharomyces cerevisiae (strain ATCC 204508 / S288c) OX=559292 GN=CAJ1 PE=1 SV=1	0	74.891	42	15	22	15	391	44.8	5.8	69.75	15	1.152	0.2	0.00371051	2.43057	1.138	0.19	0.0208828	1.68021
P0C2H8	60S ribosomal protein L31-A OS=Saccharomyces cerevisiae (strain ATCC 204508 / S288c) OX=559292 GN=RPL31A PE=1 SV=1	0	74.759	71	9	33	1	113	12.9	9.99	107.67	9	0.862	-0.21	0.133284	0.875223	0.891	-0.17	0.456836	0.340239	Met-loss [N-Term]
P46683	Ankyrin repeat-containing protein YAR1 OS=Saccharomyces cerevisiae (strain ATCC 204508 / S288c) OX=559292 GN=YAR1 PE=1 SV=1	0	74.729	72	13	19	13	200	22.3	4.48	79.55	13	1.245	0.32	0.24158	0.616938	1.178	0.24	0.351425	0.454168	Met-loss [N-Term]
P05739	60S ribosomal protein L6-B OS=Saccharomyces cerevisiae (strain ATCC 204508 / S288c) OX=559292 GN=RPL6B PE=1 SV=4	0	74.659	71	14	31	6	176	20	10.08	102.65	14	0.905	-0.14	0.90515	0.0432796	0.997	0	0.998589	0.000613253
P53131	Pre-mRNA-splicing factor ATP-dependent RNA helicase PRP43 OS=Saccharomyces cerevisiae (strain ATCC 204508 / S288c) OX=559292 GN=PRP43 PE=1 SV=1	0	74.647	27	15	19	15	767	87.5	6.42	67.38	15	1.008	0.01	0.95383	0.0205292	1.022	0.03	0.248665	0.604386
P32366	V-type proton ATPase subunit d OS=Saccharomyces cerevisiae (strain ATCC 204508 / S288c) OX=559292 GN=VMA6 PE=1 SV=2	0	74.271	60	13	21	13	345	39.8	4.6	81.09	13	1.103	0.14	0.00793685	2.10035	1.132	0.18	0.00237052	2.62516
P05374	Phosphatidylethanolamine N-methyltransferase OS=Saccharomyces cerevisiae (strain ATCC 204508 / S288c) OX=559292 GN=CHO2 PE=1 SV=1	0	74.101	23	16	24	16	869	101.1	8.35	79.88	16	0.977	-0.03	0.849403	0.0708864	0.959	-0.06	0.461616	0.335719
P40054	D-3-phosphoglycerate dehydrogenase 1 OS=Saccharomyces cerevisiae (strain ATCC 204508 / S288c) OX=559292 GN=SER3 PE=1 SV=1	0	74.054	42	14	25	7	469	51.2	5.57	83.73	14	0.927	-0.11	0.169442	0.770979	0.961	-0.06	0.452758	0.344134
Q07478	ATP-dependent RNA helicase SUB2 OS=Saccharomyces cerevisiae (strain ATCC 204508 / S288c) OX=559292 GN=SUB2 PE=1 SV=1	0	73.95	40	18	32	18	446	50.3	5.52	102.6	18	1.138	0.19	0.0134702	1.87063	1.139	0.19	0.0511509	1.29115
P32590	Heat shock protein homolog SSE2 OS=Saccharomyces cerevisiae (strain ATCC 204508 / S288c) OX=559292 GN=SSE2 PE=1 SV=3	0	73.897	26	15	27	8	693	77.6	5.63	95.18	15	1.055	0.08	0.765613	0.115991	0.934	-0.1	0.428081	0.368474
P28241	Isocitrate dehydrogenase [NAD] subunit 2, mitochondrial OS=Saccharomyces cerevisiae (strain ATCC 204508 / S288c) OX=559292 GN=IDH2 PE=1 SV=1	0	73.805	53	13	20	13	369	39.7	8.69	78.76	13	0.936	-0.09	0.153261	0.814569	0.891	-0.17	0.099364	1.00277
P38009	Bifunctional purine biosynthesis protein ADE17 OS=Saccharomyces cerevisiae (strain ATCC 204508 / S288c) OX=559292 GN=ADE17 PE=1 SV=2	0	73.759	43	15	18	11	592	65.2	6.55	72.97	15	0.92	-0.12	0.263268	0.579603	0.987	-0.02	0.858769	0.0661234
P32602	Alpha-soluble NSF attachment protein OS=Saccharomyces cerevisiae (strain ATCC 204508 / S288c) OX=559292 GN=SEC17 PE=1 SV=4	0	73.689	59	12	15	12	292	32.8	5.1	64.21	12	0.969	-0.04	0.116142	0.93501	0.986	-0.02	0.646086	0.18971
P0CX46	60S ribosomal protein L2-B OS=Saccharomyces cerevisiae (strain ATCC 204508 / S288c) OX=559292 GN=RPL2B PE=1 SV=1	0	73.647	53	13	37	13	254	27.4	11.11	127.19	13	0.818	-0.29	0.00784574	2.10537	0.872	-0.2	0.091388	1.03911
P05150	Ornithine carbamoyltransferase OS=Saccharomyces cerevisiae (strain ATCC 204508 / S288c) OX=559292 GN=ARG3 PE=1 SV=1	0	73.601	39	9	19	9	338	37.8	6.3	77.9	9	0.948	-0.08	0.182698	0.738265	0.987	-0.02	0.947291	0.0235165
P37302	Aminopeptidase Y OS=Saccharomyces cerevisiae (strain ATCC 204508 / S288c) OX=559292 GN=APE3 PE=1 SV=1	0	73.475	30	12	19	12	537	60.1	5.31	77.86	12	1.017	0.02	0.980728	0.00845135	0.992	-0.01	0.96806	0.0140976
P14127	40S ribosomal protein S17-B OS=Saccharomyces cerevisiae (strain ATCC 204508 / S288c) OX=559292 GN=RPS17B PE=1 SV=1	0	73.364	60	10	44	10	136	15.8	10.51	116	10	0.932	-0.1	0.199344	0.700396	0.974	-0.04	0.995262	0.00206261
P39516	40S ribosomal protein S14-B OS=Saccharomyces cerevisiae (strain ATCC 204508 / S288c) OX=559292 GN=RPS14B PE=1 SV=2	0	73.121	81	12	32	12	138	14.6	10.54	112.15	12	0.958	-0.06	0.42772	0.36884	1.016	0.02	0.808103	0.0925331	Met-loss [N-Term]
P38627	CTP synthase 2 OS=Saccharomyces cerevisiae (strain ATCC 204508 / S288c) OX=559292 GN=URA8 PE=1 SV=4	0	73.079	29	16	19	13	578	64.5	5.64	68.67	16	1.089	0.12	0.0841815	1.07478	1.021	0.03	0.999949	2.21227e-05
P22336	Replication factor A protein 1 OS=Saccharomyces cerevisiae (strain ATCC 204508 / S288c) OX=559292 GN=RFA1 PE=1 SV=1	0	72.938	32	17	20	17	621	70.3	6.23	64.33	17	1.065	0.09	0.042951	1.36703	1.042	0.06	0.248159	0.605271	Met-loss [N-Term]
P38628	Phosphoacetylglucosamine mutase OS=Saccharomyces cerevisiae (strain ATCC 204508 / S288c) OX=559292 GN=PCM1 PE=1 SV=2	0	72.877	41	19	27	19	557	62	5.91	87.88	19	0.993	-0.01	0.999058	0.000409373	0.944	-0.08	0.121964	0.913768
P11076	ADP-ribosylation factor 1 OS=Saccharomyces cerevisiae (strain ATCC 204508 / S288c) OX=559292 GN=ARF1 PE=1 SV=3	0	72.783	60	9	32	2	181	20.5	7.34	101.05	9	1.101	0.14	0.520229	0.283805	1.058	0.08	0.825372	0.0833503
P07281	40S ribosomal protein S19-B OS=Saccharomyces cerevisiae (strain ATCC 204508 / S288c) OX=559292 GN=RPS19B PE=1 SV=2	0	72.727	81	14	95	1	144	15.9	9.61	257.61	14	0.72	-0.47	0.206367	0.685359	0.705	-0.5	0.0835922	1.07783	Met-loss [N-Term]
P19146	ADP-ribosylation factor 2 OS=Saccharomyces cerevisiae (strain ATCC 204508 / S288c) OX=559292 GN=ARF2 PE=1 SV=3	0	72.603	60	9	27	2	181	20.6	7.34	95.29	9	0.937	-0.09	0.578473	0.237717	0.919	-0.12	0.236554	0.626069
P53111	NADPH-dependent aldehyde reductase ARI1 OS=Saccharomyces cerevisiae (strain ATCC 204508 / S288c) OX=559292 GN=ARI1 PE=1 SV=1	0	72.527	48	13	20	11	347	38.1	5.88	76.75	13	0.955	-0.07	0.767844	0.114727	0.929	-0.11	0.0730438	1.13642
P38701	40S ribosomal protein S20 OS=Saccharomyces cerevisiae (strain ATCC 204508 / S288c) OX=559292 GN=RPS20 PE=1 SV=3	0	72.406	64	11	34	11	121	13.9	9.52	115.13	11	0.892	-0.16	0.0150782	1.82165	0.917	-0.12	0.0856407	1.06732	Met-loss [N-Term]
P38115	D-arabinose dehydrogenase [NAD(P)+] heavy chain OS=Saccharomyces cerevisiae (strain ATCC 204508 / S288c) OX=559292 GN=ARA1 PE=1 SV=1	0	72.07	44	14	20	14	344	38.9	5.96	67.97	14	0.945	-0.08	0.397511	0.400651	0.872	-0.2	0.0346754	1.45998
P07280	40S ribosomal protein S19-A OS=Saccharomyces cerevisiae (strain ATCC 204508 / S288c) OX=559292 GN=RPS19A PE=1 SV=2	0	71.75	81	14	93	1	144	15.9	9.61	257.47	14	0.946	-0.08	0.127511	0.894452	1.008	0.01	0.885462	0.0528301	Met-loss [N-Term]
P06101	Hsp90 co-chaperone Cdc37 OS=Saccharomyces cerevisiae (strain ATCC 204508 / S288c) OX=559292 GN=CDC37 PE=1 SV=2	0	71.616	40	16	22	16	506	58.3	5.06	70.72	16	1.062	0.09	0.324336	0.489005	0.994	-0.01	0.995835	0.00181273	Met-loss [N-Term]
P15454	Guanylate kinase OS=Saccharomyces cerevisiae (strain ATCC 204508 / S288c) OX=559292 GN=GUK1 PE=1 SV=2	0	71.478	66	10	21	10	187	20.6	7.18	78.65	10	1.156	0.21	0.0206868	1.68431	1.17	0.23	0.0245829	1.60937
P33734	Imidazole glycerol phosphate synthase hisHF OS=Saccharomyces cerevisiae (strain ATCC 204508 / S288c) OX=559292 GN=HIS7 PE=1 SV=2	0	71.453	35	16	17	16	552	61	5.49	67.07	16	1.032	0.04	0.482097	0.316866	1.029	0.04	0.51207	0.290671
P42945	U3 small nucleolar RNA-associated protein 10 OS=Saccharomyces cerevisiae (strain ATCC 204508 / S288c) OX=559292 GN=UTP10 PE=1 SV=1	0	71.444	9	13	17	13	1769	200	6.49	57.69	13	1.091	0.13	0.155151	0.809246	0.998	0	0.999103	0.000389785
P40302	Proteasome subunit alpha type-6 OS=Saccharomyces cerevisiae (strain ATCC 204508 / S288c) OX=559292 GN=PRE5 PE=1 SV=1	0	71.415	67	14	21	14	234	25.6	7.39	73.91	14	1.036	0.05	0.479163	0.319517	0.983	-0.03	0.614008	0.211826
P33298	26S proteasome regulatory subunit 6B homolog OS=Saccharomyces cerevisiae (strain ATCC 204508 / S288c) OX=559292 GN=RPT3 PE=1 SV=2	0	71.357	45	13	22	12	428	47.9	5.53	78.94	13	1.021	0.03	0.992945	0.00307488	1.017	0.02	0.999239	0.00033071
Q03862	Probable metalloprotease ARX1 OS=Saccharomyces cerevisiae (strain ATCC 204508 / S288c) OX=559292 GN=ARX1 PE=1 SV=1	0	71.016	33	14	16	14	593	65.2	7.2	64.51	14	0.955	-0.07	0.526113	0.278921	1.009	0.01	0.983355	0.00728956
Q04636	FACT complex subunit POB3 OS=Saccharomyces cerevisiae (strain ATCC 204508 / S288c) OX=559292 GN=POB3 PE=1 SV=1	0	70.992	29	12	20	12	552	63	4.86	79.23	12	0.968	-0.05	0.58104	0.235794	0.984	-0.02	0.996705	0.00143322
P04806	Hexokinase-1 OS=Saccharomyces cerevisiae (strain ATCC 204508 / S288c) OX=559292 GN=HXK1 PE=1 SV=2	0	70.978	45	15	25	13	485	53.7	5.45	92.91	15	0.669	-0.58	0.00145583	2.83689	0.645	-0.63	0.00100845	2.99634
Q12109	Tryptophan--tRNA ligase, cytoplasmic OS=Saccharomyces cerevisiae (strain ATCC 204508 / S288c) OX=559292 GN=WRS1 PE=1 SV=1	0	70.81	36	14	24	14	432	49.3	6.81	82.81	14	1.005	0.01	0.937167	0.0281828	1.048	0.07	0.219985	0.657606
P53549	26S proteasome subunit RPT4 OS=Saccharomyces cerevisiae (strain ATCC 204508 / S288c) OX=559292 GN=RPT4 PE=1 SV=4	0	70.721	35	16	24	15	437	49.4	5.73	70.56	16	1.016	0.02	0.988155	0.00517493	0.965	-0.05	0.608652	0.215631
P40510	D-3-phosphoglycerate dehydrogenase 2 OS=Saccharomyces cerevisiae (strain ATCC 204508 / S288c) OX=559292 GN=SER33 PE=1 SV=1	0	70.714	31	11	22	4	469	51.2	6.42	83.34	11	0.984	-0.02	0.999992	3.49482e-06	1.001	0	0.998754	0.00054165
P25343	Reduced viability upon starvation protein 161 OS=Saccharomyces cerevisiae (strain ATCC 204508 / S288c) OX=559292 GN=RVS161 PE=1 SV=1	0	70.656	64	14	21	14	265	30.2	6.62	81.21	14	1.004	0.01	0.990726	0.00404644	0.977	-0.03	0.614656	0.211368
P35197	ADP-ribosylation factor GTPase-activating protein GCS1 OS=Saccharomyces cerevisiae (strain ATCC 204508 / S288c) OX=559292 GN=GCS1 PE=1 SV=1	0	70.162	52	13	18	13	352	39.3	5.92	78.59	13	0.963	-0.05	0.512913	0.289957	1.024	0.03	0.890792	0.0502237
P12945	N-terminal acetyltransferase A complex subunit NAT1 OS=Saccharomyces cerevisiae (strain ATCC 204508 / S288c) OX=559292 GN=NAT1 PE=1 SV=2	0	69.695	22	15	17	15	854	98.8	8.78	64.33	15	0.871	-0.2	0.00253555	2.59593	0.88	-0.18	0.00259284	2.58622
P32288	Glutamine synthetase OS=Saccharomyces cerevisiae (strain ATCC 204508 / S288c) OX=559292 GN=GLN1 PE=1 SV=4	0	69.632	41	13	23	12	370	41.7	6.34	78.88	13	1.113	0.15	0.135047	0.869514	1.101	0.14	0.308056	0.51137
P53303	Zinc finger protein ZPR1 OS=Saccharomyces cerevisiae (strain ATCC 204508 / S288c) OX=559292 GN=ZPR1 PE=1 SV=1	0	69.559	38	15	20	15	486	55	4.86	71.01	15	1.094	0.13	0.00130266	2.88517	1.097	0.13	0.00297236	2.5269
P43609	Chromatin structure-remodeling complex protein RSC8 OS=Saccharomyces cerevisiae (strain ATCC 204508 / S288c) OX=559292 GN=RSC8 PE=1 SV=1	0	69.524	33	16	19	16	557	63.1	5.38	73.27	16	1.02	0.03	0.242472	0.615338	1.029	0.04	0.364129	0.438745
P09064	Eukaryotic translation initiation factor 2 subunit beta OS=Saccharomyces cerevisiae (strain ATCC 204508 / S288c) OX=559292 GN=SUI3 PE=1 SV=2	0	69.335	51	13	20	13	285	31.6	9.5	79.32	13	1.071	0.1	0.429595	0.366941	1.005	0.01	0.999704	0.000128576
P0C2H9	60S ribosomal protein L31-B OS=Saccharomyces cerevisiae (strain ATCC 204508 / S288c) OX=559292 GN=RPL31B PE=1 SV=1	0	69.326	71	9	24	1	113	13	9.99	92.98	9	0.929	-0.11	0.322409	0.491593	0.962	-0.06	0.694213	0.158508	Met-loss [N-Term]
P51401	60S ribosomal protein L9-B OS=Saccharomyces cerevisiae (strain ATCC 204508 / S288c) OX=559292 GN=RPL9B PE=1 SV=1	0	69.179	71	13	36	4	191	21.6	9.66	131.11	13	0.799	-0.32	0.0880033	1.0555	0.86	-0.22	0.221667	0.654299
Q12449	Hsp90 co-chaperone AHA1 OS=Saccharomyces cerevisiae (strain ATCC 204508 / S288c) OX=559292 GN=AHA1 PE=1 SV=1	0	68.984	52	14	20	14	350	39.4	7.47	74.69	14	1.104	0.14	0.16531	0.781701	1.017	0.02	0.955918	0.0195793	Met-loss [N-Term]
Q01939	26S proteasome regulatory subunit 8 homolog OS=Saccharomyces cerevisiae (strain ATCC 204508 / S288c) OX=559292 GN=RPT6 PE=1 SV=4	0	68.818	41	15	21	15	405	45.2	9.01	73.81	15	1.04	0.06	0.666993	0.175878	0.993	-0.01	0.999336	0.000288264	Met-loss+Acetyl [N-Term]
Q12265	Ribose-phosphate pyrophosphokinase 5 OS=Saccharomyces cerevisiae (strain ATCC 204508 / S288c) OX=559292 GN=PRS5 PE=1 SV=1	0	68.732	35	13	16	13	496	53.5	7.28	64.25	13	0.997	0	0.999906	4.06883e-05	1.014	0.02	0.983412	0.00726464
P21304	Periodic tryptophan protein 1 OS=Saccharomyces cerevisiae (strain ATCC 204508 / S288c) OX=559292 GN=PWP1 PE=1 SV=1	0	68.6	34	15	19	15	576	63.8	4.61	71.38	15	1.007	0.01	0.976641	0.010265	1.023	0.03	0.387076	0.412204
P00431	Cytochrome c peroxidase, mitochondrial OS=Saccharomyces cerevisiae (strain ATCC 204508 / S288c) OX=559292 GN=CCP1 PE=1 SV=2	0	68.452	51	14	17	14	361	40.3	6.38	69.64	14	0.971	-0.04	0.887285	0.0519367	0.911	-0.13	0.281922	0.549871
P23776	Glucan 1,3-beta-glucosidase I/II OS=Saccharomyces cerevisiae (strain ATCC 204508 / S288c) OX=559292 GN=EXG1 PE=1 SV=1	0	68.286	29	11	27	11	448	51.3	4.75	84.47	11	1.049	0.07	0.999899	4.37866e-05	0.987	-0.02	0.981768	0.00799124
P14906	Protein translocation protein SEC63 OS=Saccharomyces cerevisiae (strain ATCC 204508 / S288c) OX=559292 GN=SEC63 PE=1 SV=2	0	68.217	24	13	19	13	663	75.3	5.27	70.78	13	1.116	0.16	0.00806908	2.09318	1.052	0.07	0.403364	0.394303
P08417	Fumarate hydratase, mitochondrial OS=Saccharomyces cerevisiae (strain ATCC 204508 / S288c) OX=559292 GN=FUM1 PE=1 SV=2	0	67.968	38	14	20	14	488	53.1	8.25	68.52	14	0.891	-0.17	0.0101603	1.99309	0.857	-0.22	0.00196587	2.70645
P53312	Succinate--CoA ligase [ADP-forming] subunit beta, mitochondrial OS=Saccharomyces cerevisiae (strain ATCC 204508 / S288c) OX=559292 GN=LSC2 PE=1 SV=1	0	67.869	41	14	18	14	427	46.9	7.47	67.09	14	0.949	-0.08	0.413533	0.38349	0.943	-0.08	0.416218	0.380679
Q08723	26S proteasome regulatory subunit RPN8 OS=Saccharomyces cerevisiae (strain ATCC 204508 / S288c) OX=559292 GN=RPN8 PE=1 SV=3	0	67.844	50	13	21	13	338	38.3	5.64	74.48	13	0.939	-0.09	0.0238876	1.62183	0.942	-0.09	0.0315066	1.5016	Met-loss+Acetyl [N-Term]
P32377	Diphosphomevalonate decarboxylase OS=Saccharomyces cerevisiae (strain ATCC 204508 / S288c) OX=559292 GN=MVD1 PE=1 SV=2	0	67.626	41	13	18	13	396	44.1	5.76	78.55	13	1.069	0.1	0.00923952	2.03435	1.045	0.06	0.119544	0.92247
P15496	Isopentenyl-diphosphate Delta-isomerase OS=Saccharomyces cerevisiae (strain ATCC 204508 / S288c) OX=559292 GN=IDI1 PE=1 SV=2	0	67.49	50	9	20	9	288	33.3	4.98	76.58	9	1.04	0.06	0.993905	0.00265511	1.004	0.01	0.898498	0.0464827
P32379	Proteasome subunit alpha type-5 OS=Saccharomyces cerevisiae (strain ATCC 204508 / S288c) OX=559292 GN=PUP2 PE=1 SV=2	0	67.215	60	13	22	13	260	28.6	4.73	66.73	13	1.045	0.06	0.291541	0.5353	1.032	0.05	0.921154	0.0356677
P02400	60S acidic ribosomal protein P2-beta OS=Saccharomyces cerevisiae (strain ATCC 204508 / S288c) OX=559292 GN=RPP2B PE=1 SV=2	0	67.203	55	6	53	6	110	11	4.15	154.61	6	0.936	-0.1	0.136436	0.865072	1.025	0.04	0.68083	0.166961
P20967	2-oxoglutarate dehydrogenase, mitochondrial OS=Saccharomyces cerevisiae (strain ATCC 204508 / S288c) OX=559292 GN=KGD1 PE=1 SV=2	0	67.006	21	17	21	17	1014	114.3	7.21	70.83	17	0.978	-0.03	0.81107	0.0909415	0.948	-0.08	0.497347	0.303341
P15646	rRNA 2'-O-methyltransferase fibrillarin OS=Saccharomyces cerevisiae (strain ATCC 204508 / S288c) OX=559292 GN=NOP1 PE=1 SV=1	0	66.904	33	9	17	9	327	34.4	10.24	68.3	9	0.763	-0.39	0.197252	0.704978	1.104	0.14	0.847641	0.0717882
P38845	Cruciform DNA-recognizing protein 1 OS=Saccharomyces cerevisiae (strain ATCC 204508 / S288c) OX=559292 GN=CRP1 PE=1 SV=1	0	66.663	32	12	14	12	465	51.1	7.34	56.23	12	1.13	0.18	0.000340157	3.46832	1.102	0.14	0.00118341	2.92687
P32861	UTP--glucose-1-phosphate uridylyltransferase OS=Saccharomyces cerevisiae (strain ATCC 204508 / S288c) OX=559292 GN=UGP1 PE=1 SV=1	0	66.613	33	14	23	14	499	56	7.44	80.39	14	1.008	0.01	0.940706	0.0265461	0.944	-0.08	0.339261	0.469466
P53914	RNA cytidine acetyltransferase OS=Saccharomyces cerevisiae (strain ATCC 204508 / S288c) OX=559292 GN=KRE33 PE=1 SV=1	0	66.441	17	15	22	15	1056	119.3	7.8	68.08	15	1.107	0.15	0.00254621	2.59411	1.095	0.13	0.00554019	2.25648
P38333	Essential nuclear protein 1 OS=Saccharomyces cerevisiae (strain ATCC 204508 / S288c) OX=559292 GN=ENP1 PE=1 SV=1	0	66.278	42	17	19	17	483	55.1	4.94	65.57	17	1.065	0.09	0.64265	0.192026	1.052	0.07	0.549372	0.260134
P38523	GrpE protein homolog, mitochondrial OS=Saccharomyces cerevisiae (strain ATCC 204508 / S288c) OX=559292 GN=MGE1 PE=1 SV=1	0	65.784	44	13	21	13	228	26.1	8.24	70.55	13	0.944	-0.08	0.374172	0.426929	1.009	0.01	0.995438	0.00198576
P0CX24	60S ribosomal protein L20-B OS=Saccharomyces cerevisiae (strain ATCC 204508 / S288c) OX=559292 GN=RPL20B PE=1 SV=1	0	65.478	48	9	42	9	172	20.4	10.3	108.13	9	1.016	0.02	0.976666	0.010254	1.035	0.05	0.440575	0.35598
Q12377	26S proteasome regulatory subunit RPN6 OS=Saccharomyces cerevisiae (strain ATCC 204508 / S288c) OX=559292 GN=RPN6 PE=1 SV=3	0	65.341	35	15	20	15	434	49.7	6.28	63.95	15	1.052	0.07	0.295525	0.529406	1.001	0	0.999708	0.000126655
P38791	Deoxyhypusine synthase OS=Saccharomyces cerevisiae (strain ATCC 204508 / S288c) OX=559292 GN=DYS1 PE=1 SV=1	0	65.257	41	12	24	12	387	42.9	5.77	77.03	12	1.03	0.04	0.39926	0.398745	1.046	0.07	0.449966	0.34682
P0CX30	40S ribosomal protein S23-B OS=Saccharomyces cerevisiae (strain ATCC 204508 / S288c) OX=559292 GN=RPS23B PE=1 SV=1	0	65.171	63	12	47	12	145	16	10.73	120.37	12	0.834	-0.26	0.226222	0.645465	0.882	-0.18	0.828834	0.0815326
P09457	ATP synthase subunit 5, mitochondrial OS=Saccharomyces cerevisiae (strain ATCC 204508 / S288c) OX=559292 GN=ATP5 PE=1 SV=1	0	65.102	68	13	20	13	212	22.8	9.57	65.97	13	0.914	-0.13	0.0533187	1.27312	0.872	-0.2	0.0184596	1.73378
P06787	Calmodulin OS=Saccharomyces cerevisiae (strain ATCC 204508 / S288c) OX=559292 GN=CMD1 PE=1 SV=1	0	64.81	61	8	20	8	147	16.1	4.3	82.06	8	1.075	0.1	0.997083	0.00126888	1.057	0.08	0.96509	0.0154321
P53297	PAB1-binding protein 1 OS=Saccharomyces cerevisiae (strain ATCC 204508 / S288c) OX=559292 GN=PBP1 PE=1 SV=1	0	64.736	21	11	14	11	722	78.7	6.92	57.92	11	1.01	0.01	0.980978	0.00834065	0.976	-0.03	0.969822	0.013308
P40093	MYG1 protein YER156C OS=Saccharomyces cerevisiae (strain ATCC 204508 / S288c) OX=559292 GN=YER156C PE=1 SV=1	0	64.488	39	11	16	11	338	38.2	7.49	65.08	11	1.079	0.11	0.195855	0.708065	1.137	0.19	0.0272714	1.56429
Q99258	3,4-dihydroxy-2-butanone 4-phosphate synthase OS=Saccharomyces cerevisiae (strain ATCC 204508 / S288c) OX=559292 GN=RIB3 PE=1 SV=1	0	64.235	52	9	28	9	208	22.6	5.78	78.86	9	1.089	0.12	0.977812	0.00974442	1.026	0.04	0.965189	0.0153877
P22943	12 kDa heat shock protein OS=Saccharomyces cerevisiae (strain ATCC 204508 / S288c) OX=559292 GN=HSP12 PE=1 SV=1	0	64.22	81	10	26	10	109	11.7	5.38	77.34	10	1.009	0.01	0.964379	0.0157521	0.659	-0.6	0.283513	0.547427
P32628	UV excision repair protein RAD23 OS=Saccharomyces cerevisiae (strain ATCC 204508 / S288c) OX=559292 GN=RAD23 PE=1 SV=1	0	64.141	38	10	17	10	398	42.3	4.32	66.94	10	1.038	0.05	0.415948	0.380961	1.054	0.08	0.683278	0.165402
Q12159	RNA annealing protein YRA1 OS=Saccharomyces cerevisiae (strain ATCC 204508 / S288c) OX=559292 GN=YRA1 PE=1 SV=2	0	63.984	54	12	21	12	226	24.9	11.33	59.81	12	1.042	0.06	0.632246	0.199114	1.037	0.05	0.828435	0.0817415
P00498	ATP phosphoribosyltransferase OS=Saccharomyces cerevisiae (strain ATCC 204508 / S288c) OX=559292 GN=HIS1 PE=1 SV=1	0	63.983	49	13	20	13	297	32.2	6.15	71.81	13	0.983	-0.02	0.869543	0.0607091	1.022	0.03	0.569589	0.244439
P32598	Serine/threonine-protein phosphatase PP1-2 OS=Saccharomyces cerevisiae (strain ATCC 204508 / S288c) OX=559292 GN=GLC7 PE=1 SV=1	0	63.949	49	11	24	11	312	35.9	5.49	90.49	11	1.025	0.04	0.707572	0.150229	0.999	0	0.970657	0.0129344
P20081	FK506-binding protein 1 OS=Saccharomyces cerevisiae (strain ATCC 204508 / S288c) OX=559292 GN=FPR1 PE=1 SV=2	0	63.757	88	10	23	10	114	12.2	6.04	77.86	10	0.922	-0.12	0.672514	0.172299	1.092	0.13	0.975886	0.0106009
P40106	Glycerol-1-phosphate phosphohydrolase 2 OS=Saccharomyces cerevisiae (strain ATCC 204508 / S288c) OX=559292 GN=GPP2 PE=1 SV=1	0	63.476	49	13	27	7	250	27.8	6.16	92.07	13	0.95	-0.07	0.673537	0.171638	0.755	-0.41	0.0354916	1.44987
P14907	Nucleoporin NSP1 OS=Saccharomyces cerevisiae (strain ATCC 204508 / S288c) OX=559292 GN=NSP1 PE=1 SV=1	0	63.394	20	12	15	12	823	86.5	6.3	60.48	12	0.919	-0.12	0.17296	0.762053	0.921	-0.12	0.384855	0.414703
P25375	Saccharolysin OS=Saccharomyces cerevisiae (strain ATCC 204508 / S288c) OX=559292 GN=PRD1 PE=1 SV=1	0	63.364	23	13	15	13	712	81.9	5.8	57.14	13	0.948	-0.08	0.133843	0.873403	0.973	-0.04	0.620412	0.20732
P0CX83	60S ribosomal protein L19-B OS=Saccharomyces cerevisiae (strain ATCC 204508 / S288c) OX=559292 GN=RPL19B PE=1 SV=1	0	63.046	46	12	28	12	189	21.7	11.36	93.17	12	1.004	0.01	0.934021	0.0296435	1.03	0.04	0.647038	0.189071
P54114	Aldehyde dehydrogenase [NAD(P)+] 2 OS=Saccharomyces cerevisiae (strain ATCC 204508 / S288c) OX=559292 GN=ALD3 PE=1 SV=1	0	62.655	44	16	19	7	506	55.4	5.76	59.74	16	0.856	-0.22	0.310007	0.508629	0.839	-0.25	0.397739	0.400402	Met-loss [N-Term]
P07560	Ras-related protein SEC4 OS=Saccharomyces cerevisiae (strain ATCC 204508 / S288c) OX=559292 GN=SEC4 PE=1 SV=1	0	62.51	56	11	16	10	215	23.5	7.09	64.27	11	1.082	0.11	0.14255	0.846032	0.991	-0.01	0.999467	0.000231337
P16550	Protein APA1 OS=Saccharomyces cerevisiae (strain ATCC 204508 / S288c) OX=559292 GN=APA1 PE=1 SV=4	0	62.364	50	13	15	13	321	36.5	5.02	61.39	13	1.077	0.11	0.0466068	1.33155	1.075	0.1	0.0527616	1.27768
P31787	Acyl-CoA-binding protein OS=Saccharomyces cerevisiae (strain ATCC 204508 / S288c) OX=559292 GN=ACB1 PE=1 SV=3	0	62.346	87	7	30	7	87	10.1	4.92	108.38	7	0.853	-0.23	0.307236	0.512527	0.929	-0.11	0.785292	0.104969	Met-loss [N-Term]
Q12464	RuvB-like protein 2 OS=Saccharomyces cerevisiae (strain ATCC 204508 / S288c) OX=559292 GN=RVB2 PE=1 SV=1	0	62.344	35	15	21	15	471	51.6	5.31	64.44	15	1.015	0.02	0.533461	0.272897	1.05	0.07	0.121837	0.914221
P33416	Heat shock protein 78, mitochondrial OS=Saccharomyces cerevisiae (strain ATCC 204508 / S288c) OX=559292 GN=HSP78 PE=1 SV=2	0	62.227	22	16	22	16	811	91.3	8.05	65.03	16	1.121	0.16	0.0448584	1.34816	1.025	0.04	0.991129	0.00386962
P35844	Oxysterol-binding protein homolog 4 OS=Saccharomyces cerevisiae (strain ATCC 204508 / S288c) OX=559292 GN=KES1 PE=1 SV=1	0	62.074	35	13	16	13	434	49.5	6.02	62.55	13	1.069	0.1	0.293267	0.532737	0.998	0	0.993021	0.00304152
P07278	cAMP-dependent protein kinase regulatory subunit OS=Saccharomyces cerevisiae (strain ATCC 204508 / S288c) OX=559292 GN=BCY1 PE=1 SV=4	0	61.868	42	13	16	13	416	47.2	7.94	64.56	13	0.967	-0.05	0.342578	0.46524	0.935	-0.1	0.0111864	1.95131	Met-loss [N-Term]
P33401	Phosphoglucomutase 1 OS=Saccharomyces cerevisiae (strain ATCC 204508 / S288c) OX=559292 GN=PGM1 PE=1 SV=1	0	61.806	33	14	16	11	570	63.1	7.24	56.82	14	0.978	-0.03	0.989762	0.0044694	0.998	0	0.994243	0.00250757
Q01477	Ubiquitin carboxyl-terminal hydrolase 3 OS=Saccharomyces cerevisiae (strain ATCC 204508 / S288c) OX=559292 GN=UBP3 PE=1 SV=1	0	61.592	15	10	13	10	912	101.9	7.84	54.88	10	1.135	0.18	0.0318716	1.4966	1.092	0.13	0.22889	0.640372
P05756	40S ribosomal protein S13 OS=Saccharomyces cerevisiae (strain ATCC 204508 / S288c) OX=559292 GN=RPS13 PE=1 SV=3	0	61.589	65	11	59	11	151	17	10.43	134.77	11	0.929	-0.11	0.314285	0.502677	1.003	0	0.998237	0.000766413
P32501	Translation initiation factor eIF-2B subunit epsilon OS=Saccharomyces cerevisiae (strain ATCC 204508 / S288c) OX=559292 GN=GCD6 PE=1 SV=1	0	61.236	24	14	17	14	712	81.1	4.81	54.48	14	1.12	0.16	0.00096498	3.01548	1.08	0.11	0.0110209	1.95778
P38754	60S ribosomal protein L14-B OS=Saccharomyces cerevisiae (strain ATCC 204508 / S288c) OX=559292 GN=RPL14B PE=1 SV=1	0	61.221	62	12	81	12	138	15.1	10.93	247.17	12	0.923	-0.12	0.373865	0.427285	0.979	-0.03	0.99077	0.00402724	Met-loss [N-Term]
Q03161	Glucose-6-phosphate 1-epimerase OS=Saccharomyces cerevisiae (strain ATCC 204508 / S288c) OX=559292 GN=YMR099C PE=1 SV=1	0	61.094	51	14	16	14	297	33.9	6.13	61.08	14	1.097	0.13	0.0469657	1.32822	1.026	0.04	0.891984	0.0496429
P36152	Fe-S cluster assembly protein DRE2 OS=Saccharomyces cerevisiae (strain ATCC 204508 / S288c) OX=559292 GN=DRE2 PE=1 SV=1	0	61.06	47	11	15	11	348	38.5	5.31	49.47	11	0.964	-0.05	0.336968	0.472412	1.044	0.06	0.0790539	1.10208
P01120	Ras-like protein 2 OS=Saccharomyces cerevisiae (strain ATCC 204508 / S288c) OX=559292 GN=RAS2 PE=1 SV=4	0	60.542	45	11	16	11	322	34.7	7.27	62.11	11	1.076	0.11	0.0888375	1.0514	0.998	0	0.907552	0.0421286
P42846	Protein KRI1 OS=Saccharomyces cerevisiae (strain ATCC 204508 / S288c) OX=559292 GN=KRI1 PE=1 SV=1	0	60.48	27	12	16	12	591	68.6	5.1	54.69	12	0.92	-0.12	0.0620647	1.20716	0.989	-0.02	0.973016	0.0118801
Q08985	Homocysteine S-methyltransferase 2 OS=Saccharomyces cerevisiae (strain ATCC 204508 / S288c) OX=559292 GN=SAM4 PE=1 SV=1	0	60.422	47	12	16	12	325	36.6	5.25	56.55	12	0.855	-0.23	0.500958	0.300198	1.054	0.08	0.987077	0.00564891
P18544	Acetylornithine aminotransferase, mitochondrial OS=Saccharomyces cerevisiae (strain ATCC 204508 / S288c) OX=559292 GN=ARG8 PE=1 SV=1	0	60.229	37	10	17	10	423	46.7	7.55	71.48	10	0.914	-0.13	0.0979859	1.00884	0.942	-0.09	0.568061	0.245605
Q05946	U3 small nucleolar RNA-associated protein 13 OS=Saccharomyces cerevisiae (strain ATCC 204508 / S288c) OX=559292 GN=UTP13 PE=1 SV=1	0	60.117	24	15	15	15	817	91	5.43	53.87	15	0.969	-0.04	0.269137	0.570027	0.99	-0.01	0.990313	0.0042274
Q06685	Inositol hexakisphosphate and diphosphoinositol-pentakisphosphate kinase OS=Saccharomyces cerevisiae (strain ATCC 204508 / S288c) OX=559292 GN=VIP1 PE=1 SV=1	0	60.007	15	14	16	14	1146	129.7	8.65	58.16	14	0.956	-0.07	0.321609	0.492672	0.969	-0.05	0.290434	0.536953
Q04013	Citrate/oxoglutarate carrier protein OS=Saccharomyces cerevisiae (strain ATCC 204508 / S288c) OX=559292 GN=YHM2 PE=1 SV=1	0	59.997	38	13	17	13	314	34.2	9.88	57.39	13	0.952	-0.07	0.667875	0.175305	0.939	-0.09	0.277946	0.556039	Met-loss [N-Term]
P04456	60S ribosomal protein L25 OS=Saccharomyces cerevisiae (strain ATCC 204508 / S288c) OX=559292 GN=RPL25 PE=1 SV=4	0	59.825	56	10	31	10	142	15.7	10.11	77.27	10	0.997	0	0.992388	0.00331865	1.041	0.06	0.541258	0.266595
P25349	Flavoprotein-like protein YCP4 OS=Saccharomyces cerevisiae (strain ATCC 204508 / S288c) OX=559292 GN=YCP4 PE=1 SV=1	0	59.77	45	8	16	7	247	26.3	8.19	62.64	8	0.938	-0.09	0.659579	0.180733	0.899	-0.15	0.330244	0.481165
P32911	Eukaryotic translation initiation factor eIF-1 OS=Saccharomyces cerevisiae (strain ATCC 204508 / S288c) OX=559292 GN=SUI1 PE=1 SV=1	0	59.748	70	6	14	6	108	12.3	7.97	63.07	6	1.082	0.11	0.717958	0.143901	1.101	0.14	0.208324	0.681261
P38077	ATP synthase subunit gamma, mitochondrial OS=Saccharomyces cerevisiae (strain ATCC 204508 / S288c) OX=559292 GN=ATP3 PE=1 SV=1	0	59.628	47	13	20	13	311	34.3	9.31	60.76	13	0.953	-0.07	0.206891	0.684258	0.889	-0.17	0.0107167	1.96994
P38779	Proteasome-interacting protein CIC1 OS=Saccharomyces cerevisiae (strain ATCC 204508 / S288c) OX=559292 GN=CIC1 PE=1 SV=1	0	59.627	35	11	21	11	376	42.5	8.78	69.56	11	1.122	0.17	0.038777	1.41143	1.133	0.18	0.0127857	1.89328
P43593	Ubiquitin carboxyl-terminal hydrolase 6 OS=Saccharomyces cerevisiae (strain ATCC 204508 / S288c) OX=559292 GN=UBP6 PE=1 SV=1	0	59.624	36	12	15	12	499	57.1	7.14	49.04	12	1.046	0.06	0.440108	0.356441	1.003	0	0.999951	2.11823e-05
P25719	Peptidyl-prolyl cis-trans isomerase C, mitochondrial OS=Saccharomyces cerevisiae (strain ATCC 204508 / S288c) OX=559292 GN=CPR3 PE=1 SV=1	0	59.613	73	11	39	9	182	19.9	8.7	108.34	11	0.976	-0.04	0.778976	0.108476	0.88	-0.18	0.803226	0.0951624
Q01852	Mitochondrial import inner membrane translocase subunit TIM44 OS=Saccharomyces cerevisiae (strain ATCC 204508 / S288c) OX=559292 GN=TIM44 PE=1 SV=1	0	59.611	35	13	21	13	431	48.8	9.44	66.14	13	1.01	0.01	0.63538	0.196966	1.027	0.04	0.0260384	1.58439
P38886	26S proteasome regulatory subunit RPN10 OS=Saccharomyces cerevisiae (strain ATCC 204508 / S288c) OX=559292 GN=RPN10 PE=1 SV=3	0	59.603	44	10	16	10	268	29.7	4.82	53.96	10	0.93	-0.1	0.204679	0.688926	0.96	-0.06	0.581649	0.235339	Met-loss [N-Term]
P52286	Suppressor of kinetochore protein 1 OS=Saccharomyces cerevisiae (strain ATCC 204508 / S288c) OX=559292 GN=SKP1 PE=1 SV=2	0	59.341	56	10	11	10	194	22.3	4.51	49.82	10	1.169	0.22	0.0964151	1.01585	1.08	0.11	0.600719	0.221329	Met-loss [N-Term]
P37292	Serine hydroxymethyltransferase, mitochondrial OS=Saccharomyces cerevisiae (strain ATCC 204508 / S288c) OX=559292 GN=SHM1 PE=1 SV=2	0	59.15	28	14	19	13	490	53.7	8.72	56.36	14	0.849	-0.24	0.0808654	1.09224	0.843	-0.25	0.122886	0.910499
Q06146	Uncharacterized protein YLR257W OS=Saccharomyces cerevisiae (strain ATCC 204508 / S288c) OX=559292 GN=YLR257W PE=1 SV=1	0	58.779	56	11	13	11	321	36	4.91	57.09	11	0.892	-0.17	0.0189354	1.72273	0.902	-0.15	0.061249	1.2129
P27616	Phosphoribosylaminoimidazole-succinocarboxamide synthase OS=Saccharomyces cerevisiae (strain ATCC 204508 / S288c) OX=559292 GN=ADE1 PE=1 SV=2	0	58.756	56	15	17	15	306	34.6	5.95	54.29	15	0.995	-0.01	0.999976	1.05181e-05	0.981	-0.03	0.681351	0.166629
P07246	Alcohol dehydrogenase 3, mitochondrial OS=Saccharomyces cerevisiae (strain ATCC 204508 / S288c) OX=559292 GN=ADH3 PE=1 SV=2	0	58.719	38	13	21	12	375	40.3	8.43	71.76	13	0.94	-0.09	0.192475	0.715625	0.919	-0.12	0.0272022	1.5654
P32895	Ribose-phosphate pyrophosphokinase 1 OS=Saccharomyces cerevisiae (strain ATCC 204508 / S288c) OX=559292 GN=PRS1 PE=1 SV=1	0	58.638	37	12	15	12	427	47	5.73	60.96	12	1.009	0.01	0.990706	0.00405536	1.005	0.01	0.832768	0.0794762
Q01855	40S ribosomal protein S15 OS=Saccharomyces cerevisiae (strain ATCC 204508 / S288c) OX=559292 GN=RPS15 PE=1 SV=1	0	58.462	42	5	72	5	142	16	10.7	198.64	5	0.913	-0.13	0.0693376	1.15903	1.002	0	0.999968	1.3911e-05
P05759	Ubiquitin-40S ribosomal protein S31 OS=Saccharomyces cerevisiae (strain ATCC 204508 / S288c) OX=559292 GN=RPS31 PE=1 SV=3	0	58.401	64	11	87	4	152	17.2	9.86	255.27	11	1.021	0.03	0.763606	0.117131	1.077	0.11	0.490142	0.309678	Met-loss [N-Term]
P32466	Low-affinity glucose transporter HXT3 OS=Saccharomyces cerevisiae (strain ATCC 204508 / S288c) OX=559292 GN=HXT3 PE=1 SV=1	0	58.397	22	8	13	7	567	62.5	7.08	61.95	8	1.004	0.01	0.893419	0.0489449	1.037	0.05	0.856234	0.0674075
P53334	Probable family 17 glucosidase SCW4 OS=Saccharomyces cerevisiae (strain ATCC 204508 / S288c) OX=559292 GN=SCW4 PE=1 SV=1	0	58.366	44	10	15	10	386	40.1	4.83	61.35	10	1.109	0.15	0.695027	0.157998	1.01	0.01	0.830504	0.0806583
P39729	Ribosome-interacting GTPase 1 OS=Saccharomyces cerevisiae (strain ATCC 204508 / S288c) OX=559292 GN=RBG1 PE=1 SV=1	0	58.308	45	13	19	13	369	40.7	8.34	61.94	13	1.083	0.12	0.0205829	1.68649	1.059	0.08	0.193803	0.71264
P0C0W1	40S ribosomal protein S22-A OS=Saccharomyces cerevisiae (strain ATCC 204508 / S288c) OX=559292 GN=RPS22A PE=1 SV=2	0	58.153	79	11	53	11	130	14.6	9.94	129.05	11	0.971	-0.04	0.845409	0.0729331	1.02	0.03	0.702907	0.153102
P12688	Serine/threonine-protein kinase YPK1 OS=Saccharomyces cerevisiae (strain ATCC 204508 / S288c) OX=559292 GN=YPK1 PE=1 SV=2	0	58.089	23	10	14	10	680	76.4	6.51	55.55	10	0.986	-0.02	0.999708	0.000126891	0.974	-0.04	0.962141	0.0167611
P26785	60S ribosomal protein L16-B OS=Saccharomyces cerevisiae (strain ATCC 204508 / S288c) OX=559292 GN=RPL16B PE=1 SV=3	0	57.959	52	12	38	8	198	22.2	10.55	106.9	12	0.981	-0.03	0.999747	0.000110057	1.037	0.05	0.861983	0.0645012
P38879	Nascent polypeptide-associated complex subunit alpha OS=Saccharomyces cerevisiae (strain ATCC 204508 / S288c) OX=559292 GN=EGD2 PE=1 SV=3	0	57.835	66	7	18	7	174	18.7	4.94	70.4	7	1.218	0.28	0.0371526	1.43001	1.142	0.19	0.169136	0.771765
P40185	Protein MMF1, mitochondrial OS=Saccharomyces cerevisiae (strain ATCC 204508 / S288c) OX=559292 GN=MMF1 PE=1 SV=1	0	57.686	75	7	15	7	145	15.9	9.28	57.75	7	1.033	0.05	0.968832	0.0137515	0.969	-0.05	0.852891	0.0691065
P54861	Dynamin-related protein DNM1 OS=Saccharomyces cerevisiae (strain ATCC 204508 / S288c) OX=559292 GN=DNM1 PE=1 SV=1	0	57.634	19	11	18	10	757	84.9	5.52	58.24	11	0.962	-0.06	0.579272	0.237117	0.91	-0.14	0.0744618	1.12807
Q12211	tRNA pseudouridine synthase 1 OS=Saccharomyces cerevisiae (strain ATCC 204508 / S288c) OX=559292 GN=PUS1 PE=1 SV=1	0	57.527	27	14	17	14	544	62.1	8.13	60.8	14	0.968	-0.05	0.689878	0.161228	0.995	-0.01	0.981118	0.00827885
P32521	Actin cytoskeleton-regulatory complex protein PAN1 OS=Saccharomyces cerevisiae (strain ATCC 204508 / S288c) OX=559292 GN=PAN1 PE=1 SV=2	0	57.526	12	13	14	13	1480	160.2	5.29	53.26	13	0.939	-0.09	0.106781	0.971508	0.974	-0.04	0.300604	0.522005
Q02931	NET1-associated nuclear protein 1 OS=Saccharomyces cerevisiae (strain ATCC 204508 / S288c) OX=559292 GN=NAN1 PE=1 SV=1	0	57.34	22	14	15	14	896	101.2	6.35	58.19	14	1.075	0.1	0.140019	0.853813	1.032	0.05	0.355618	0.449016	Met-loss [N-Term]
P14120	60S ribosomal protein L30 OS=Saccharomyces cerevisiae (strain ATCC 204508 / S288c) OX=559292 GN=RPL30 PE=1 SV=3	0	57.325	75	7	62	7	105	11.4	9.8	127.97	7	1.071	0.1	0.0397336	1.40084	1.074	0.1	0.0201657	1.69539
P38688	Signal recognition particle subunit SRP72 OS=Saccharomyces cerevisiae (strain ATCC 204508 / S288c) OX=559292 GN=SRP72 PE=1 SV=2	0	57.217	21	10	12	10	640	73.5	9.41	50.48	10	1.051	0.07	0.635412	0.196945	1.05	0.07	0.524621	0.280154
P05319	60S acidic ribosomal protein P2-alpha OS=Saccharomyces cerevisiae (strain ATCC 204508 / S288c) OX=559292 GN=RPP2A PE=1 SV=1	0	57.202	96	6	35	6	106	10.7	4.04	110.34	6	1.072	0.1	0.140981	0.850841	1.15	0.2	0.0074137	2.12996
Q04371	Damage-control phosphatase YMR027W OS=Saccharomyces cerevisiae (strain ATCC 204508 / S288c) OX=559292 GN=YMR027W PE=1 SV=1	0	57.179	33	14	19	14	470	54.1	5.64	59.17	14	1.01	0.01	0.985031	0.00655027	0.979	-0.03	0.938535	0.0275496
P22217	Thioredoxin-1 OS=Saccharomyces cerevisiae (strain ATCC 204508 / S288c) OX=559292 GN=TRX1 PE=1 SV=3	0	57.175	79	8	25	6	103	11.2	4.93	77.85	8	1.136	0.18	0.890292	0.0504677	1.062	0.09	0.73213	0.135412	Met-loss [N-Term]
P18759	Vesicular-fusion protein SEC18 OS=Saccharomyces cerevisiae (strain ATCC 204508 / S288c) OX=559292 GN=SEC18 PE=1 SV=2	0	57.057	18	12	18	11	758	84	7.99	55.81	12	1.017	0.02	0.724845	0.139755	1.021	0.03	0.987313	0.00554532
P08067	Cytochrome b-c1 complex subunit Rieske, mitochondrial OS=Saccharomyces cerevisiae (strain ATCC 204508 / S288c) OX=559292 GN=RIP1 PE=1 SV=1	0	57.031	46	8	19	8	215	23.4	8.07	62.74	8	0.75	-0.41	0.114574	0.940914	0.745	-0.42	0.266466	0.574358
Q04697	Glucose-signaling factor 2 OS=Saccharomyces cerevisiae (strain ATCC 204508 / S288c) OX=559292 GN=GSF2 PE=1 SV=1	0	57.021	37	14	16	14	403	45.8	7.12	56.67	14	1.076	0.11	0.0717544	1.14415	1.011	0.02	0.957453	0.0188826
P02293	Histone H2B.1 OS=Saccharomyces cerevisiae (strain ATCC 204508 / S288c) OX=559292 GN=HTB1 PE=1 SV=2	0	56.871	61	11	32	11	131	14.2	10.1	103.27	11	1.07	0.1	0.494785	0.305583	1.107	0.15	0.117175	0.931166
P53276	U3 small nucleolar RNA-associated protein 8 OS=Saccharomyces cerevisiae (strain ATCC 204508 / S288c) OX=559292 GN=UTP8 PE=1 SV=1	0	56.819	27	13	14	13	713	80.1	5.17	58.23	13	1.073	0.1	0.302087	0.519869	1.057	0.08	0.272458	0.564701
Q06103	26S proteasome regulatory subunit RPN7 OS=Saccharomyces cerevisiae (strain ATCC 204508 / S288c) OX=559292 GN=RPN7 PE=1 SV=3	0	56.809	34	15	16	15	429	48.9	5.25	53.18	15	1.111	0.15	0.00188629	2.72439	1.041	0.06	0.285542	0.54433
Q06344	Pre-rRNA-processing protein ESF1 OS=Saccharomyces cerevisiae (strain ATCC 204508 / S288c) OX=559292 GN=ESF1 PE=1 SV=1	0	56.704	27	11	13	11	628	72.4	5.26	53.12	11	0.944	-0.08	0.0316009	1.5003	1.001	0	0.928054	0.0324269
Q05775	Eukaryotic translation initiation factor 3 subunit J OS=Saccharomyces cerevisiae (strain ATCC 204508 / S288c) OX=559292 GN=HCR1 PE=1 SV=1	0	56.612	47	9	15	9	265	29.5	5.16	63.12	9	1.017	0.02	0.550156	0.259514	1.021	0.03	0.445603	0.351052
P01123	GTP-binding protein YPT1 OS=Saccharomyces cerevisiae (strain ATCC 204508 / S288c) OX=559292 GN=YPT1 PE=1 SV=2	0	56.437	52	12	20	12	206	23.2	5.33	72.18	12	1.064	0.09	0.331972	0.478898	0.989	-0.02	0.973532	0.0116496
P14020	Dolichol-phosphate mannosyltransferase OS=Saccharomyces cerevisiae (strain ATCC 204508 / S288c) OX=559292 GN=DPM1 PE=1 SV=3	0	56.309	51	15	22	15	267	30.3	7.88	61.17	15	1.044	0.06	0.276722	0.557956	0.994	-0.01	0.999765	0.000102241
P21243	Proteasome subunit alpha type-1 OS=Saccharomyces cerevisiae (strain ATCC 204508 / S288c) OX=559292 GN=SCL1 PE=1 SV=1	0	56.306	48	10	14	10	252	28	6.24	52.29	10	1.04	0.06	0.377005	0.423653	1.026	0.04	0.69279	0.159398
P35719	Uncharacterized protein MRP8 OS=Saccharomyces cerevisiae (strain ATCC 204508 / S288c) OX=559292 GN=MRP8 PE=1 SV=1	0	56.258	50	10	18	10	219	25.1	4.79	61.76	10	0.993	-0.01	0.962721	0.0164996	0.926	-0.11	0.326322	0.486353
P23638	Proteasome subunit alpha type-3 OS=Saccharomyces cerevisiae (strain ATCC 204508 / S288c) OX=559292 GN=PRE9 PE=1 SV=1	0	56.224	46	11	12	11	258	28.7	5.22	51.29	11	1.102	0.14	0.0372325	1.42908	1.052	0.07	0.416528	0.380356
P40303	Proteasome subunit alpha type-4 OS=Saccharomyces cerevisiae (strain ATCC 204508 / S288c) OX=559292 GN=PRE6 PE=1 SV=1	0	56.161	43	10	16	10	254	28.4	7.36	64.4	10	1.007	0.01	0.999998	1.07743e-06	0.988	-0.02	0.810855	0.0910566
P26784	60S ribosomal protein L16-A OS=Saccharomyces cerevisiae (strain ATCC 204508 / S288c) OX=559292 GN=RPL16A PE=1 SV=3	0	56.136	52	12	31	8	199	22.2	10.48	86.69	12	1.032	0.05	0.71784	0.143973	1.066	0.09	0.108804	0.963354	Met-loss [N-Term]
P38426	Trehalose synthase complex regulatory subunit TPS3 OS=Saccharomyces cerevisiae (strain ATCC 204508 / S288c) OX=559292 GN=TPS3 PE=1 SV=3	0	55.938	14	12	13	11	1054	118.8	6.37	45.08	12	1.015	0.02	0.831323	0.08023	0.973	-0.04	0.498646	0.302208
P21734	Ubiquitin-conjugating enzyme E2 1 OS=Saccharomyces cerevisiae (strain ATCC 204508 / S288c) OX=559292 GN=UBC1 PE=1 SV=1	0	55.722	63	11	14	11	215	24.2	5.24	56.36	11	1.023	0.03	0.928136	0.0323882	1.019	0.03	0.99906	0.000408346
Q08641	tRNA(Thr) (cytosine(32)-N(3))-methyltransferase OS=Saccharomyces cerevisiae (strain ATCC 204508 / S288c) OX=559292 GN=ABP140 PE=1 SV=3	0	55.625	25	9	12	8	628	71.4	4.7	53.06	9	1.241	0.31	0.00852176	2.06947	1.169	0.23	0.0991804	1.00357
P25342	Cell division control protein 10 OS=Saccharomyces cerevisiae (strain ATCC 204508 / S288c) OX=559292 GN=CDC10 PE=1 SV=1	0	55.305	48	10	14	10	322	37	5.72	52.37	10	0.908	-0.14	0.123129	0.909639	0.928	-0.11	0.487932	0.31164
Q07505	Putative carboxymethylenebutenolidase OS=Saccharomyces cerevisiae (strain ATCC 204508 / S288c) OX=559292 GN=YDL086W PE=1 SV=1	0	55.226	50	8	15	8	273	30.8	6.34	56.9	8	1.18	0.24	0.000265727	3.57556	1.138	0.19	0.00308075	2.51134
P16467	Pyruvate decarboxylase isozyme 2 OS=Saccharomyces cerevisiae (strain ATCC 204508 / S288c) OX=559292 GN=PDC5 PE=1 SV=4	0	55.201	20	7	75	4	563	61.9	6.43	177.15	7	0.95	-0.07	0.484583	0.314632	1.019	0.03	0.999572	0.000185807
P32419	Malate dehydrogenase, peroxisomal OS=Saccharomyces cerevisiae (strain ATCC 204508 / S288c) OX=559292 GN=MDH3 PE=1 SV=3	0	55.193	44	11	15	11	343	37.2	9.2	56.39	11	1.006	0.01	0.969058	0.0136501	0.988	-0.02	0.905889	0.0429252
P17649	4-aminobutyrate aminotransferase OS=Saccharomyces cerevisiae (strain ATCC 204508 / S288c) OX=559292 GN=UGA1 PE=1 SV=2	0	55.148	27	11	14	11	471	52.9	6.8	58.78	11	0.777	-0.36	0.220556	0.656482	0.761	-0.39	0.418551	0.378252
P38988	Mitochondrial GTP/GDP carrier protein 1 OS=Saccharomyces cerevisiae (strain ATCC 204508 / S288c) OX=559292 GN=GGC1 PE=1 SV=1	0	55.118	46	13	15	13	300	33.2	10.02	52.72	13	0.94	-0.09	0.773191	0.111713	0.971	-0.04	0.973729	0.0115621
P18562	Uracil phosphoribosyltransferase OS=Saccharomyces cerevisiae (strain ATCC 204508 / S288c) OX=559292 GN=FUR1 PE=1 SV=2	0	55.106	66	13	22	13	216	24.6	5.74	71.23	13	1.048	0.07	0.45884	0.338338	1.087	0.12	0.127259	0.89531
P53742	Nucleolar GTP-binding protein 2 OS=Saccharomyces cerevisiae (strain ATCC 204508 / S288c) OX=559292 GN=NOG2 PE=1 SV=1	0	55.009	35	16	18	16	486	55.5	9.5	55.49	16	1.071	0.1	0.226551	0.644833	1.062	0.09	0.101951	0.991608
P0C2H6	60S ribosomal protein L27-A OS=Saccharomyces cerevisiae (strain ATCC 204508 / S288c) OX=559292 GN=RPL27A PE=1 SV=1	0	54.985	51	9	32	9	136	15.5	10.36	115.42	9	0.828	-0.27	0.196604	0.706408	0.924	-0.11	0.973636	0.0116032
Q04225	Ribosome assembly protein RRB1 OS=Saccharomyces cerevisiae (strain ATCC 204508 / S288c) OX=559292 GN=RRB1 PE=1 SV=1	0	54.767	29	10	12	10	511	57.2	4.63	46.96	10	0.983	-0.02	0.509101	0.293196	1.052	0.07	0.0589897	1.22922
P05748	60S ribosomal protein L15-A OS=Saccharomyces cerevisiae (strain ATCC 204508 / S288c) OX=559292 GN=RPL15A PE=1 SV=3	0	54.66	55	15	33	15	204	24.4	11.39	96.42	15	0.764	-0.39	0.0883254	1.05391	0.822	-0.28	0.668449	0.174932
P25374	Cysteine desulfurase, mitochondrial OS=Saccharomyces cerevisiae (strain ATCC 204508 / S288c) OX=559292 GN=NFS1 PE=1 SV=2	0	54.538	26	9	15	9	497	54.4	8.19	54.69	9	0.937	-0.09	0.0263007	1.58003	0.949	-0.07	0.0306531	1.51353
P0CX52	40S ribosomal protein S16-B OS=Saccharomyces cerevisiae (strain ATCC 204508 / S288c) OX=559292 GN=RPS16B PE=1 SV=1	0	54.42	70	11	42	11	143	15.8	10.26	128.15	11	0.895	-0.16	0.0114532	1.94107	0.966	-0.05	0.463297	0.334141	Met-loss [N-Term]
P28834	Isocitrate dehydrogenase [NAD] subunit 1, mitochondrial OS=Saccharomyces cerevisiae (strain ATCC 204508 / S288c) OX=559292 GN=IDH1 PE=1 SV=2	0	54.378	39	12	18	12	360	39.3	9	56.7	12	0.863	-0.21	0.00140029	2.85378	0.881	-0.18	0.00189213	2.72305
Q04432	Glutathione-independent glyoxalase HSP31 OS=Saccharomyces cerevisiae (strain ATCC 204508 / S288c) OX=559292 GN=HSP31 PE=1 SV=1	0	54.16	53	8	10	8	237	25.7	5.5	45.26	8	1.003	0	0.990866	0.00398501	0.971	-0.04	0.932493	0.0303545
P32790	Actin cytoskeleton-regulatory complex protein SLA1 OS=Saccharomyces cerevisiae (strain ATCC 204508 / S288c) OX=559292 GN=SLA1 PE=1 SV=1	0	54.114	16	12	13	12	1244	135.8	5.88	50.48	12	1.158	0.21	0.011663	1.93319	1.099	0.14	0.152026	0.818082	Met-loss [N-Term]
P22803	Thioredoxin-2 OS=Saccharomyces cerevisiae (strain ATCC 204508 / S288c) OX=559292 GN=TRX2 PE=1 SV=3	0	54.104	79	8	23	6	104	11.2	4.93	77.77	8	1.103	0.14	0.980557	0.00852696	1.039	0.05	0.880322	0.0553586	Met-loss [N-Term]
P39958	Rab GDP-dissociation inhibitor OS=Saccharomyces cerevisiae (strain ATCC 204508 / S288c) OX=559292 GN=GDI1 PE=1 SV=1	0	53.743	28	10	15	10	451	51.2	5.99	51.64	10	1.103	0.14	0.0566714	1.24664	1.037	0.05	0.663801	0.177962
P14747	Serine/threonine-protein phosphatase 2B catalytic subunit A2 OS=Saccharomyces cerevisiae (strain ATCC 204508 / S288c) OX=559292 GN=CMP2 PE=1 SV=2	0	53.61	20	10	17	9	604	68.5	6.35	50.8	10	1	0	0.996456	0.00154173	0.952	-0.07	0.256176	0.591462
P16451	Pyruvate dehydrogenase complex protein X component, mitochondrial OS=Saccharomyces cerevisiae (strain ATCC 204508 / S288c) OX=559292 GN=PDX1 PE=1 SV=1	0	53.567	32	10	16	10	410	45.3	5.73	53.94	10	0.964	-0.05	0.094688	1.02371	0.944	-0.08	0.022718	1.64363
P11938	DNA-binding protein RAP1 OS=Saccharomyces cerevisiae (strain ATCC 204508 / S288c) OX=559292 GN=RAP1 PE=1 SV=2	0	53.44	19	11	12	11	827	92.4	4.98	52.06	11	1.082	0.11	0.0951426	1.02163	1.065	0.09	0.378994	0.421367
P25373	Glutaredoxin-1 OS=Saccharomyces cerevisiae (strain ATCC 204508 / S288c) OX=559292 GN=GRX1 PE=1 SV=1	0	53.307	80	7	23	7	110	12.4	5.06	63.93	7	1.029	0.04	0.999859	6.14411e-05	0.945	-0.08	0.999819	7.85595e-05	Met-loss [N-Term]
P38986	L-asparaginase 1 OS=Saccharomyces cerevisiae (strain ATCC 204508 / S288c) OX=559292 GN=ASP1 PE=1 SV=1	0	53.292	42	10	12	10	381	41.4	5.44	49.55	10	1.065	0.09	0.0613409	1.21225	1.128	0.17	0.00945409	2.02438
P38689	Ribose-phosphate pyrophosphokinase 3 OS=Saccharomyces cerevisiae (strain ATCC 204508 / S288c) OX=559292 GN=PRS3 PE=1 SV=1	0	53.289	36	11	15	9	320	35.1	8.29	50.83	11	1.148	0.2	0.0270196	1.56832	1.043	0.06	0.38361	0.41611
P47176	Branched-chain-amino-acid aminotransferase, cytosolic OS=Saccharomyces cerevisiae (strain ATCC 204508 / S288c) OX=559292 GN=BAT2 PE=1 SV=1	0	53.171	36	10	14	7	376	41.6	7.3	51.47	10	0.817	-0.29	0.151207	0.820429	0.848	-0.24	0.212404	0.672838
P00937	Multifunctional tryptophan biosynthesis protein OS=Saccharomyces cerevisiae (strain ATCC 204508 / S288c) OX=559292 GN=TRP3 PE=1 SV=2	0	53.158	29	14	16	14	484	53.5	6.92	50.25	14	1.111	0.15	0.0081085	2.09106	1.073	0.1	0.0582192	1.23493	Met-loss+Acetyl [N-Term]
P53731	Actin-related protein 2/3 complex subunit 2 OS=Saccharomyces cerevisiae (strain ATCC 204508 / S288c) OX=559292 GN=ARC35 PE=1 SV=1	0	53.136	33	8	10	8	342	39.5	6.81	49.27	8	0.948	-0.08	0.106666	0.971975	0.926	-0.11	0.0521356	1.28287
P48362	Protein HGH1 OS=Saccharomyces cerevisiae (strain ATCC 204508 / S288c) OX=559292 GN=HGH1 PE=1 SV=2	0	53.126	39	11	13	11	394	44.9	4.73	51.58	11	1.011	0.02	0.999998	9.81057e-07	1.102	0.14	0.0534282	1.27223
Q12496	Uncharacterized protein YOL098C OS=Saccharomyces cerevisiae (strain ATCC 204508 / S288c) OX=559292 GN=YOL098C PE=1 SV=1	0	53.075	16	14	15	14	1037	118.3	5.05	47.63	14	1.033	0.05	0.446996	0.349696	1.025	0.04	0.724216	0.140132
P05743	60S ribosomal protein L26-A OS=Saccharomyces cerevisiae (strain ATCC 204508 / S288c) OX=559292 GN=RPL26A PE=1 SV=3	0	53.069	57	13	26	2	127	14.2	10.58	79.4	13	0.964	-0.05	0.67639	0.169803	1.008	0.01	0.927297	0.0327814
P16547	Mitochondrial outer membrane protein OM45 OS=Saccharomyces cerevisiae (strain ATCC 204508 / S288c) OX=559292 GN=OM45 PE=1 SV=2	0	53.032	25	8	15	8	393	44.6	8.59	58.66	8	0.948	-0.08	0.835302	0.0781567	0.872	-0.2	0.0299866	1.52307
P53145	Large subunit GTPase 1 OS=Saccharomyces cerevisiae (strain ATCC 204508 / S288c) OX=559292 GN=LSG1 PE=1 SV=1	0	53.015	25	11	13	11	640	72.7	8.76	45.93	11	0.919	-0.12	0.0960974	1.01729	1.03	0.04	0.69622	0.157253
P40495	Homoisocitrate dehydrogenase, mitochondrial OS=Saccharomyces cerevisiae (strain ATCC 204508 / S288c) OX=559292 GN=LYS12 PE=1 SV=1	0	52.837	33	14	17	14	371	40	8.02	48.45	14	0.98	-0.03	0.491809	0.308203	0.959	-0.06	0.104567	0.980604
P10080	Single-stranded nucleic acid-binding protein OS=Saccharomyces cerevisiae (strain ATCC 204508 / S288c) OX=559292 GN=SBP1 PE=1 SV=2	0	52.834	39	10	17	10	294	33	5.66	55.67	10	0.795	-0.33	0.0759469	1.11949	0.984	-0.02	0.998268	0.000752753
P53981	Uncharacterized phosphatase YNL010W OS=Saccharomyces cerevisiae (strain ATCC 204508 / S288c) OX=559292 GN=YNL010W PE=1 SV=1	0	52.832	53	10	17	10	241	27.5	5.45	62.72	10	1.104	0.14	0.034095	1.46731	1.065	0.09	0.157734	0.802076
P0CX26	60S ribosomal protein L43-B OS=Saccharomyces cerevisiae (strain ATCC 204508 / S288c) OX=559292 GN=RPL43B PE=1 SV=1	0	52.741	66	9	26	9	92	10.1	10.42	78.55	9	0.9	-0.15	0.0481198	1.31768	0.952	-0.07	0.681396	0.1666
P14743	Glycylpeptide N-tetradecanoyltransferase OS=Saccharomyces cerevisiae (strain ATCC 204508 / S288c) OX=559292 GN=NMT1 PE=1 SV=1	0	52.622	36	11	13	11	455	52.8	7.42	49.57	11	1.046	0.07	0.00443788	2.35282	1.043	0.06	0.00299926	2.52299
P15565	tRNA (guanine(26)-N(2))-dimethyltransferase, mitochondrial OS=Saccharomyces cerevisiae (strain ATCC 204508 / S288c) OX=559292 GN=TRM1 PE=1 SV=1	0	52.532	25	11	15	11	570	64	9.09	54.08	11	0.994	-0.01	0.927	0.0329204	1.034	0.05	0.863844	0.0635645
P36049	rRNA-processing protein EBP2 OS=Saccharomyces cerevisiae (strain ATCC 204508 / S288c) OX=559292 GN=EBP2 PE=1 SV=1	0	52.462	22	11	13	10	427	49.7	6.42	50.42	11	1.152	0.2	0.00477889	2.32067	1.108	0.15	0.0168937	1.77227
P40016	26S proteasome regulatory subunit RPN3 OS=Saccharomyces cerevisiae (strain ATCC 204508 / S288c) OX=559292 GN=RPN3 PE=1 SV=5	0	52.438	24	10	13	10	523	60.4	5.6	52.58	10	0.966	-0.05	0.706408	0.150944	0.991	-0.01	0.999189	0.000352252
P53184	Nicotinamidase OS=Saccharomyces cerevisiae (strain ATCC 204508 / S288c) OX=559292 GN=PNC1 PE=1 SV=1	0	52.433	48	7	14	7	216	25	6.27	55.71	7	0.894	-0.16	0.497618	0.303104	0.769	-0.38	0.088873	1.05123
P15992	Heat shock protein 26 OS=Saccharomyces cerevisiae (strain ATCC 204508 / S288c) OX=559292 GN=HSP26 PE=1 SV=3	0	52.369	49	8	11	8	214	23.9	5.53	53.27	8	0.942	-0.09	0.904721	0.0434854	0.839	-0.25	0.65496	0.183785
Q3E754	40S ribosomal protein S21-B OS=Saccharomyces cerevisiae (strain ATCC 204508 / S288c) OX=559292 GN=RPS21B PE=1 SV=1	0	52.293	84	9	86	1	87	9.8	6.06	248.69	9	0.915	-0.13	0.925969	0.0334036	1.078	0.11	0.537069	0.26997
P20424	Signal recognition particle subunit SRP54 OS=Saccharomyces cerevisiae (strain ATCC 204508 / S288c) OX=559292 GN=SRP54 PE=1 SV=2	0	52.257	22	9	13	9	541	59.6	8.6	46.17	9	1.09	0.12	0.064302	1.19178	1.074	0.1	0.109879	0.959086
P0CX48	40S ribosomal protein S11-B OS=Saccharomyces cerevisiae (strain ATCC 204508 / S288c) OX=559292 GN=RPS11B PE=1 SV=1	0	52.112	58	10	20	10	156	17.7	10.78	60.71	10	0.976	-0.04	0.96237	0.0166578	1.026	0.04	0.661886	0.179217
Q06205	FK506-binding protein 4 OS=Saccharomyces cerevisiae (strain ATCC 204508 / S288c) OX=559292 GN=FPR4 PE=1 SV=1	0	52.091	26	10	15	9	392	43.9	4.69	53.22	10	0.991	-0.01	0.919309	0.0365384	1.02	0.03	0.886625	0.0522599
P09734	Tubulin alpha-3 chain OS=Saccharomyces cerevisiae (strain ATCC 204508 / S288c) OX=559292 GN=TUB3 PE=1 SV=1	0	52.06	32	11	17	6	445	49.7	5.16	67.17	11	1.143	0.19	0.00701517	2.15396	1.082	0.11	0.29383	0.531904
Q12176	Ribosome biogenesis protein MAK21 OS=Saccharomyces cerevisiae (strain ATCC 204508 / S288c) OX=559292 GN=MAK21 PE=1 SV=1	0	51.913	14	12	12	12	1025	116.6	5.02	48.71	12	1.085	0.12	0.0307381	1.51232	1.083	0.11	0.0387374	1.41187
P39744	Nucleolar complex protein 2 OS=Saccharomyces cerevisiae (strain ATCC 204508 / S288c) OX=559292 GN=NOC2 PE=1 SV=2	0	51.788	19	13	15	13	710	81.6	8.48	46.85	13	1.016	0.02	0.518138	0.285554	1.069	0.1	0.0632176	1.19916
P24000	60S ribosomal protein L24-B OS=Saccharomyces cerevisiae (strain ATCC 204508 / S288c) OX=559292 GN=RPL24B PE=1 SV=1	0	51.688	46	12	22	1	155	17.5	11.37	57.51	12	0.966	-0.05	0.999999	3.31768e-07	1.06	0.08	0.556191	0.254776
P37012	Phosphoglucomutase 2 OS=Saccharomyces cerevisiae (strain ATCC 204508 / S288c) OX=559292 GN=PGM2 PE=1 SV=1	0	51.604	24	10	13	7	569	63	6.62	48.17	10	1.001	0	0.999927	3.1558e-05	0.839	-0.25	0.24414	0.612362
P0C0V8	40S ribosomal protein S21-A OS=Saccharomyces cerevisiae (strain ATCC 204508 / S288c) OX=559292 GN=RPS21A PE=1 SV=1	0	51.536	84	9	73	1	87	9.7	6.06	225.15	9	0.98	-0.03	0.943153	0.0254177	0.99	-0.01	0.988846	0.00487148
P38295	Medium-chain fatty acid ethyl ester synthase/esterase 2 OS=Saccharomyces cerevisiae (strain ATCC 204508 / S288c) OX=559292 GN=EHT1 PE=1 SV=1	0	51.36	29	11	17	11	451	51.2	7.8	62.03	11	1.183	0.24	0.0156866	1.80447	1.109	0.15	0.146168	0.835147
P22147	5'-3' exoribonuclease 1 OS=Saccharomyces cerevisiae (strain ATCC 204508 / S288c) OX=559292 GN=XRN1 PE=1 SV=1	0	51.358	12	16	18	15	1528	175.4	7.47	61.35	16	1.125	0.17	0.0558251	1.25317	1.053	0.07	0.404415	0.393172
P04449	60S ribosomal protein L24-A OS=Saccharomyces cerevisiae (strain ATCC 204508 / S288c) OX=559292 GN=RPL24A PE=1 SV=1	0	51.266	46	12	23	1	155	17.6	11.28	63.6	12	0.922	-0.12	0.637459	0.195548	0.949	-0.08	0.999639	0.000156933
P40075	Vesicle-associated membrane protein-associated protein SCS2 OS=Saccharomyces cerevisiae (strain ATCC 204508 / S288c) OX=559292 GN=SCS2 PE=1 SV=3	0	51.228	52	9	14	9	244	26.9	4.89	57.88	9	1.075	0.11	0.142305	0.846778	1.02	0.03	0.926385	0.0332086
P40159	Uncharacterized protein YNL208W OS=Saccharomyces cerevisiae (strain ATCC 204508 / S288c) OX=559292 GN=YNL208W PE=1 SV=2	0	51.183	46	5	19	5	199	20.1	7.64	77.68	5	1.056	0.08	0.989198	0.0047167	0.884	-0.18	0.981234	0.00822747
P10614	Lanosterol 14-alpha demethylase OS=Saccharomyces cerevisiae (strain ATCC 204508 / S288c) OX=559292 GN=ERG11 PE=1 SV=1	0	51.16	26	11	17	11	530	60.7	8.66	56.2	11	1.107	0.15	0.367175	0.435127	1.062	0.09	0.482265	0.316714
P21827	Guanine nucleotide exchange factor SRM1 OS=Saccharomyces cerevisiae (strain ATCC 204508 / S288c) OX=559292 GN=SRM1 PE=1 SV=1	0	51.09	25	12	17	12	482	53	6.1	45.01	12	1.094	0.13	0.13883	0.857516	1.069	0.1	0.319453	0.495593
P38075	Pyridoxamine 5'-phosphate oxidase OS=Saccharomyces cerevisiae (strain ATCC 204508 / S288c) OX=559292 GN=PDX3 PE=1 SV=1	0	51.055	50	10	13	10	228	26.9	7.49	52.24	10	1.005	0.01	0.9999	4.32479e-05	0.994	-0.01	0.981853	0.00795334
Q12447	Polyamine N-acetyltransferase 1 OS=Saccharomyces cerevisiae (strain ATCC 204508 / S288c) OX=559292 GN=PAA1 PE=1 SV=1	0	51.007	54	10	21	10	191	21.9	5.82	57.77	10	1.192	0.25	0.00855654	2.0677	1.143	0.19	0.0749082	1.12547
P40053	Altered inheritance of mitochondria protein 9, mitochondrial OS=Saccharomyces cerevisiae (strain ATCC 204508 / S288c) OX=559292 GN=AIM9 PE=1 SV=1	0	50.889	20	10	13	10	627	72.4	8.62	45.78	10	0.966	-0.05	0.49478	0.305588	0.968	-0.05	0.598852	0.222681
P40961	Prohibitin-1 OS=Saccharomyces cerevisiae (strain ATCC 204508 / S288c) OX=559292 GN=PHB1 PE=1 SV=2	0	50.877	40	11	16	11	287	31.4	8.25	51.34	11	1.046	0.06	0.42562	0.370978	0.972	-0.04	0.455981	0.341053
P07273	Transcription elongation factor S-II OS=Saccharomyces cerevisiae (strain ATCC 204508 / S288c) OX=559292 GN=DST1 PE=1 SV=4	0	50.828	39	10	15	10	309	34.8	8.87	53.41	10	1.049	0.07	0.448675	0.348068	0.994	-0.01	1	1.1121e-11
P53920	Pro-apoptotic serine protease NMA111 OS=Saccharomyces cerevisiae (strain ATCC 204508 / S288c) OX=559292 GN=NMA111 PE=1 SV=1	0	50.77	17	13	14	13	997	110.8	5.96	43.67	13	1.018	0.03	0.89749	0.0469702	0.992	-0.01	0.992257	0.00337575
P14904	Vacuolar aminopeptidase 1 OS=Saccharomyces cerevisiae (strain ATCC 204508 / S288c) OX=559292 GN=APE1 PE=1 SV=2	0	50.384	27	13	15	13	514	57.1	5.83	50.54	13	0.996	-0.01	0.965204	0.0153809	1.005	0.01	0.999816	7.98578e-05
Q03559	Uncharacterized protein YMR295C OS=Saccharomyces cerevisiae (strain ATCC 204508 / S288c) OX=559292 GN=YMR295C PE=1 SV=1	0	50.382	60	7	11	7	197	22.2	7.05	53.77	7	0.937	-0.09	0.342521	0.465312	0.942	-0.09	0.446468	0.35021
P31383	Protein phosphatase PP2A regulatory subunit A OS=Saccharomyces cerevisiae (strain ATCC 204508 / S288c) OX=559292 GN=TPD3 PE=1 SV=3	0	50.181	25	12	14	12	635	70.9	4.72	50.8	12	1.029	0.04	0.641042	0.193114	1.01	0.01	0.96252	0.0165905
P87108	Mitochondrial import inner membrane translocase subunit TIM10 OS=Saccharomyces cerevisiae (strain ATCC 204508 / S288c) OX=559292 GN=TIM10 PE=1 SV=1	0	49.992	75	7	19	7	93	10.3	5.36	71.75	7	1.268	0.34	0.469272	0.328575	1.061	0.08	0.60463	0.21851
P32468	Cell division control protein 12 OS=Saccharomyces cerevisiae (strain ATCC 204508 / S288c) OX=559292 GN=CDC12 PE=1 SV=1	0	49.796	28	10	15	10	407	46.6	7.99	56.82	10	1.085	0.12	0.0357758	1.44641	1.03	0.04	0.622577	0.205807
P24031	Constitutive acid phosphatase OS=Saccharomyces cerevisiae (strain ATCC 204508 / S288c) OX=559292 GN=PHO3 PE=1 SV=2	0	49.665	29	8	13	6	467	52.7	4.63	53.01	8	0.583	-0.78	1.82016e-05	4.73989	0.563	-0.83	8.98678e-06	5.0464
Q03104	Meiotic sister chromatid recombination protein 1 OS=Saccharomyces cerevisiae (strain ATCC 204508 / S288c) OX=559292 GN=MSC1 PE=1 SV=1	0	49.621	30	11	11	11	513	59.6	7.58	46.44	11	0.981	-0.03	0.957636	0.0187995	0.928	-0.11	0.625002	0.204119
P38061	60S ribosomal protein L32 OS=Saccharomyces cerevisiae (strain ATCC 204508 / S288c) OX=559292 GN=RPL32 PE=1 SV=1	0	49.599	65	12	33	12	130	14.8	11.17	75.97	12	0.88	-0.18	0.0844555	1.07337	0.928	-0.11	0.532623	0.27358	Met-loss [N-Term]
Q06151	m7GpppX diphosphatase OS=Saccharomyces cerevisiae (strain ATCC 204508 / S288c) OX=559292 GN=DCS1 PE=1 SV=1	0	49.581	44	12	12	12	350	40.7	6.25	49.05	12	1	0	0.995673	0.00188341	0.928	-0.11	0.255427	0.592733
P30902	ATP synthase subunit d, mitochondrial OS=Saccharomyces cerevisiae (strain ATCC 204508 / S288c) OX=559292 GN=ATP7 PE=1 SV=2	0	49.577	66	11	14	11	174	19.8	8.94	51.1	11	0.998	0	0.999192	0.000350976	0.926	-0.11	0.168934	0.772284
P06780	GTP-binding protein RHO1 OS=Saccharomyces cerevisiae (strain ATCC 204508 / S288c) OX=559292 GN=RHO1 PE=1 SV=3	0	49.04	58	10	14	10	209	23.1	6.23	48.54	10	1.078	0.11	0.0957135	1.01903	0.998	0	0.999998	1.00278e-06	Met-loss [N-Term]
P38199	Heterogeneous nuclear rnp K-like protein 2 OS=Saccharomyces cerevisiae (strain ATCC 204508 / S288c) OX=559292 GN=HEK2 PE=1 SV=1	0	48.913	30	12	17	12	381	41.7	6.06	48.58	12	1.01	0.01	0.718713	0.143444	1.042	0.06	0.713884	0.146372
P21147	Acyl-CoA desaturase 1 OS=Saccharomyces cerevisiae (strain ATCC 204508 / S288c) OX=559292 GN=OLE1 PE=1 SV=2	0	48.884	21	8	11	8	510	58.4	8.95	47.56	8	1.039	0.05	0.900335	0.0455961	1.119	0.16	0.482482	0.316519
P0CX49	60S ribosomal protein L18-A OS=Saccharomyces cerevisiae (strain ATCC 204508 / S288c) OX=559292 GN=RPL18A PE=1 SV=1	0	48.823	54	13	36	13	186	20.6	11.71	79.12	13	0.919	-0.12	0.0887128	1.05201	0.995	-0.01	0.986331	0.00597712	Met-loss [N-Term]
Q04439	Myosin-5 OS=Saccharomyces cerevisiae (strain ATCC 204508 / S288c) OX=559292 GN=MYO5 PE=1 SV=1	0	48.806	12	12	13	9	1219	136.8	9.29	45.22	12	1.023	0.03	0.918676	0.0368377	0.997	0	0.977264	0.00998794
Q12335	Protoplast secreted protein 2 OS=Saccharomyces cerevisiae (strain ATCC 204508 / S288c) OX=559292 GN=PST2 PE=1 SV=1	0	48.805	59	7	12	6	198	21	5.73	49.9	7	0.967	-0.05	0.47916	0.319519	0.928	-0.11	0.0185919	1.73068
P43590	Uncharacterized peptidase YFR006W OS=Saccharomyces cerevisiae (strain ATCC 204508 / S288c) OX=559292 GN=YFR006W PE=1 SV=1	0	48.764	23	10	11	10	535	61.7	6.16	44.75	10	1.027	0.04	0.872391	0.059289	0.969	-0.05	0.868783	0.0610886
P47096	3-hydroxyanthranilate 3,4-dioxygenase OS=Saccharomyces cerevisiae (strain ATCC 204508 / S288c) OX=559292 GN=BNA1 PE=1 SV=1	0	48.729	53	7	12	7	177	20.2	5.78	45.82	7	0.966	-0.05	0.943685	0.025173	0.898	-0.16	0.88503	0.0530421
P32476	Squalene monooxygenase OS=Saccharomyces cerevisiae (strain ATCC 204508 / S288c) OX=559292 GN=ERG1 PE=1 SV=2	0	48.672	26	14	17	14	496	55.1	6.48	52.2	14	1.021	0.03	0.902801	0.0444079	1.1	0.14	0.482209	0.316765
P53278	Uncharacterized protein YGR130C OS=Saccharomyces cerevisiae (strain ATCC 204508 / S288c) OX=559292 GN=YGR130C PE=1 SV=1	0	48.63	16	15	18	15	816	92.6	5.03	48.09	15	1.059	0.08	0.155755	0.807557	1.01	0.01	0.977356	0.00994702
Q02776	Mitochondrial import inner membrane translocase subunit TIM50 OS=Saccharomyces cerevisiae (strain ATCC 204508 / S288c) OX=559292 GN=TIM50 PE=1 SV=1	0	48.628	28	11	24	11	476	55.1	7.24	67.44	11	1.019	0.03	0.924143	0.0342608	1.004	0.01	0.948519	0.0229539	Met-loss [N-Term]
P28000	DNA-directed RNA polymerases I and III subunit RPAC2 OS=Saccharomyces cerevisiae (strain ATCC 204508 / S288c) OX=559292 GN=RPC19 PE=1 SV=1	0	48.454	68	6	12	6	142	16.1	4.41	52.98	6	1.227	0.29	0.262194	0.581377	1.176	0.23	0.298589	0.524927	Met-loss [N-Term]
P25631	Ankyrin repeat-containing protein YCR051W OS=Saccharomyces cerevisiae (strain ATCC 204508 / S288c) OX=559292 GN=YCR051W PE=1 SV=1	0	48.436	59	8	10	8	222	24.7	4.63	45.38	8	0.848	-0.24	0.0845401	1.07294	1.008	0.01	0.99969	0.000134614
P02406	60S ribosomal protein L28 OS=Saccharomyces cerevisiae (strain ATCC 204508 / S288c) OX=559292 GN=RPL28 PE=1 SV=3	0	48.144	56	9	34	9	149	16.7	10.62	98.28	9	0.801	-0.32	0.0194715	1.7106	0.886	-0.18	0.406828	0.390589
P43585	Vacuolar transporter chaperone 2 OS=Saccharomyces cerevisiae (strain ATCC 204508 / S288c) OX=559292 GN=VTC2 PE=1 SV=1	0	48.127	17	12	13	12	828	95.4	6.76	43.27	12	1.054	0.08	0.424705	0.371912	1.115	0.16	0.153854	0.81289
P33201	Ribosome assembly factor MRT4 OS=Saccharomyces cerevisiae (strain ATCC 204508 / S288c) OX=559292 GN=MRT4 PE=1 SV=1	0	48.022	49	8	12	8	236	27	8.56	54.51	8	1.056	0.08	0.152481	0.816784	1.091	0.13	0.0597522	1.22365
P54783	D-arabinono-1,4-lactone oxidase OS=Saccharomyces cerevisiae (strain ATCC 204508 / S288c) OX=559292 GN=ALO1 PE=1 SV=1	0	47.975	26	11	18	11	526	59.5	6.8	51.69	11	1	0	0.99996	1.71755e-05	0.987	-0.02	0.778244	0.108884
Q00711	Succinate dehydrogenase [ubiquinone] flavoprotein subunit, mitochondrial OS=Saccharomyces cerevisiae (strain ATCC 204508 / S288c) OX=559292 GN=SDH1 PE=1 SV=1	0	47.803	23	14	18	14	640	70.2	7.5	48.6	14	0.985	-0.02	0.997816	0.000949586	0.94	-0.09	0.254944	0.593555
P38840	Aromatic amino acid aminotransferase 2 OS=Saccharomyces cerevisiae (strain ATCC 204508 / S288c) OX=559292 GN=ARO9 PE=1 SV=3	0	47.769	31	13	14	13	513	58.5	5.52	43.11	13	0.967	-0.05	0.585295	0.232626	0.928	-0.11	0.289155	0.538869
P38882	U3 small nucleolar RNA-associated protein 9 OS=Saccharomyces cerevisiae (strain ATCC 204508 / S288c) OX=559292 GN=UTP9 PE=1 SV=1	0	47.76	21	10	14	10	575	65.2	4.86	48.33	10	1.086	0.12	0.10194	0.991656	1.11	0.15	0.0732765	1.13504
P38787	2-dehydropantoate 2-reductase OS=Saccharomyces cerevisiae (strain ATCC 204508 / S288c) OX=559292 GN=PAN5 PE=1 SV=1	0	47.746	35	11	12	11	379	42.8	6.64	44.06	11	1.079	0.11	0.530863	0.275017	0.976	-0.04	0.990318	0.00422517
P53250	Twinfilin-1 OS=Saccharomyces cerevisiae (strain ATCC 204508 / S288c) OX=559292 GN=TWF1 PE=1 SV=1	0	47.685	31	8	13	8	332	37	5.78	47.4	8	0.974	-0.04	0.271325	0.566509	0.941	-0.09	0.063917	1.19438
P38792	Exosome complex component RRP4 OS=Saccharomyces cerevisiae (strain ATCC 204508 / S288c) OX=559292 GN=RRP4 PE=1 SV=1	0	47.631	42	11	12	11	359	39.4	6.25	38.07	11	1.031	0.04	0.359111	0.444771	1.029	0.04	0.660084	0.180401
Q01532	Cysteine proteinase 1, mitochondrial OS=Saccharomyces cerevisiae (strain ATCC 204508 / S288c) OX=559292 GN=LAP3 PE=1 SV=3	0	47.598	29	11	15	11	483	55.4	8.85	53.81	11	1.036	0.05	0.830245	0.0807936	1.037	0.05	0.937629	0.027969
P53221	60S ribosomal protein L26-B OS=Saccharomyces cerevisiae (strain ATCC 204508 / S288c) OX=559292 GN=RPL26B PE=1 SV=2	0	47.536	57	12	26	1	127	14.2	10.46	79.08	12	1.05	0.07	0.723942	0.140296	1.092	0.13	0.694894	0.158082
P32771	S-(hydroxymethyl)glutathione dehydrogenase OS=Saccharomyces cerevisiae (strain ATCC 204508 / S288c) OX=559292 GN=SFA1 PE=1 SV=1	0	47.484	35	10	12	10	386	41	6.77	44.36	10	1.047	0.07	0.560486	0.251435	0.989	-0.02	0.998727	0.000553383
P32178	Chorismate mutase OS=Saccharomyces cerevisiae (strain ATCC 204508 / S288c) OX=559292 GN=ARO7 PE=1 SV=1	0	47.426	34	9	12	9	256	29.7	6.28	48.45	9	0.898	-0.16	0.0193873	1.71248	0.936	-0.1	0.0582709	1.23455
P09733	Tubulin alpha-1 chain OS=Saccharomyces cerevisiae (strain ATCC 204508 / S288c) OX=559292 GN=TUB1 PE=1 SV=2	0	47.416	28	10	13	5	447	49.8	5.07	48.79	10	1.041	0.06	0.42954	0.366997	1.065	0.09	0.0805092	1.09415
P43123	UDP-N-acetylglucosamine pyrophosphorylase OS=Saccharomyces cerevisiae (strain ATCC 204508 / S288c) OX=559292 GN=QRI1 PE=1 SV=1	0	47.393	27	9	10	9	477	53.4	7.42	40.43	9	0.967	-0.05	0.23665	0.625893	0.969	-0.05	0.650693	0.186624
Q04869	Uncharacterized protein YMR315W OS=Saccharomyces cerevisiae (strain ATCC 204508 / S288c) OX=559292 GN=YMR315W PE=1 SV=1	0	47.315	29	7	10	7	349	38.2	6.62	44.16	7	1.042	0.06	0.376552	0.424175	0.94	-0.09	0.227098	0.643786	Met-loss [N-Term]
Q12117	Protein MRH1 OS=Saccharomyces cerevisiae (strain ATCC 204508 / S288c) OX=559292 GN=MRH1 PE=1 SV=1	0	47.291	18	6	10	3	320	36.2	9.19	35.35	6	0.829	-0.27	0.627669	0.20227	0.811	-0.3	0.848382	0.0714088
Q12154	ATPase GET3 OS=Saccharomyces cerevisiae (strain ATCC 204508 / S288c) OX=559292 GN=GET3 PE=1 SV=1	0	47.182	31	10	18	10	354	39.3	5	51.18	10	1.114	0.16	0.00289799	2.5379	1.03	0.04	0.461552	0.33578
P38861	60S ribosomal export protein NMD3 OS=Saccharomyces cerevisiae (strain ATCC 204508 / S288c) OX=559292 GN=NMD3 PE=1 SV=3	0	47.067	27	10	11	10	518	59.1	5.47	42.11	10	1.016	0.02	0.873062	0.0589551	1.061	0.09	0.0823128	1.08453
P0CH09	Ubiquitin-60S ribosomal protein L40 OS=Saccharomyces cerevisiae (strain ATCC 204508 / S288c) OX=559292 GN=RPL40B PE=1 SV=1	0	47.038	54	8	76	1	128	14.5	9.83	224.05	8	0.427	-1.23	0.115783	0.936354	0.626	-0.68	0.450392	0.346409	Met-loss [N-Term]
P38910	10 kDa heat shock protein, mitochondrial OS=Saccharomyces cerevisiae (strain ATCC 204508 / S288c) OX=559292 GN=HSP10 PE=1 SV=1	0	47.029	79	8	20	8	106	11.4	9	67.53	8	1.079	0.11	0.56288	0.249584	1.043	0.06	0.570005	0.244122	Met-loss [N-Term]
P38911	FK506-binding nuclear protein OS=Saccharomyces cerevisiae (strain ATCC 204508 / S288c) OX=559292 GN=FPR3 PE=1 SV=2	0	46.995	20	7	15	6	411	46.5	4.46	47.57	7	1.09	0.12	0.126748	0.897058	0.963	-0.05	0.974806	0.0110818
P33302	Pleiotropic ABC efflux transporter of multiple drugs OS=Saccharomyces cerevisiae (strain ATCC 204508 / S288c) OX=559292 GN=PDR5 PE=1 SV=1	0	46.902	9	10	12	10	1511	170.3	7.81	42.04	10	0.946	-0.08	0.323154	0.49059	0.961	-0.06	0.129673	0.887151
P32496	26S proteasome regulatory subunit RPN12 OS=Saccharomyces cerevisiae (strain ATCC 204508 / S288c) OX=559292 GN=RPN12 PE=1 SV=3	0	46.827	41	9	13	9	274	31.9	4.92	39.07	9	0.995	-0.01	0.993132	0.00299285	0.997	0	0.998789	0.000526098
P39111	V-type proton ATPase subunit F OS=Saccharomyces cerevisiae (strain ATCC 204508 / S288c) OX=559292 GN=VMA7 PE=1 SV=1	0	46.689	60	5	12	5	118	13.5	5.05	49.96	5	0.961	-0.06	0.715249	0.145543	1.07	0.1	0.890978	0.0501332
P43582	WW domain-containing protein WWM1 OS=Saccharomyces cerevisiae (strain ATCC 204508 / S288c) OX=559292 GN=WWM1 PE=1 SV=1	0	46.519	56	6	12	6	211	22.6	4.53	58.17	6	1.151	0.2	0.487287	0.312215	1.021	0.03	0.943731	0.025152
P07172	Histidinol-phosphate aminotransferase OS=Saccharomyces cerevisiae (strain ATCC 204508 / S288c) OX=559292 GN=HIS5 PE=3 SV=2	0	46.371	35	10	10	10	385	42.6	6.43	41.43	10	0.987	-0.02	0.694563	0.158288	0.971	-0.04	0.524544	0.280218	Met-loss [N-Term]
Q05584	Hydroxyacylglutathione hydrolase, cytoplasmic isozyme OS=Saccharomyces cerevisiae (strain ATCC 204508 / S288c) OX=559292 GN=GLO2 PE=1 SV=1	0	46.313	48	11	15	11	274	31.3	6.19	44.34	11	1.125	0.17	0.326996	0.485457	1.081	0.11	0.70376	0.152575
Q04175	Importin beta SMX1 OS=Saccharomyces cerevisiae (strain ATCC 204508 / S288c) OX=559292 GN=SXM1 PE=1 SV=1	0	46.296	10	9	16	9	944	108.3	4.72	47.84	9	1.067	0.09	0.396666	0.401576	1.018	0.03	0.852364	0.0693747	Met-loss [N-Term]
Q12114	Chitin biosynthesis protein CHS5 OS=Saccharomyces cerevisiae (strain ATCC 204508 / S288c) OX=559292 GN=CHS5 PE=1 SV=1	0	45.975	17	8	13	8	671	73.6	4.56	45.51	8	0.976	-0.03	0.683596	0.165201	0.988	-0.02	0.988284	0.00511843
P38817	ADP-ribosylation factor-binding protein GGA2 OS=Saccharomyces cerevisiae (strain ATCC 204508 / S288c) OX=559292 GN=GGA2 PE=1 SV=1	0	45.939	28	12	15	12	585	64.3	6.49	46.24	12	1.123	0.17	0.0108891	1.96301	1.079	0.11	0.108023	0.966483
P47119	Inosine triphosphate pyrophosphatase OS=Saccharomyces cerevisiae (strain ATCC 204508 / S288c) OX=559292 GN=HAM1 PE=1 SV=1	0	45.721	54	9	11	9	197	22.1	5.64	42.96	9	1.067	0.09	0.201385	0.695973	1.036	0.05	0.656531	0.182745
P0CX85	60S ribosomal protein L35-B OS=Saccharomyces cerevisiae (strain ATCC 204508 / S288c) OX=559292 GN=RPL35B PE=1 SV=1	0	45.71	48	10	35	10	120	13.9	10.58	112.1	10	0.963	-0.05	0.384258	0.415377	1.005	0.01	0.885463	0.0528294
P53254	U3 small nucleolar RNA-associated protein 22 OS=Saccharomyces cerevisiae (strain ATCC 204508 / S288c) OX=559292 GN=UTP22 PE=1 SV=1	0	45.665	11	11	14	11	1237	140.4	8.46	48.85	11	1.033	0.05	0.3	0.522879	1.042	0.06	0.558354	0.253091
Q08647	Multisubstrate pseudouridine synthase 7 OS=Saccharomyces cerevisiae (strain ATCC 204508 / S288c) OX=559292 GN=PUS7 PE=1 SV=1	0	45.665	20	9	11	9	676	77	7.8	48.85	9	1.079	0.11	0.102474	0.989386	1.07	0.1	0.164015	0.785115
P36136	Sedoheptulose 1,7-bisphosphatase OS=Saccharomyces cerevisiae (strain ATCC 204508 / S288c) OX=559292 GN=SHB17 PE=1 SV=1	0	45.547	38	7	9	7	271	31	5.96	40.88	7	0.915	-0.13	0.0779004	1.10846	0.957	-0.06	0.43171	0.364808
P32836	GTP-binding nuclear protein GSP2/CNR2 OS=Saccharomyces cerevisiae (strain ATCC 204508 / S288c) OX=559292 GN=GSP2 PE=1 SV=1	0	45.544	36	7	14	7	220	25	6.68	47.73	7	0.799	-0.32	0.0694182	1.15853	0.827	-0.27	0.230504	0.637321
Q06505	Transcription factor SPN1 OS=Saccharomyces cerevisiae (strain ATCC 204508 / S288c) OX=559292 GN=SPN1 PE=1 SV=1	0	45.304	34	10	11	10	410	46.1	7.52	41.15	10	1.014	0.02	0.854539	0.068268	1.027	0.04	0.389972	0.408967
P33331	Nuclear transport factor 2 OS=Saccharomyces cerevisiae (strain ATCC 204508 / S288c) OX=559292 GN=NTF2 PE=1 SV=2	0	45.138	89	6	12	6	125	14.4	4.7	50.31	6	1.074	0.1	0.968313	0.0139843	1.039	0.06	0.862798	0.0640909	Met-loss [N-Term]
P25655	General negative regulator of transcription subunit 1 OS=Saccharomyces cerevisiae (strain ATCC 204508 / S288c) OX=559292 GN=CDC39 PE=1 SV=3	0	45.065	7	12	12	12	2108	240.1	6.44	37.43	12	1.045	0.06	0.591275	0.228211	1.005	0.01	0.863123	0.0639271
P53128	Methylenetetrahydrofolate reductase 2 OS=Saccharomyces cerevisiae (strain ATCC 204508 / S288c) OX=559292 GN=MET13 PE=1 SV=2	0	45.024	24	9	11	9	600	68.5	5.8	44.22	9	0.956	-0.06	0.369841	0.431985	0.991	-0.01	0.86191	0.0645381
Q08208	Nucleolar protein 12 OS=Saccharomyces cerevisiae (strain ATCC 204508 / S288c) OX=559292 GN=NOP12 PE=1 SV=1	0	44.827	22	8	9	8	459	51.9	9.44	37.9	8	0.99	-0.01	0.917607	0.0373433	1.045	0.06	0.592719	0.227151
Q01080	DNA-directed RNA polymerase I subunit RPA49 OS=Saccharomyces cerevisiae (strain ATCC 204508 / S288c) OX=559292 GN=RPA49 PE=1 SV=2	0	44.823	27	8	13	8	415	46.6	9.54	44.2	8	1.034	0.05	0.291608	0.535201	1.034	0.05	0.202756	0.693027
P32381	Actin-related protein 2 OS=Saccharomyces cerevisiae (strain ATCC 204508 / S288c) OX=559292 GN=ARP2 PE=1 SV=1	0	44.815	30	11	14	11	391	44	5.78	43.65	11	1.023	0.03	0.983952	0.00702605	1.009	0.01	0.998136	0.000810439
O14467	Multiprotein-bridging factor 1 OS=Saccharomyces cerevisiae (strain ATCC 204508 / S288c) OX=559292 GN=MBF1 PE=1 SV=2	0	44.79	64	11	19	11	151	16.4	10.61	55.58	11	1.135	0.18	0.000923607	3.03451	1.109	0.15	0.00198381	2.7025
P15703	Glucan 1,3-beta-glucosidase OS=Saccharomyces cerevisiae (strain ATCC 204508 / S288c) OX=559292 GN=BGL2 PE=1 SV=1	0	44.688	24	7	10	7	313	34.1	4.51	40.01	7	1.303	0.38	0.00151361	2.81999	1.143	0.19	0.0168956	1.77223
Q04373	Pumilio homology domain family member 6 OS=Saccharomyces cerevisiae (strain ATCC 204508 / S288c) OX=559292 GN=PUF6 PE=1 SV=1	0	44.635	17	11	17	11	656	75.1	6.89	63.11	11	1.149	0.2	0.0378869	1.42151	1.112	0.15	0.0837128	1.07721
P53081	NGG1-interacting factor 3 OS=Saccharomyces cerevisiae (strain ATCC 204508 / S288c) OX=559292 GN=NIF3 PE=1 SV=1	0	44.62	48	9	9	9	288	31.9	7.46	36.96	9	1.036	0.05	0.532272	0.273866	0.975	-0.04	0.939095	0.0272903
P36775	Lon protease homolog, mitochondrial OS=Saccharomyces cerevisiae (strain ATCC 204508 / S288c) OX=559292 GN=PIM1 PE=1 SV=2	0	44.473	13	9	10	9	1133	127	5.59	39.21	9	1.036	0.05	0.707218	0.150447	1.059	0.08	0.53184	0.274219
P15700	Uridylate kinase OS=Saccharomyces cerevisiae (strain ATCC 204508 / S288c) OX=559292 GN=URA6 PE=1 SV=1	0	44.076	42	8	14	8	204	22.9	6.6	45.85	8	1.046	0.06	0.476864	0.321605	1.049	0.07	0.667935	0.175266
P50861	6,7-dimethyl-8-ribityllumazine synthase OS=Saccharomyces cerevisiae (strain ATCC 204508 / S288c) OX=559292 GN=RIB4 PE=1 SV=2	0	43.983	38	5	23	5	169	18.5	6.54	57.72	5	1.03	0.04	0.651183	0.186297	0.905	-0.14	0.275621	0.559687
P30656	Proteasome subunit beta type-5 OS=Saccharomyces cerevisiae (strain ATCC 204508 / S288c) OX=559292 GN=PRE2 PE=1 SV=3	0	43.965	45	9	9	9	287	31.6	6.23	36.99	9	1.05	0.07	0.387066	0.412215	1.002	0	0.991743	0.00360074
P34223	UBX domain-containing protein 1 OS=Saccharomyces cerevisiae (strain ATCC 204508 / S288c) OX=559292 GN=SHP1 PE=1 SV=1	0	43.961	25	9	14	9	423	47	5.01	50.28	9	1.142	0.19	0.00890514	2.05036	1.053	0.07	0.440398	0.356155
Q02753	60S ribosomal protein L21-A OS=Saccharomyces cerevisiae (strain ATCC 204508 / S288c) OX=559292 GN=RPL21A PE=1 SV=1	0	43.956	53	11	85	11	160	18.2	10.39	119.62	11	0.894	-0.16	0.107702	0.967778	0.926	-0.11	0.461232	0.33608
P00128	Cytochrome b-c1 complex subunit 7, mitochondrial OS=Saccharomyces cerevisiae (strain ATCC 204508 / S288c) OX=559292 GN=QCR7 PE=1 SV=2	0	43.769	65	8	13	8	127	14.6	5.88	54.23	8	0.834	-0.26	0.00863566	2.0637	0.839	-0.25	0.0184282	1.73452
Q12178	Cytosine deaminase OS=Saccharomyces cerevisiae (strain ATCC 204508 / S288c) OX=559292 GN=FCY1 PE=1 SV=1	0	43.743	66	7	13	7	158	17.5	5.94	41.48	7	1.067	0.09	0.805467	0.0939522	1.007	0.01	0.891124	0.0500616
Q3E792	40S ribosomal protein S25-A OS=Saccharomyces cerevisiae (strain ATCC 204508 / S288c) OX=559292 GN=RPS25A PE=1 SV=1	0	43.711	51	8	23	8	108	12	10.32	65.57	8	0.915	-0.13	0.160031	0.795796	0.946	-0.08	0.524629	0.280148
Q08746	Regulator of ribosome biosynthesis OS=Saccharomyces cerevisiae (strain ATCC 204508 / S288c) OX=559292 GN=RRS1 PE=1 SV=1	0	43.679	51	6	9	6	203	22.9	9.47	30.04	6	1.368	0.45	0.00836455	2.07756	1.287	0.36	0.0326124	1.48662
Q06489	Methylthioribose-1-phosphate isomerase OS=Saccharomyces cerevisiae (strain ATCC 204508 / S288c) OX=559292 GN=MRI1 PE=1 SV=1	0	43.66	32	11	12	11	411	45	5.03	42.47	11	1.056	0.08	0.554022	0.256473	1.027	0.04	0.844857	0.0732168
P16370	DNA-directed RNA polymerase II subunit RPB3 OS=Saccharomyces cerevisiae (strain ATCC 204508 / S288c) OX=559292 GN=RPB3 PE=1 SV=2	0	43.648	50	9	10	9	318	35.3	4.67	39.59	9	0.906	-0.14	0.57282	0.241982	0.962	-0.06	0.669042	0.174546
P53199	Sterol-4-alpha-carboxylate 3-dehydrogenase, decarboxylating OS=Saccharomyces cerevisiae (strain ATCC 204508 / S288c) OX=559292 GN=ERG26 PE=1 SV=1	0	43.578	36	8	11	8	349	38.7	6.68	51.67	8	1.16	0.21	0.0682438	1.16594	1.071	0.1	0.459738	0.33749
Q12466	Tricalbin-1 OS=Saccharomyces cerevisiae (strain ATCC 204508 / S288c) OX=559292 GN=TCB1 PE=1 SV=1	0	43.492	12	10	11	10	1186	133.5	7.15	45.03	10	0.989	-0.02	0.969643	0.0133883	0.993	-0.01	0.934551	0.0293971
P23201	Protein SPA2 OS=Saccharomyces cerevisiae (strain ATCC 204508 / S288c) OX=559292 GN=SPA2 PE=1 SV=1	0	43.465	9	10	12	10	1466	163	5.19	40.11	10	0.979	-0.03	0.955004	0.0199948	0.978	-0.03	0.901819	0.0448806
P47771	Aldehyde dehydrogenase [NAD(P)+] 1 OS=Saccharomyces cerevisiae (strain ATCC 204508 / S288c) OX=559292 GN=ALD2 PE=1 SV=2	0	43.423	29	11	13	2	506	55.2	5.6	44.17	11	0.987	-0.02	0.934898	0.0292359	0.982	-0.03	0.974154	0.0113725	Met-loss [N-Term]
P39960	GTPase-activating protein BEM2/IPL2 OS=Saccharomyces cerevisiae (strain ATCC 204508 / S288c) OX=559292 GN=BEM2 PE=1 SV=1	0	43.297	6	10	11	10	2167	245.3	8.38	40.35	10	1.068	0.1	0.430158	0.366372	1.038	0.05	0.781063	0.107314
P23639	Proteasome subunit alpha type-2 OS=Saccharomyces cerevisiae (strain ATCC 204508 / S288c) OX=559292 GN=PRE8 PE=1 SV=1	0	43.166	34	8	11	8	250	27.1	5.72	46.17	8	1.089	0.12	0.0382254	1.41765	0.996	-0.01	0.974414	0.0112564
P50085	Prohibitin-2 OS=Saccharomyces cerevisiae (strain ATCC 204508 / S288c) OX=559292 GN=PHB2 PE=1 SV=2	0	42.886	39	12	14	12	310	34.4	9.92	45.92	12	0.935	-0.1	0.131127	0.882309	0.93	-0.1	0.0957189	1.019
Q03973	High mobility group protein 1 OS=Saccharomyces cerevisiae (strain ATCC 204508 / S288c) OX=559292 GN=HMO1 PE=1 SV=1	0	42.88	37	7	13	7	246	27.5	8.51	44.85	7	1.211	0.28	0.000655227	3.18361	1.224	0.29	0.000623739	3.205
Q12040	Broad-specificity phosphatase YOR283W OS=Saccharomyces cerevisiae (strain ATCC 204508 / S288c) OX=559292 GN=YOR283W PE=1 SV=1	0	42.823	45	9	11	9	230	26.2	7.96	34.17	9	1.069	0.1	0.616985	0.209725	1.004	0.01	0.827073	0.0824562
Q12522	Eukaryotic translation initiation factor 6 OS=Saccharomyces cerevisiae (strain ATCC 204508 / S288c) OX=559292 GN=TIF6 PE=1 SV=1	0	42.771	43	9	13	9	245	26.4	4.64	46.72	9	1.127	0.17	0.762028	0.118029	1.183	0.24	0.402045	0.395726
P40037	Protein HMF1 OS=Saccharomyces cerevisiae (strain ATCC 204508 / S288c) OX=559292 GN=HMF1 PE=1 SV=1	0	42.751	84	6	11	6	129	13.9	5.41	40.18	6	1.036	0.05	0.998485	0.000658642	1.005	0.01	0.937115	0.0282073	Met-loss [N-Term]
P40462	Protein TMA108 OS=Saccharomyces cerevisiae (strain ATCC 204508 / S288c) OX=559292 GN=TMA108 PE=1 SV=1	0	42.726	15	11	14	11	946	107.7	6.54	47.37	11	0.997	0	0.995171	0.0021023	1	0	0.999975	1.1023e-05
Q02642	Nascent polypeptide-associated complex subunit beta-1 OS=Saccharomyces cerevisiae (strain ATCC 204508 / S288c) OX=559292 GN=EGD1 PE=1 SV=2	0	42.622	54	8	16	8	157	17	6.55	48.57	8	0.953	-0.07	0.828385	0.081768	0.987	-0.02	0.999136	0.000375541	Met-loss [N-Term]
P38810	SED5-binding protein 3 OS=Saccharomyces cerevisiae (strain ATCC 204508 / S288c) OX=559292 GN=SFB3 PE=1 SV=1	0	42.538	15	8	12	8	929	103.9	6.29	42.87	8	1.156	0.21	0.0484651	1.31457	1.04	0.06	0.969243	0.0135674
P20606	Small COPII coat GTPase SAR1 OS=Saccharomyces cerevisiae (strain ATCC 204508 / S288c) OX=559292 GN=SAR1 PE=1 SV=1	0	42.519	46	7	15	7	190	21.4	5.38	53.56	7	0.995	-0.01	0.994241	0.0025083	1.004	0.01	0.989311	0.00466736
P37838	Nucleolar protein 4 OS=Saccharomyces cerevisiae (strain ATCC 204508 / S288c) OX=559292 GN=NOP4 PE=1 SV=1	0	42.514	20	10	12	10	685	77.8	9.06	38.62	10	0.943	-0.08	0.204119	0.690117	1.022	0.03	0.560045	0.251777
P52553	Prefoldin subunit 6 OS=Saccharomyces cerevisiae (strain ATCC 204508 / S288c) OX=559292 GN=YKE2 PE=1 SV=1	0	42.454	65	6	14	6	114	13.3	4.7	52.61	6	1.255	0.33	0.487059	0.312418	1.12	0.16	0.541825	0.266141
Q01662	Methionine aminopeptidase 1 OS=Saccharomyces cerevisiae (strain ATCC 204508 / S288c) OX=559292 GN=MAP1 PE=1 SV=2	0	42.432	33	11	13	11	387	43.3	7.88	46.5	11	1.016	0.02	0.698549	0.155803	1.002	0	0.843668	0.0738286
P39109	Metal resistance protein YCF1 OS=Saccharomyces cerevisiae (strain ATCC 204508 / S288c) OX=559292 GN=YCF1 PE=1 SV=2	0	42.308	10	11	12	11	1515	171	8.41	43.23	11	0.955	-0.07	0.545572	0.263148	0.951	-0.07	0.239965	0.619852
P20051	Dihydroorotase OS=Saccharomyces cerevisiae (strain ATCC 204508 / S288c) OX=559292 GN=URA4 PE=1 SV=2	0	42.282	33	8	11	8	364	40.3	6.54	43.53	8	0.907	-0.14	0.273089	0.563696	0.973	-0.04	0.716181	0.144977
Q12074	Spermidine synthase OS=Saccharomyces cerevisiae (strain ATCC 204508 / S288c) OX=559292 GN=SPE3 PE=3 SV=1	0	42.268	34	7	14	7	293	33.3	5.53	54.56	7	0.828	-0.27	0.00354577	2.45029	0.849	-0.24	0.0204634	1.68902
P33767	Dolichyl-diphosphooligosaccharide--protein glycosyltransferase subunit WBP1 OS=Saccharomyces cerevisiae (strain ATCC 204508 / S288c) OX=559292 GN=WBP1 PE=1 SV=1	0	42.028	24	9	12	9	430	49.4	5.9	44.63	9	1.099	0.14	0.023531	1.62836	1.043	0.06	0.697586	0.156402
P38555	GTP-binding protein YPT31/YPT8 OS=Saccharomyces cerevisiae (strain ATCC 204508 / S288c) OX=559292 GN=YPT31 PE=1 SV=3	0	42.007	45	9	12	5	223	24.5	5.08	41.73	9	1.058	0.08	0.186677	0.728909	0.985	-0.02	0.837815	0.0768516
P40202	Superoxide dismutase 1 copper chaperone OS=Saccharomyces cerevisiae (strain ATCC 204508 / S288c) OX=559292 GN=CCS1 PE=1 SV=1	0	41.993	57	10	15	10	249	27.3	6.67	47.99	10	1.119	0.16	0.00225594	2.64667	1.103	0.14	0.0045868	2.33849	Met-loss [N-Term]
P38328	Actin-related protein 2/3 complex subunit 1 OS=Saccharomyces cerevisiae (strain ATCC 204508 / S288c) OX=559292 GN=ARC40 PE=1 SV=1	0	41.986	29	8	9	8	384	42.4	7.05	39.56	8	0.993	-0.01	0.997154	0.00123758	0.967	-0.05	0.669979	0.173939
Q08977	Cu(2+) suppressing and bleomycin sensitive protein 1 OS=Saccharomyces cerevisiae (strain ATCC 204508 / S288c) OX=559292 GN=CUB1 PE=1 SV=1	0	41.979	23	11	13	11	551	62.7	5.12	49.53	11	1.061	0.09	0.213801	0.66999	1.001	0	0.999999	6.45778e-07
P23644	Mitochondrial import receptor subunit TOM40 OS=Saccharomyces cerevisiae (strain ATCC 204508 / S288c) OX=559292 GN=TOM40 PE=1 SV=1	0	41.955	35	7	11	7	387	42	5.54	48.15	7	1.012	0.02	0.998872	0.000490293	0.989	-0.02	0.951841	0.0214354
P39990	13 kDa ribonucleoprotein-associated protein OS=Saccharomyces cerevisiae (strain ATCC 204508 / S288c) OX=559292 GN=SNU13 PE=1 SV=1	0	41.845	49	4	23	4	126	13.6	7.85	84.4	4	1.002	0	0.863857	0.0635583	1.133	0.18	0.0488159	1.31144
P25623	Suppressor of yeast profilin deletion OS=Saccharomyces cerevisiae (strain ATCC 204508 / S288c) OX=559292 GN=SYP1 PE=1 SV=3	0	41.818	12	10	13	10	870	96.1	8.59	44.27	10	0.94	-0.09	0.0265808	1.57543	0.938	-0.09	0.0188324	1.72509
P23202	Transcriptional regulator URE2 OS=Saccharomyces cerevisiae (strain ATCC 204508 / S288c) OX=559292 GN=URE2 PE=1 SV=1	0	41.731	32	11	13	11	354	40.2	6.47	41.89	11	1.084	0.12	0.0525832	1.27915	1.021	0.03	0.862588	0.0641964
P38912	Eukaryotic translation initiation factor 1A OS=Saccharomyces cerevisiae (strain ATCC 204508 / S288c) OX=559292 GN=TIF11 PE=1 SV=1	0	41.646	50	8	16	8	153	17.4	4.83	52.25	8	1.134	0.18	0.0920759	1.03585	1.098	0.14	0.569302	0.244657
P33399	La protein homolog OS=Saccharomyces cerevisiae (strain ATCC 204508 / S288c) OX=559292 GN=LHP1 PE=1 SV=2	0	41.555	41	9	11	9	275	32.1	8.54	41.39	9	1.001	0	0.999407	0.000257556	1.022	0.03	0.829395	0.0812387
P39743	Reduced viability upon starvation protein 167 OS=Saccharomyces cerevisiae (strain ATCC 204508 / S288c) OX=559292 GN=RVS167 PE=1 SV=1	0	41.553	27	8	10	8	482	52.7	6.01	43.66	8	1.014	0.02	0.970325	0.013083	0.98	-0.03	0.924159	0.0342535
P41920	Ran-specific GTPase-activating protein 1 OS=Saccharomyces cerevisiae (strain ATCC 204508 / S288c) OX=559292 GN=YRB1 PE=1 SV=1	0	41.474	57	7	11	7	201	22.9	6.1	38.88	7	0.865	-0.21	0.434037	0.362473	0.874	-0.19	0.549683	0.259888
P53834	Hsp90 co-chaperone HCH1 OS=Saccharomyces cerevisiae (strain ATCC 204508 / S288c) OX=559292 GN=HCH1 PE=1 SV=1	0	41.407	69	8	12	8	153	17.2	4.78	43.13	8	1.409	0.5	0.256251	0.591335	1.175	0.23	0.56666	0.246677
P19881	4-nitrophenylphosphatase OS=Saccharomyces cerevisiae (strain ATCC 204508 / S288c) OX=559292 GN=PHO13 PE=1 SV=2	0	41.269	30	7	10	7	312	34.6	6.38	36.8	7	1.075	0.1	0.219472	0.65862	1.046	0.06	0.687514	0.162718	Met-loss [N-Term]
P06738	Glycogen phosphorylase OS=Saccharomyces cerevisiae (strain ATCC 204508 / S288c) OX=559292 GN=GPH1 PE=1 SV=4	0	41.16	16	9	10	9	902	103.2	5.62	40.39	9	0.866	-0.21	0.0829824	1.08101	0.745	-0.42	0.00407129	2.39027
P47018	Maintenance of telomere capping protein 1 OS=Saccharomyces cerevisiae (strain ATCC 204508 / S288c) OX=559292 GN=MTC1 PE=1 SV=1	0	41.158	21	8	13	8	478	53.4	4.59	45.97	8	0.987	-0.02	0.82915	0.0813671	0.972	-0.04	0.554881	0.2558
P05373	Delta-aminolevulinic acid dehydratase OS=Saccharomyces cerevisiae (strain ATCC 204508 / S288c) OX=559292 GN=HEM2 PE=1 SV=2	0	41.08	38	11	12	11	342	37.7	6.14	40.03	11	1.089	0.12	0.175681	0.755276	1.087	0.12	0.243482	0.613533
P32485	Mitogen-activated protein kinase HOG1 OS=Saccharomyces cerevisiae (strain ATCC 204508 / S288c) OX=559292 GN=HOG1 PE=1 SV=2	0	40.998	33	9	11	9	435	48.8	5.55	41.13	9	0.971	-0.04	0.824209	0.0839625	0.962	-0.06	0.614243	0.21166
P36112	MICOS complex subunit MIC60 OS=Saccharomyces cerevisiae (strain ATCC 204508 / S288c) OX=559292 GN=MIC60 PE=1 SV=1	0	40.996	25	9	10	9	540	61	6.6	34.25	9	0.872	-0.2	0.00381072	2.41899	0.891	-0.17	0.0120953	1.91738
Q08412	Ubiquitin-binding protein CUE5 OS=Saccharomyces cerevisiae (strain ATCC 204508 / S288c) OX=559292 GN=CUE5 PE=1 SV=1	0	40.904	29	10	10	10	411	46.8	4.81	32.99	10	1.086	0.12	0.0533688	1.27271	1.023	0.03	0.993951	0.00263483
P14922	General transcriptional corepressor CYC8 OS=Saccharomyces cerevisiae (strain ATCC 204508 / S288c) OX=559292 GN=CYC8 PE=1 SV=2	0	40.862	11	7	9	7	966	107.1	5	43.41	7	1.102	0.14	0.096019	1.01764	1.058	0.08	0.620546	0.207226
Q02792	5'-3' exoribonuclease 2 OS=Saccharomyces cerevisiae (strain ATCC 204508 / S288c) OX=559292 GN=RAT1 PE=1 SV=3	0	40.861	11	11	13	10	1006	115.9	6.81	41.4	11	1.183	0.24	0.0249133	1.60357	1.119	0.16	0.147204	0.83208
P07275	Delta-1-pyrroline-5-carboxylate dehydrogenase, mitochondrial OS=Saccharomyces cerevisiae (strain ATCC 204508 / S288c) OX=559292 GN=PUT2 PE=1 SV=2	0	40.839	26	12	14	12	575	64.4	7.01	42.15	12	0.931	-0.1	0.0672166	1.17252	0.922	-0.12	0.060309	1.21962
Q12019	Midasin OS=Saccharomyces cerevisiae (strain ATCC 204508 / S288c) OX=559292 GN=MDN1 PE=1 SV=1	0	40.809	2	11	13	11	4910	559	5.01	41.12	11	1.059	0.08	0.00667734	2.1754	1.056	0.08	0.0242819	1.61472
P53043	Serine/threonine-protein phosphatase T OS=Saccharomyces cerevisiae (strain ATCC 204508 / S288c) OX=559292 GN=PPT1 PE=1 SV=1	0	40.772	20	9	13	9	513	58	7.71	45.43	9	1.077	0.11	0.155471	0.808351	1.036	0.05	0.19288	0.714714
P43588	Ubiquitin carboxyl-terminal hydrolase RPN11 OS=Saccharomyces cerevisiae (strain ATCC 204508 / S288c) OX=559292 GN=RPN11 PE=1 SV=1	0	40.726	37	10	12	10	306	34.4	6.19	42.12	10	1.084	0.12	0.0523269	1.28128	1.037	0.05	0.383414	0.416332
Q03774	tRNA (guanine-N(7)-)-methyltransferase non-catalytic subunit TRM82 OS=Saccharomyces cerevisiae (strain ATCC 204508 / S288c) OX=559292 GN=TRM82 PE=1 SV=1	0	40.713	28	9	11	9	444	50.5	6.71	44.02	9	1.026	0.04	0.4408	0.355759	1.021	0.03	0.998539	0.0006348
P38129	Transcription initiation factor TFIID subunit 5 OS=Saccharomyces cerevisiae (strain ATCC 204508 / S288c) OX=559292 GN=TAF5 PE=1 SV=1	0	40.702	13	7	10	7	798	88.9	7.4	43.99	7	1.022	0.03	0.684429	0.164671	1.029	0.04	0.426706	0.369871
P36015	Synaptobrevin homolog YKT6 OS=Saccharomyces cerevisiae (strain ATCC 204508 / S288c) OX=559292 GN=YKT6 PE=1 SV=1	0	40.649	54	10	15	10	200	22.7	5.69	47.62	10	1.044	0.06	0.404994	0.392551	1.012	0.02	0.999498	0.000218164
P27614	Carboxypeptidase S OS=Saccharomyces cerevisiae (strain ATCC 204508 / S288c) OX=559292 GN=CPS1 PE=1 SV=2	0	40.605	20	9	12	9	576	64.6	5.53	41.74	9	0.909	-0.14	0.0185934	1.73064	0.88	-0.19	0.00367127	2.43518
Q12314	Protein arginine N-methyltransferase SFM1 OS=Saccharomyces cerevisiae (strain ATCC 204508 / S288c) OX=559292 GN=SFM1 PE=1 SV=1	0	40.495	45	8	16	8	213	24.7	5.07	51.15	8	0.967	-0.05	0.518462	0.285283	1.096	0.13	0.00680213	2.16735
P49095	Glycine dehydrogenase (decarboxylating), mitochondrial OS=Saccharomyces cerevisiae (strain ATCC 204508 / S288c) OX=559292 GN=GCV2 PE=1 SV=1	0	40.486	15	10	11	10	1034	114.4	7.25	35.92	10	1.002	0	0.982486	0.00767377	0.948	-0.08	0.0677129	1.16933
P39929	Vacuolar-sorting protein SNF7 OS=Saccharomyces cerevisiae (strain ATCC 204508 / S288c) OX=559292 GN=SNF7 PE=1 SV=1	0	40.392	25	6	9	6	240	27	4.72	33.92	6	0.983	-0.02	0.963857	0.0159874	0.913	-0.13	0.610112	0.21459
P21965	Protein kinase MCK1 OS=Saccharomyces cerevisiae (strain ATCC 204508 / S288c) OX=559292 GN=MCK1 PE=1 SV=1	0	40.386	29	10	12	9	375	43.1	8.65	45.28	10	0.992	-0.01	0.842205	0.0745822	1.025	0.04	0.130194	0.88541
P05749	60S ribosomal protein L22-A OS=Saccharomyces cerevisiae (strain ATCC 204508 / S288c) OX=559292 GN=RPL22A PE=1 SV=3	0	40.264	61	4	33	3	121	13.7	6.14	111.86	4	0.928	-0.11	0.0648732	1.18793	1.044	0.06	0.5067	0.295249
P36017	Vacuolar protein sorting-associated protein 21 OS=Saccharomyces cerevisiae (strain ATCC 204508 / S288c) OX=559292 GN=VPS21 PE=1 SV=1	0	39.992	38	6	10	5	210	23.1	5.33	34.76	6	1.07	0.1	0.0706456	1.15091	1.053	0.07	0.102181	0.990628
Q06218	ATP-dependent RNA helicase DBP9 OS=Saccharomyces cerevisiae (strain ATCC 204508 / S288c) OX=559292 GN=DBP9 PE=1 SV=1	0	39.978	23	10	10	10	594	68	9.19	37.42	10	1.044	0.06	0.300294	0.522454	1.059	0.08	0.297645	0.526302
P34909	General negative regulator of transcription subunit 4 OS=Saccharomyces cerevisiae (strain ATCC 204508 / S288c) OX=559292 GN=MOT2 PE=1 SV=1	0	39.826	21	11	11	11	587	65.3	8.07	30.73	11	0.687	-0.54	0.369383	0.432523	0.68	-0.56	0.327931	0.484218
Q06252	Uncharacterized protein YLR179C OS=Saccharomyces cerevisiae (strain ATCC 204508 / S288c) OX=559292 GN=YLR179C PE=1 SV=1	0	39.779	47	8	11	8	201	22.1	4.94	40.49	8	0.877	-0.19	0.644207	0.190975	0.991	-0.01	0.986293	0.00599418
P38858	6-phosphogluconolactonase 3 OS=Saccharomyces cerevisiae (strain ATCC 204508 / S288c) OX=559292 GN=SOL3 PE=1 SV=2	0	39.74	43	7	12	7	249	27.8	5.5	41.56	7	0.934	-0.1	0.20059	0.69769	0.944	-0.08	0.213952	0.669683
P05744	60S ribosomal protein L33-A OS=Saccharomyces cerevisiae (strain ATCC 204508 / S288c) OX=559292 GN=RPL33A PE=1 SV=3	0	39.693	64	9	38	1	107	12.1	11.08	88.89	9	0.998	0	0.999683	0.000137492	1.009	0.01	0.999999	3.23275e-07
P17891	Clathrin light chain OS=Saccharomyces cerevisiae (strain ATCC 204508 / S288c) OX=559292 GN=CLC1 PE=1 SV=1	0	39.651	35	7	10	7	233	26.5	4.49	42.42	7	0.904	-0.14	0.611913	0.213311	0.99	-0.01	0.954733	0.0201182
P48510	Ubiquitin domain-containing protein DSK2 OS=Saccharomyces cerevisiae (strain ATCC 204508 / S288c) OX=559292 GN=DSK2 PE=1 SV=2	0	39.566	30	9	14	9	373	39.3	4.96	43.61	9	0.922	-0.12	0.531693	0.274339	0.897	-0.16	0.326234	0.486471	Met-loss+Acetyl [N-Term]
P53909	Adenine deaminase OS=Saccharomyces cerevisiae (strain ATCC 204508 / S288c) OX=559292 GN=AAH1 PE=1 SV=1	0	39.513	31	9	12	9	347	39.6	5.4	41.53	9	1.098	0.13	0.696307	0.157199	1.152	0.2	0.188364	0.725003	Met-loss [N-Term]
P47083	U3 small nucleolar RNA-associated protein MPP10 OS=Saccharomyces cerevisiae (strain ATCC 204508 / S288c) OX=559292 GN=MPP10 PE=1 SV=1	0	39.434	19	9	9	9	593	66.9	4.65	36.06	9	1.036	0.05	0.44409	0.352529	1.103	0.14	0.0140394	1.85265
P47035	Nucleolar protein NET1 OS=Saccharomyces cerevisiae (strain ATCC 204508 / S288c) OX=559292 GN=NET1 PE=1 SV=1	0	39.35	11	11	12	11	1189	128.5	7.8	34.09	11	0.989	-0.02	0.959229	0.0180778	0.972	-0.04	0.794412	0.0999543
P14065	Glycerol 2-dehydrogenase (NADP(+)) OS=Saccharomyces cerevisiae (strain ATCC 204508 / S288c) OX=559292 GN=GCY1 PE=1 SV=1	0	39.279	42	9	11	7	312	35.1	7.99	44.17	9	0.7	-0.51	0.0482783	1.31625	0.628	-0.67	0.0071202	2.14751
P32263	Pyrroline-5-carboxylate reductase OS=Saccharomyces cerevisiae (strain ATCC 204508 / S288c) OX=559292 GN=PRO3 PE=1 SV=1	0	39.172	37	8	13	8	286	30.1	5.48	39.85	8	0.939	-0.09	0.0592845	1.22706	0.937	-0.09	0.081545	1.0886
P29704	Squalene synthase OS=Saccharomyces cerevisiae (strain ATCC 204508 / S288c) OX=559292 GN=ERG9 PE=1 SV=2	0	39.141	18	6	10	6	444	51.7	5.9	38.84	6	1.172	0.23	0.0237842	1.62371	0.998	0	0.973811	0.0115255
P32802	Transmembrane 9 superfamily member 1 OS=Saccharomyces cerevisiae (strain ATCC 204508 / S288c) OX=559292 GN=EMP70 PE=1 SV=2	0	39.132	16	10	10	10	667	75.9	6.87	34.81	10	1.238	0.31	0.00447634	2.34908	1.099	0.14	0.0854931	1.06807
P09232	Cerevisin OS=Saccharomyces cerevisiae (strain ATCC 204508 / S288c) OX=559292 GN=PRB1 PE=1 SV=1	0	38.993	15	8	13	8	635	69.6	6.39	36.2	8	1.09	0.12	0.14861	0.827951	1.001	0	0.988879	0.00485702
P32804	Zinc-regulated transporter 1 OS=Saccharomyces cerevisiae (strain ATCC 204508 / S288c) OX=559292 GN=ZRT1 PE=1 SV=1	0	38.982	19	4	9	4	376	41.6	5.81	39	4	1.739	0.8	0.0531501	1.2745	1.652	0.72	0.0264742	1.57718
P38712	ATP-dependent rRNA helicase RRP3 OS=Saccharomyces cerevisiae (strain ATCC 204508 / S288c) OX=559292 GN=RRP3 PE=1 SV=2	0	38.852	26	10	11	10	501	55.9	9.16	35.76	10	0.927	-0.11	0.0898832	1.04632	0.998	0	0.933112	0.030066
Q12480	Probable electron transfer flavoprotein subunit alpha, mitochondrial OS=Saccharomyces cerevisiae (strain ATCC 204508 / S288c) OX=559292 GN=AIM45 PE=1 SV=1	0	38.707	39	8	8	8	344	36.8	8.51	34.32	8	1.019	0.03	0.950997	0.0218207	0.977	-0.03	0.915079	0.0385415
P38174	Methionine aminopeptidase 2 OS=Saccharomyces cerevisiae (strain ATCC 204508 / S288c) OX=559292 GN=MAP2 PE=1 SV=4	0	38.591	26	10	12	10	421	47.5	6.24	42.21	10	1.123	0.17	0.0750651	1.12456	1.059	0.08	0.676116	0.169979
P32179	3'(2'),5'-bisphosphate nucleotidase OS=Saccharomyces cerevisiae (strain ATCC 204508 / S288c) OX=559292 GN=MET22 PE=1 SV=1	0	38.382	32	9	10	9	357	39.1	6.2	39.9	9	1.173	0.23	0.00976825	2.01018	1.107	0.15	0.0549197	1.26027
P0CX31	40S ribosomal protein S24-A OS=Saccharomyces cerevisiae (strain ATCC 204508 / S288c) OX=559292 GN=RPS24A PE=1 SV=1	0	38.368	61	11	25	11	135	15.3	10.51	74.48	11	1.05	0.07	0.284274	0.546263	1.063	0.09	0.16135	0.792231
P53753	Endo-1,3(4)-beta-glucanase 1 OS=Saccharomyces cerevisiae (strain ATCC 204508 / S288c) OX=559292 GN=DSE4 PE=1 SV=1	0	38.333	11	9	10	9	1117	121	4.53	36.41	9	1.263	0.34	0.124708	0.904107	1.242	0.31	0.111843	0.951393
Q12189	Ribose-5-phosphate isomerase OS=Saccharomyces cerevisiae (strain ATCC 204508 / S288c) OX=559292 GN=RKI1 PE=1 SV=1	0	38.274	43	9	9	9	258	28.2	5.92	34.85	9	1.005	0.01	0.988609	0.00497546	1.072	0.1	0.159875	0.79622
Q12024	Ribosome biogenesis protein YTM1 OS=Saccharomyces cerevisiae (strain ATCC 204508 / S288c) OX=559292 GN=YTM1 PE=1 SV=1	0	38.084	29	8	10	8	460	51.3	6.96	40.02	8	1.043	0.06	0.141031	0.850684	1.039	0.06	0.384156	0.415493
P53295	Ribosome-interacting GTPase 2 OS=Saccharomyces cerevisiae (strain ATCC 204508 / S288c) OX=559292 GN=RBG2 PE=1 SV=1	0	37.984	31	11	14	11	368	41	8.56	42.75	11	1.069	0.1	0.322813	0.491049	0.998	0	0.995168	0.00210357	Met-loss [N-Term]
P33775	Dolichyl-phosphate-mannose--protein mannosyltransferase 1 OS=Saccharomyces cerevisiae (strain ATCC 204508 / S288c) OX=559292 GN=PMT1 PE=1 SV=1	0	37.942	15	9	11	9	817	92.6	6.68	41.79	9	1.065	0.09	0.0441651	1.35492	1.014	0.02	0.885529	0.0527974
P07277	Mevalonate kinase OS=Saccharomyces cerevisiae (strain ATCC 204508 / S288c) OX=559292 GN=ERG12 PE=1 SV=1	0	37.934	27	8	9	8	443	48.4	5.59	36.6	8	0.957	-0.06	0.206855	0.684333	0.963	-0.05	0.872813	0.059079
P49334	Mitochondrial import receptor subunit TOM22 OS=Saccharomyces cerevisiae (strain ATCC 204508 / S288c) OX=559292 GN=TOM22 PE=1 SV=3	0	37.819	45	6	9	6	152	16.8	4.16	30.97	6	1.098	0.14	0.0503181	1.29828	1.046	0.06	0.22597	0.645949	Met-loss [N-Term]
P38998	Saccharopine dehydrogenase [NAD(+), L-lysine-forming] OS=Saccharomyces cerevisiae (strain ATCC 204508 / S288c) OX=559292 GN=LYS1 PE=1 SV=3	0	37.813	30	9	9	9	373	41.4	9.1	32.92	9	0.926	-0.11	0.106637	0.972093	0.886	-0.17	0.0707516	1.15026
P23594	Serine/threonine-protein phosphatase PP2A-1 catalytic subunit OS=Saccharomyces cerevisiae (strain ATCC 204508 / S288c) OX=559292 GN=PPH21 PE=1 SV=1	0	37.789	27	6	7	2	369	41.9	4.79	31.23	6	1.087	0.12	0.630958	0.2	1.088	0.12	0.610652	0.214206
Q05515	Survival factor 1 OS=Saccharomyces cerevisiae (strain ATCC 204508 / S288c) OX=559292 GN=SVF1 PE=1 SV=1	0	37.751	25	7	9	7	481	54.3	4.53	36.4	7	1.013	0.02	0.481937	0.317009	1.063	0.09	0.0177236	1.75145
P50086	Probable 26S proteasome regulatory subunit p28 OS=Saccharomyces cerevisiae (strain ATCC 204508 / S288c) OX=559292 GN=NAS6 PE=1 SV=1	0	37.735	36	7	11	7	228	25.6	6.44	38.52	7	1.127	0.17	0.812833	0.0899988	1.026	0.04	0.967097	0.0145299	Met-loss+Acetyl [N-Term]
P41056	60S ribosomal protein L33-B OS=Saccharomyces cerevisiae (strain ATCC 204508 / S288c) OX=559292 GN=RPL33B PE=1 SV=2	0	37.708	64	9	30	1	107	12.2	11.08	53.75	9	1.009	0.01	0.881854	0.0546033	1.051	0.07	0.336048	0.473598
Q08971	Protein PBDC1 homolog OS=Saccharomyces cerevisiae (strain ATCC 204508 / S288c) OX=559292 GN=YPL225W PE=1 SV=1	0	37.67	55	8	13	8	146	17.4	5.3	48.4	8	0.946	-0.08	0.901678	0.0449484	0.909	-0.14	0.988024	0.00523267
P38736	Golgi SNAP receptor complex member 1 OS=Saccharomyces cerevisiae (strain ATCC 204508 / S288c) OX=559292 GN=GOS1 PE=1 SV=1	0	37.435	40	7	7	7	223	25.4	9.44	33.33	7	0.874	-0.19	0.0579085	1.23726	0.885	-0.18	0.083674	1.07741
P19524	Myosin-2 OS=Saccharomyces cerevisiae (strain ATCC 204508 / S288c) OX=559292 GN=MYO2 PE=1 SV=1	0	37.363	6	7	11	6	1574	180.6	6.32	40.98	7	0.999	0	0.999812	8.17224e-05	1.003	0	0.997957	0.000888113
P32340	Rotenone-insensitive NADH-ubiquinone oxidoreductase, mitochondrial OS=Saccharomyces cerevisiae (strain ATCC 204508 / S288c) OX=559292 GN=NDI1 PE=1 SV=1	0	37.355	19	7	9	7	513	57.2	9.44	34.97	7	0.943	-0.09	0.184845	0.733191	0.941	-0.09	0.174314	0.758668
P07260	Eukaryotic translation initiation factor 4E OS=Saccharomyces cerevisiae (strain ATCC 204508 / S288c) OX=559292 GN=CDC33 PE=1 SV=1	0	37.308	33	7	8	7	213	24.2	5.49	33.93	7	0.815	-0.29	0.400183	0.397741	0.894	-0.16	0.987513	0.00545704
P40019	Histone H2A.Z-specific chaperone CHZ1 OS=Saccharomyces cerevisiae (strain ATCC 204508 / S288c) OX=559292 GN=CHZ1 PE=1 SV=2	0	37.288	48	5	7	5	153	17.5	4.56	42.48	5	1.075	0.1	0.957622	0.0188061	1.039	0.06	0.734405	0.134064
Q07844	Ribosome biogenesis ATPase RIX7 OS=Saccharomyces cerevisiae (strain ATCC 204508 / S288c) OX=559292 GN=RIX7 PE=1 SV=1	0	37.241	13	7	11	6	837	93	5.36	40.08	7	1.026	0.04	0.989356	0.0046476	1.025	0.04	0.860056	0.0654731
P38804	Restriction of telomere capping protein 3 OS=Saccharomyces cerevisiae (strain ATCC 204508 / S288c) OX=559292 GN=RTC3 PE=1 SV=1	0	37.149	77	8	18	8	111	12	5.07	49.08	8	1.078	0.11	0.999028	0.000422242	0.632	-0.66	0.222167	0.653321
Q08822	Probable electron transfer flavoprotein-ubiquinone oxidoreductase, mitochondrial OS=Saccharomyces cerevisiae (strain ATCC 204508 / S288c) OX=559292 GN=CIR2 PE=1 SV=1	0	37.047	16	8	10	8	631	69.6	7.83	37.38	8	0.935	-0.1	0.0236065	1.62697	0.946	-0.08	0.106861	0.971182
P43597	Uncharacterized protein YFR016C OS=Saccharomyces cerevisiae (strain ATCC 204508 / S288c) OX=559292 GN=YFR016C PE=1 SV=1	0	37.024	10	8	8	8	1233	137.6	4.48	26.02	8	0.931	-0.1	0.419282	0.377494	0.928	-0.11	0.496717	0.303891
P35176	Peptidyl-prolyl cis-trans isomerase D OS=Saccharomyces cerevisiae (strain ATCC 204508 / S288c) OX=559292 GN=CPR5 PE=2 SV=1	0	36.925	42	7	10	7	225	25.3	5.6	35.05	7	0.786	-0.35	0.249111	0.603607	0.888	-0.17	0.660417	0.180182
Q08924	Regulator of Ty1 transposition protein 10 OS=Saccharomyces cerevisiae (strain ATCC 204508 / S288c) OX=559292 GN=RTT10 PE=1 SV=1	0	36.827	11	9	9	9	1013	114.4	6.18	33.72	9	0.96	-0.06	0.911558	0.0402156	0.964	-0.05	0.999113	0.00038525
P48836	V-type proton ATPase subunit G OS=Saccharomyces cerevisiae (strain ATCC 204508 / S288c) OX=559292 GN=VMA10 PE=1 SV=1	0	36.791	44	6	11	6	114	12.7	8.98	40.11	6	1.093	0.13	0.199119	0.700888	1.045	0.06	0.732483	0.135203
P32892	ATP-dependent RNA helicase DRS1 OS=Saccharomyces cerevisiae (strain ATCC 204508 / S288c) OX=559292 GN=DRS1 PE=1 SV=2	0	36.772	17	11	12	11	752	84.8	5.74	38.28	11	1.088	0.12	0.0705597	1.15144	1.1	0.14	0.147945	0.8299
Q04969	Signal peptidase complex subunit SPC2 OS=Saccharomyces cerevisiae (strain ATCC 204508 / S288c) OX=559292 GN=SPC2 PE=1 SV=1	0	36.641	35	7	16	7	178	20.8	9.23	49.54	7	1.239	0.31	0.0833982	1.07884	6.617	2.73	1.54455e-07	6.8112
Q12513	Translation machinery-associated protein 17 OS=Saccharomyces cerevisiae (strain ATCC 204508 / S288c) OX=559292 GN=TMA17 PE=1 SV=1	0	36.588	67	6	8	6	150	16.8	4.73	31.94	6	1.029	0.04	0.996919	0.00134017	0.998	0	0.932661	0.0302763
P51998	54S ribosomal protein YmL6, mitochondrial OS=Saccharomyces cerevisiae (strain ATCC 204508 / S288c) OX=559292 GN=YML6 PE=1 SV=1	0	36.512	28	10	12	10	286	32	9.61	32.26	10	0.868	-0.2	0.200474	0.697943	0.896	-0.16	0.697374	0.156535
P32621	Guanosine-diphosphatase OS=Saccharomyces cerevisiae (strain ATCC 204508 / S288c) OX=559292 GN=GDA1 PE=1 SV=1	0	36.306	21	8	12	8	518	56.8	5.35	43.74	8	1.147	0.2	0.00883085	2.054	1.019	0.03	0.550776	0.259025
P32939	Ypt/Rab-type GTPase YPT7 OS=Saccharomyces cerevisiae (strain ATCC 204508 / S288c) OX=559292 GN=YPT7 PE=1 SV=1	0	36.236	36	6	12	6	208	23	4.93	42.72	6	1.194	0.26	0.00105083	2.97847	1.107	0.15	0.0265129	1.57654
P42842	Essential for maintenance of the cell wall protein 1 OS=Saccharomyces cerevisiae (strain ATCC 204508 / S288c) OX=559292 GN=EMW1 PE=1 SV=1	0	36.07	12	9	9	9	904	102.3	5.64	30.95	9	0.993	-0.01	0.99319	0.00296762	0.998	0	0.9999	4.36323e-05
Q06631	Protein BFR2 OS=Saccharomyces cerevisiae (strain ATCC 204508 / S288c) OX=559292 GN=BFR2 PE=1 SV=1	0	36.035	22	8	8	8	534	61.2	4.78	32.05	8	0.942	-0.09	0.503171	0.298284	1.019	0.03	0.958352	0.018475
P00427	Cytochrome c oxidase subunit 6, mitochondrial OS=Saccharomyces cerevisiae (strain ATCC 204508 / S288c) OX=559292 GN=COX6 PE=1 SV=1	0	35.822	55	8	11	8	148	17.3	6.05	41.99	8	1.006	0.01	0.984092	0.0069642	0.901	-0.15	0.853255	0.068921
P47006	DNA-directed RNA polymerase I subunit RPA34 OS=Saccharomyces cerevisiae (strain ATCC 204508 / S288c) OX=559292 GN=RPA34 PE=1 SV=1	0	35.813	38	7	9	7	233	26.9	8.73	36.4	7	0.93	-0.1	0.293323	0.532654	0.974	-0.04	0.946136	0.0240465
Q06385	Vacuolar protein sorting-associated protein 74 OS=Saccharomyces cerevisiae (strain ATCC 204508 / S288c) OX=559292 GN=VPS74 PE=1 SV=1	0	35.812	26	7	9	7	345	39.3	5.12	32.77	7	1.021	0.03	0.942527	0.0257061	0.96	-0.06	0.945939	0.0241371
P05745	60S ribosomal protein L36-A OS=Saccharomyces cerevisiae (strain ATCC 204508 / S288c) OX=559292 GN=RPL36A PE=1 SV=3	0	35.802	41	5	13	1	100	11.1	11.59	39.79	5	1.081	0.11	0.116358	0.934204	1.137	0.18	0.0390696	1.40816
P40341	Mitochondrial respiratory chain complexes assembly protein YTA12 OS=Saccharomyces cerevisiae (strain ATCC 204508 / S288c) OX=559292 GN=YTA12 PE=1 SV=2	0	35.784	13	10	10	7	825	93.2	7.56	31.18	10	0.969	-0.05	0.63357	0.198205	0.974	-0.04	0.656881	0.182513
P46681	D-2-hydroxyglutarate--pyruvate transhydrogenase DLD2 OS=Saccharomyces cerevisiae (strain ATCC 204508 / S288c) OX=559292 GN=DLD2 PE=1 SV=1	0	35.704	21	8	11	7	530	59.2	6.13	33.46	8	0.902	-0.15	0.00123535	2.90821	0.929	-0.11	0.012152	1.91535
Q04344	Hit family protein 1 OS=Saccharomyces cerevisiae (strain ATCC 204508 / S288c) OX=559292 GN=HNT1 PE=1 SV=2	0	35.563	46	5	8	5	158	17.7	6.95	35.69	5	1.082	0.11	0.93176	0.0306959	1.135	0.18	0.214669	0.668231
P32264	Glutamate 5-kinase OS=Saccharomyces cerevisiae (strain ATCC 204508 / S288c) OX=559292 GN=PRO1 PE=1 SV=2	0	35.475	30	9	9	9	428	47.1	6.76	29	9	1.04	0.06	0.17256	0.763059	1.04	0.06	0.148794	0.827416
P47160	Epsin-3 OS=Saccharomyces cerevisiae (strain ATCC 204508 / S288c) OX=559292 GN=ENT3 PE=1 SV=1	0	35.438	24	8	10	8	408	45.1	4.84	37.23	8	1.102	0.14	0.301109	0.521276	1.073	0.1	0.934798	0.029282
P38616	Protein YGP1 OS=Saccharomyces cerevisiae (strain ATCC 204508 / S288c) OX=559292 GN=YGP1 PE=1 SV=2	0	35.267	23	5	11	5	354	37.3	5.44	49.59	5	0.655	-0.61	0.000508424	3.29377	0.562	-0.83	0.000139859	3.85431
P25296	Calcineurin subunit B OS=Saccharomyces cerevisiae (strain ATCC 204508 / S288c) OX=559292 GN=CNB1 PE=1 SV=3	0	35.266	43	6	10	6	175	19.6	4.55	37.43	6	1.035	0.05	0.625732	0.203611	1.04	0.06	0.340003	0.468517
P19454	Casein kinase II subunit alpha' OS=Saccharomyces cerevisiae (strain ATCC 204508 / S288c) OX=559292 GN=CKA2 PE=1 SV=2	0	35.258	28	9	11	8	339	39.4	8.53	36.93	9	0.985	-0.02	0.913587	0.03925	0.956	-0.06	0.743031	0.128993
P32469	Diphthine methyl ester synthase OS=Saccharomyces cerevisiae (strain ATCC 204508 / S288c) OX=559292 GN=DPH5 PE=1 SV=1	0	35.215	39	8	10	8	300	33.8	4.92	39.73	8	1.046	0.06	0.626548	0.203046	1.053	0.07	0.437951	0.358575
Q08225	Probable dipeptidyl peptidase 3 OS=Saccharomyces cerevisiae (strain ATCC 204508 / S288c) OX=559292 GN=YOL057W PE=1 SV=1	0	35.187	19	9	10	9	711	80.5	6.27	39.07	9	0.889	-0.17	0.454757	0.34222	0.922	-0.12	0.966629	0.0147403
P34077	Nucleoporin NIC96 OS=Saccharomyces cerevisiae (strain ATCC 204508 / S288c) OX=559292 GN=NIC96 PE=1 SV=2	0	35.156	11	8	8	8	839	96.1	6.83	29.75	8	1.122	0.17	0.0364823	1.43792	1.067	0.09	0.447112	0.349584
Q07527	tRNA (guanosine(18)-2'-O)-methyltransferase OS=Saccharomyces cerevisiae (strain ATCC 204508 / S288c) OX=559292 GN=TRM3 PE=1 SV=1	0	35.129	9	9	11	9	1436	164.9	6.09	26.93	9	0.924	-0.11	0.457289	0.339809	0.987	-0.02	0.993902	0.00265647
Q12452	3-keto-steroid reductase OS=Saccharomyces cerevisiae (strain ATCC 204508 / S288c) OX=559292 GN=ERG27 PE=1 SV=1	0	35.096	27	9	12	9	347	39.7	8.32	37.21	9	1.07	0.1	0.387365	0.41188	0.971	-0.04	0.76849	0.114362
P19262	Dihydrolipoyllysine-residue succinyltransferase component of 2-oxoglutarate dehydrogenase complex, mitochondrial OS=Saccharomyces cerevisiae (strain ATCC 204508 / S288c) OX=559292 GN=KGD2 PE=1 SV=2	0	35.082	23	8	8	8	463	50.4	8.85	33.34	8	0.947	-0.08	0.256576	0.590783	0.89	-0.17	0.0363812	1.43912
P49017	2-methoxy-6-polyprenyl-1,4-benzoquinol methylase, mitochondrial OS=Saccharomyces cerevisiae (strain ATCC 204508 / S288c) OX=559292 GN=COQ5 PE=1 SV=1	0	35.063	35	9	15	9	307	34.7	6.55	36.38	9	0.946	-0.08	0.924693	0.0340025	0.931	-0.1	0.347398	0.459173	Met-loss [N-Term]
P28007	H/ACA ribonucleoprotein complex subunit GAR1 OS=Saccharomyces cerevisiae (strain ATCC 204508 / S288c) OX=559292 GN=GAR1 PE=1 SV=1	0	34.827	39	5	11	5	205	21.5	11.46	41.69	5	0.973	-0.04	0.998704	0.000563404	1.08	0.11	0.686338	0.163462
P07703	DNA-directed RNA polymerases I and III subunit RPAC1 OS=Saccharomyces cerevisiae (strain ATCC 204508 / S288c) OX=559292 GN=RPC40 PE=1 SV=1	0	34.811	29	8	12	8	335	37.7	5.52	43.69	8	1.206	0.27	0.0958003	1.01863	1.095	0.13	0.584139	0.233484
P47075	Vacuolar transporter chaperone 4 OS=Saccharomyces cerevisiae (strain ATCC 204508 / S288c) OX=559292 GN=VTC4 PE=1 SV=2	0	34.757	13	10	13	10	721	83.1	6.83	40.69	10	0.893	-0.16	0.00151522	2.81952	0.932	-0.1	0.0218155	1.66123
P40564	DnaJ-like protein 1 OS=Saccharomyces cerevisiae (strain ATCC 204508 / S288c) OX=559292 GN=DJP1 PE=1 SV=1	0	34.707	24	7	8	7	432	48.5	5.2	32.37	7	0.982	-0.03	0.917065	0.0375999	0.98	-0.03	0.679512	0.167803
P39966	Protein phosphatase 2C homolog 2 OS=Saccharomyces cerevisiae (strain ATCC 204508 / S288c) OX=559292 GN=PTC2 PE=1 SV=1	0	34.595	17	7	10	6	464	50.4	5.05	37.68	7	1.055	0.08	0.288436	0.539951	1.016	0.02	0.750981	0.124371
P26754	Replication factor A protein 2 OS=Saccharomyces cerevisiae (strain ATCC 204508 / S288c) OX=559292 GN=RFA2 PE=1 SV=1	0	34.554	35	6	12	5	273	29.9	4.98	37.63	6	0.958	-0.06	0.0978435	1.00947	0.984	-0.02	0.746791	0.126801
P40055	U3 small nucleolar RNA-associated protein 7 OS=Saccharomyces cerevisiae (strain ATCC 204508 / S288c) OX=559292 GN=UTP7 PE=1 SV=1	0	34.553	18	9	10	9	554	62.3	9.45	35.62	9	0.911	-0.13	0.166941	0.777438	0.929	-0.11	0.243355	0.613759
Q04305	U3 small nucleolar RNA-associated protein 15 OS=Saccharomyces cerevisiae (strain ATCC 204508 / S288c) OX=559292 GN=UTP15 PE=1 SV=1	0	34.498	22	9	12	9	513	57.7	9.31	41.74	9	1.069	0.1	0.178681	0.747923	1.058	0.08	0.149152	0.82637
Q08601	Metacaspase-1 OS=Saccharomyces cerevisiae (strain ATCC 204508 / S288c) OX=559292 GN=MCA1 PE=1 SV=2	0	34.47	24	7	8	7	432	48	5.43	32.12	7	0.989	-0.02	0.869	0.0609803	1.029	0.04	0.886952	0.0520997
P04051	DNA-directed RNA polymerase III subunit RPC1 OS=Saccharomyces cerevisiae (strain ATCC 204508 / S288c) OX=559292 GN=RPO31 PE=1 SV=1	0	34.463	7	9	10	9	1460	162.2	8.24	31.88	9	0.978	-0.03	0.855496	0.067782	1.023	0.03	0.999732	0.000116621
P48606	Tubulin-specific chaperone A OS=Saccharomyces cerevisiae (strain ATCC 204508 / S288c) OX=559292 GN=RBL2 PE=1 SV=1	0	34.389	82	9	10	9	106	12.4	5.1	32.36	9	1.119	0.16	0.914523	0.0388056	1.074	0.1	0.659698	0.180655	Met-loss [N-Term]
Q04773	Uncharacterized protein YMR074C OS=Saccharomyces cerevisiae (strain ATCC 204508 / S288c) OX=559292 GN=YMR074C PE=1 SV=1	0	34.372	53	5	9	5	145	16	4.91	37.21	5	1.166	0.22	0.22864	0.640848	1.098	0.14	0.581513	0.235441
O14455	60S ribosomal protein L36-B OS=Saccharomyces cerevisiae (strain ATCC 204508 / S288c) OX=559292 GN=RPL36B PE=1 SV=3	0	34.322	41	5	17	1	100	11.1	11.59	51.05	5	1.057	0.08	0.21078	0.676171	1.1	0.14	0.0280869	1.5515
P24279	DNA replication licensing factor MCM3 OS=Saccharomyces cerevisiae (strain ATCC 204508 / S288c) OX=559292 GN=MCM3 PE=1 SV=1	0	34.28	11	8	10	8	971	107.5	5.45	29.2	8	0.86	-0.22	0.147794	0.830344	0.934	-0.1	0.709532	0.149028
Q12512	Protein ZPS1 OS=Saccharomyces cerevisiae (strain ATCC 204508 / S288c) OX=559292 GN=ZPS1 PE=3 SV=1	0	34.272	35	6	14	6	249	27.5	5.02	47.48	6	1.234	0.3	0.713015	0.146901	1.502	0.59	0.0976281	1.01043
P38624	Proteasome subunit beta type-1 OS=Saccharomyces cerevisiae (strain ATCC 204508 / S288c) OX=559292 GN=PRE3 PE=1 SV=2	0	34.177	54	8	12	8	215	23.5	5.9	39.86	8	1.181	0.24	0.00303744	2.51749	1.09	0.12	0.108019	0.9665
P38687	Signal recognition particle subunit SRP68 OS=Saccharomyces cerevisiae (strain ATCC 204508 / S288c) OX=559292 GN=SRP68 PE=1 SV=1	0	34.133	15	6	7	6	599	69	8.75	31.49	6	0.874	-0.19	0.104899	0.97923	0.944	-0.08	0.751901	0.123839
P32465	Low-affinity glucose transporter HXT1 OS=Saccharomyces cerevisiae (strain ATCC 204508 / S288c) OX=559292 GN=HXT1 PE=1 SV=1	0	34.123	16	6	7	5	570	63.2	7.42	26.96	6	1.135	0.18	0.208535	0.680821	1.138	0.19	0.477999	0.320573
P21242	Probable proteasome subunit alpha type-7 OS=Saccharomyces cerevisiae (strain ATCC 204508 / S288c) OX=559292 GN=PRE10 PE=1 SV=2	0	33.994	19	6	9	6	288	31.5	5.19	35.73	6	0.945	-0.08	0.501652	0.299597	0.928	-0.11	0.382883	0.416934
P47047	ATP-dependent RNA helicase DOB1 OS=Saccharomyces cerevisiae (strain ATCC 204508 / S288c) OX=559292 GN=MTR4 PE=1 SV=1	0	33.9	10	9	11	9	1073	122	6.34	34.63	9	1.032	0.05	0.772756	0.111958	1.078	0.11	0.366456	0.435978
Q3E757	60S ribosomal protein L11-B OS=Saccharomyces cerevisiae (strain ATCC 204508 / S288c) OX=559292 GN=RPL11B PE=1 SV=3	0	33.879	29	6	42	6	174	19.7	9.92	55.52	6	1.032	0.05	0.451278	0.345556	1.076	0.11	0.215855	0.665838
P38248	Cell wall protein ECM33 OS=Saccharomyces cerevisiae (strain ATCC 204508 / S288c) OX=559292 GN=ECM33 PE=1 SV=3	0	33.813	11	5	10	5	429	43.7	4.91	34.43	5	0.874	-0.19	0.0315653	1.50079	0.901	-0.15	0.227753	0.642536
P38234	Protein RFS1 OS=Saccharomyces cerevisiae (strain ATCC 204508 / S288c) OX=559292 GN=RFS1 PE=1 SV=1	0	33.636	40	7	7	7	210	22.9	5.29	31.75	7	1.107	0.15	0.176917	0.752232	1.013	0.02	0.993267	0.0029341
P32795	Mitochondrial inner membrane i-AAA protease supercomplex subunit YME1 OS=Saccharomyces cerevisiae (strain ATCC 204508 / S288c) OX=559292 GN=YME1 PE=1 SV=1	0	33.612	13	6	8	6	747	81.7	7.08	32.18	6	0.924	-0.11	0.0959114	1.01813	0.918	-0.12	0.0742867	1.12909
P50107	Lactoylglutathione lyase OS=Saccharomyces cerevisiae (strain ATCC 204508 / S288c) OX=559292 GN=GLO1 PE=1 SV=1	0	33.607	25	7	12	7	326	37.2	6.84	41.14	7	1.152	0.2	0.120088	0.9205	1.089	0.12	0.560476	0.251443
P39517	ATP-dependent RNA helicase DHH1 OS=Saccharomyces cerevisiae (strain ATCC 204508 / S288c) OX=559292 GN=DHH1 PE=1 SV=1	0	33.583	15	6	12	6	506	57.5	7.97	47.06	6	1.049	0.07	0.180432	0.743687	1.051	0.07	0.168958	0.772222
P32916	Signal recognition particle receptor subunit alpha homolog OS=Saccharomyces cerevisiae (strain ATCC 204508 / S288c) OX=559292 GN=SRP101 PE=1 SV=2	0	33.536	16	6	6	6	621	69.2	7.17	31.52	6	0.981	-0.03	0.9894	0.00462791	0.957	-0.06	0.956243	0.0194318
Q08965	Ribosome biogenesis protein BMS1 OS=Saccharomyces cerevisiae (strain ATCC 204508 / S288c) OX=559292 GN=BMS1 PE=1 SV=1	0	33.529	8	7	9	7	1183	135.5	6.81	25.84	7	0.96	-0.06	0.603027	0.219664	1.024	0.03	0.640249	0.193651
P32568	Protein SNQ2 OS=Saccharomyces cerevisiae (strain ATCC 204508 / S288c) OX=559292 GN=SNQ2 PE=1 SV=2	0	33.519	7	9	9	9	1501	168.7	7.62	23.14	9	0.92	-0.12	0.0819093	1.08667	0.957	-0.06	0.187579	0.726816
Q08421	Enhancer of translation termination 1 OS=Saccharomyces cerevisiae (strain ATCC 204508 / S288c) OX=559292 GN=ETT1 PE=1 SV=1	0	33.509	23	8	9	8	412	47.3	4.79	32.99	8	0.965	-0.05	0.839501	0.0759786	1.02	0.03	0.825939	0.0830521
P38777	Family of serine hydrolases 1 OS=Saccharomyces cerevisiae (strain ATCC 204508 / S288c) OX=559292 GN=FSH1 PE=1 SV=1	0	33.426	37	7	11	7	243	27.3	6.35	40.77	7	0.946	-0.08	0.533841	0.272588	1.008	0.01	0.946591	0.0238375	Met-loss [N-Term]
Q08220	Glutathione synthetase OS=Saccharomyces cerevisiae (strain ATCC 204508 / S288c) OX=559292 GN=GSH2 PE=1 SV=1	0	33.347	23	8	9	8	491	55.8	5.66	35.5	8	1.101	0.14	0.13749	0.86173	1.028	0.04	0.898491	0.0464863
Q08193	1,3-beta-glucanosyltransferase GAS5 OS=Saccharomyces cerevisiae (strain ATCC 204508 / S288c) OX=559292 GN=GAS5 PE=1 SV=1	0	33.335	19	7	10	7	484	51.8	4.64	34.48	7	1.004	0.01	0.801247	0.0962338	0.956	-0.07	0.551639	0.258345
Q06408	Transaminated amino acid decarboxylase OS=Saccharomyces cerevisiae (strain ATCC 204508 / S288c) OX=559292 GN=ARO10 PE=1 SV=1	0	33.243	17	8	9	8	635	71.3	6.54	27.55	8	1.032	0.05	0.882062	0.0545008	0.962	-0.06	0.98194	0.00791483
P09032	Translation initiation factor eIF-2B subunit gamma OS=Saccharomyces cerevisiae (strain ATCC 204508 / S288c) OX=559292 GN=GCD1 PE=1 SV=3	0	33.199	20	7	12	7	578	65.7	4.96	44.43	7	0.934	-0.1	0.396116	0.402178	0.955	-0.07	0.86031	0.0653453
P53860	Phosphatidylinositol transfer protein PDR16 OS=Saccharomyces cerevisiae (strain ATCC 204508 / S288c) OX=559292 GN=PDR16 PE=1 SV=1	0	33.176	25	8	11	8	351	40.7	7.96	37.41	8	1.013	0.02	0.687193	0.162921	0.997	0	0.999291	0.000307938
Q12029	Sideroflexin FSF1 OS=Saccharomyces cerevisiae (strain ATCC 204508 / S288c) OX=559292 GN=FSF1 PE=1 SV=1	0	33.148	25	8	12	8	327	35.4	9.82	38.03	8	0.965	-0.05	0.58958	0.229457	0.961	-0.06	0.990169	0.00429058
Q12250	26S proteasome regulatory subunit RPN5 OS=Saccharomyces cerevisiae (strain ATCC 204508 / S288c) OX=559292 GN=RPN5 PE=1 SV=3	0	33.127	20	9	10	9	445	51.7	6.13	35.8	9	1.056	0.08	0.170308	0.768766	1.001	0	0.997853	0.000933327
P32356	Neutral trehalase OS=Saccharomyces cerevisiae (strain ATCC 204508 / S288c) OX=559292 GN=NTH1 PE=1 SV=3	0	33.114	14	11	11	11	751	85.8	7.77	28.14	11	0.951	-0.07	0.774879	0.110766	0.917	-0.13	0.497679	0.303051
P21306	ATP synthase subunit epsilon, mitochondrial OS=Saccharomyces cerevisiae (strain ATCC 204508 / S288c) OX=559292 GN=ATP15 PE=1 SV=2	0	33.099	84	4	10	4	62	6.7	9.77	41.23	4	0.982	-0.03	0.938779	0.0274368	0.911	-0.13	0.992419	0.00330508
P36135	Probable secreted beta-glucosidase UTH1 OS=Saccharomyces cerevisiae (strain ATCC 204508 / S288c) OX=559292 GN=UTH1 PE=1 SV=2	0	33.04	26	6	11	6	365	36.9	4.79	42.8	6	1.071	0.1	0.659621	0.180706	1.025	0.04	0.9386	0.0275193
Q01519	Cytochrome c oxidase subunit 12, mitochondrial OS=Saccharomyces cerevisiae (strain ATCC 204508 / S288c) OX=559292 GN=COX12 PE=1 SV=2	0	33.015	76	6	14	6	83	9.8	5.39	44.43	6	1.002	0	0.976861	0.0101671	0.915	-0.13	0.998939	0.000461186	Met-loss [N-Term]; Met-loss+Acetyl [N-Term]
Q10740	Leucine aminopeptidase 2 OS=Saccharomyces cerevisiae (strain ATCC 204508 / S288c) OX=559292 GN=LAP2 PE=1 SV=1	0	32.909	16	7	10	7	671	77.3	6.58	33.04	7	0.892	-0.16	0.00201312	2.69613	0.897	-0.16	0.00432491	2.36402
P32610	V-type proton ATPase subunit D OS=Saccharomyces cerevisiae (strain ATCC 204508 / S288c) OX=559292 GN=VMA8 PE=1 SV=1	0	32.9	43	8	10	8	256	29.2	5.92	38.35	8	1.101	0.14	0.186236	0.729936	0.978	-0.03	0.999953	2.04387e-05
P53890	Bud neck protein 5 OS=Saccharomyces cerevisiae (strain ATCC 204508 / S288c) OX=559292 GN=BNI5 PE=1 SV=1	0	32.775	20	6	7	6	448	49.7	4.92	29.07	6	0.973	-0.04	0.574133	0.240987	0.962	-0.06	0.524789	0.280015
P30771	ATP-dependent helicase NAM7 OS=Saccharomyces cerevisiae (strain ATCC 204508 / S288c) OX=559292 GN=NAM7 PE=1 SV=1	0	32.739	12	9	9	9	971	109.4	6.48	30.55	9	1.002	0	0.999583	0.00018118	1.017	0.02	0.844138	0.0735863
P36060	NADH-cytochrome b5 reductase 2 OS=Saccharomyces cerevisiae (strain ATCC 204508 / S288c) OX=559292 GN=MCR1 PE=1 SV=1	0	32.666	25	6	8	6	302	34.1	8.65	32.84	6	0.939	-0.09	0.196829	0.705911	0.949	-0.08	0.295142	0.529969
Q3E7X9	40S ribosomal protein S28-A OS=Saccharomyces cerevisiae (strain ATCC 204508 / S288c) OX=559292 GN=RPS28A PE=1 SV=1	0	32.611	63	6	30	6	67	7.6	10.78	65.42	6	1.066	0.09	0.779509	0.108179	1.067	0.09	0.856666	0.0671886
P46784	40S ribosomal protein S10-B OS=Saccharomyces cerevisiae (strain ATCC 204508 / S288c) OX=559292 GN=RPS10B PE=1 SV=1	0	32.588	71	8	30	1	105	12.7	9.07	54.39	8	1.063	0.09	0.503532	0.297973	1.062	0.09	0.669933	0.173969
Q06523	Uncharacterized protein YPR148C OS=Saccharomyces cerevisiae (strain ATCC 204508 / S288c) OX=559292 GN=YPR148C PE=1 SV=1	0	32.55	18	7	9	7	435	49.2	4.75	31.46	7	0.986	-0.02	0.992913	0.00308898	0.965	-0.05	0.355024	0.449742
P23724	Proteasome subunit beta type-6 OS=Saccharomyces cerevisiae (strain ATCC 204508 / S288c) OX=559292 GN=PRE7 PE=1 SV=1	0	32.544	35	6	10	6	241	26.9	6.07	35.4	6	1.112	0.15	0.068961	1.1614	1.06	0.08	0.577669	0.238321
P38288	Protein TOS1 OS=Saccharomyces cerevisiae (strain ATCC 204508 / S288c) OX=559292 GN=TOS1 PE=1 SV=1	0	32.482	22	7	8	7	455	48	4.67	29.14	7	1.18	0.24	0.107181	0.96988	1.157	0.21	0.162696	0.788622
P38694	Putative aldehyde dehydrogenase-like protein YHR039C OS=Saccharomyces cerevisiae (strain ATCC 204508 / S288c) OX=559292 GN=MSC7 PE=1 SV=1	0	32.455	16	8	10	8	644	71.3	7.69	32.26	8	1.014	0.02	0.999463	0.000233399	0.93	-0.1	0.139061	0.856796
Q03835	Monothiol glutaredoxin-3 OS=Saccharomyces cerevisiae (strain ATCC 204508 / S288c) OX=559292 GN=GRX3 PE=1 SV=2	0	32.428	25	7	11	4	250	28.2	4.46	30.72	7	1.145	0.2	0.0547633	1.26151	1.097	0.13	0.251379	0.599671
Q06506	Ribosomal RNA-processing protein 9 OS=Saccharomyces cerevisiae (strain ATCC 204508 / S288c) OX=559292 GN=RRP9 PE=1 SV=1	0	32.418	15	6	6	6	573	65	5.74	26.82	6	1.062	0.09	0.245067	0.610714	1.075	0.1	0.180936	0.742475
P38071	Enoyl-[acyl-carrier-protein] reductase, mitochondrial OS=Saccharomyces cerevisiae (strain ATCC 204508 / S288c) OX=559292 GN=ETR1 PE=1 SV=3	0	32.403	28	8	9	8	380	42	9	29.27	8	0.931	-0.1	0.0243625	1.61328	0.874	-0.19	0.00068351	3.16525
Q08745	40S ribosomal protein S10-A OS=Saccharomyces cerevisiae (strain ATCC 204508 / S288c) OX=559292 GN=RPS10A PE=1 SV=1	0	32.398	71	8	35	1	105	12.7	8.79	76.94	8	1.085	0.12	0.907861	0.0419804	1.04	0.06	0.999706	0.000127774
Q04279	Eisosome protein SEG1 OS=Saccharomyces cerevisiae (strain ATCC 204508 / S288c) OX=559292 GN=SEG1 PE=1 SV=1	0	32.358	9	9	10	9	960	105.8	9.72	25.21	9	1.143	0.19	0.0129969	1.88616	1.109	0.15	0.0977939	1.00969
P89886	Translation machinery-associated protein 20 OS=Saccharomyces cerevisiae (strain ATCC 204508 / S288c) OX=559292 GN=TMA20 PE=1 SV=1	0	32.346	55	7	12	7	181	20.3	7.03	39.29	7	1.048	0.07	0.779157	0.108375	1.017	0.02	0.747341	0.126481
P12962	Cap-associated protein CAF20 OS=Saccharomyces cerevisiae (strain ATCC 204508 / S288c) OX=559292 GN=CAF20 PE=1 SV=2	0	32.284	54	5	9	5	161	18.2	5.96	34.45	5	1.17	0.23	0.00905249	2.04323	1.142	0.19	0.0220109	1.65736
P05626	ATP synthase subunit 4, mitochondrial OS=Saccharomyces cerevisiae (strain ATCC 204508 / S288c) OX=559292 GN=ATP4 PE=1 SV=2	0	32.272	37	8	13	8	244	26.9	9.13	46.36	8	0.962	-0.06	0.740827	0.130283	0.94	-0.09	0.612545	0.212862
P36069	Probable phosphoglycerate mutase PMU1 OS=Saccharomyces cerevisiae (strain ATCC 204508 / S288c) OX=559292 GN=PMU1 PE=1 SV=1	0	32.259	34	8	12	8	295	33.8	6.58	37.08	8	1.272	0.35	0.103518	0.984983	1.17	0.23	0.251818	0.598913
P52489	Pyruvate kinase 2 OS=Saccharomyces cerevisiae (strain ATCC 204508 / S288c) OX=559292 GN=PYK2 PE=1 SV=1	0	32.257	14	5	35	4	506	55.2	6.92	73.15	5	0.9	-0.15	0.108876	0.963067	0.909	-0.14	0.238535	0.622448
Q04409	Putative glucokinase-2 OS=Saccharomyces cerevisiae (strain ATCC 204508 / S288c) OX=559292 GN=EMI2 PE=1 SV=1	0	32.243	20	8	10	6	500	55.9	6.27	31.96	8	0.972	-0.04	0.514285	0.288796	0.917	-0.12	0.0075145	2.1241
P27810	Alpha-1,2 mannosyltransferase KTR1 OS=Saccharomyces cerevisiae (strain ATCC 204508 / S288c) OX=559292 GN=KTR1 PE=1 SV=1	0	32.17	18	6	9	6	393	46	6.68	29.06	6	1.184	0.24	0.0487873	1.31169	1.071	0.1	0.421528	0.375174
P39726	Glycine cleavage system H protein, mitochondrial OS=Saccharomyces cerevisiae (strain ATCC 204508 / S288c) OX=559292 GN=GCV3 PE=1 SV=3	0	32.169	25	3	7	3	170	18.8	4.73	34.84	3	0.906	-0.14	0.0880824	1.05511	0.881	-0.18	0.172661	0.762806
P38250	Increased sodium tolerance protein 2 OS=Saccharomyces cerevisiae (strain ATCC 204508 / S288c) OX=559292 GN=IST2 PE=1 SV=2	0	32.153	9	7	7	7	946	105.8	8.98	28.2	7	1.003	0	0.995017	0.00216933	0.955	-0.07	0.711732	0.147684
P00410	Cytochrome c oxidase subunit 2 OS=Saccharomyces cerevisiae (strain ATCC 204508 / S288c) OX=559292 GN=COX2 PE=1 SV=1	0	32.125	30	6	13	6	251	28.5	4.58	40.88	6	1.013	0.02	0.984889	0.00661292	0.924	-0.11	0.332293	0.478479	Met-loss [N-Term]
P49167	60S ribosomal protein L38 OS=Saccharomyces cerevisiae (strain ATCC 204508 / S288c) OX=559292 GN=RPL38 PE=1 SV=1	0	32.083	55	6	25	6	78	8.8	10.93	78.84	6	0.922	-0.12	0.14738	0.831562	1.037	0.05	0.535007	0.27164	Met-loss [N-Term]
Q03761	Transcription initiation factor TFIID subunit 12 OS=Saccharomyces cerevisiae (strain ATCC 204508 / S288c) OX=559292 GN=TAF12 PE=1 SV=1	0	32.068	17	7	11	7	539	61	9.55	29.96	7	1.004	0.01	0.992159	0.00341873	0.999	0	0.999861	6.0478e-05
P36046	Mitochondrial intermembrane space import and assembly protein 40 OS=Saccharomyces cerevisiae (strain ATCC 204508 / S288c) OX=559292 GN=MIA40 PE=1 SV=2	0	32.007	19	7	7	7	403	44.5	4.56	30.88	7	0.895	-0.16	0.366043	0.436468	0.875	-0.19	0.148172	0.829234
P35191	DnaJ homolog 1, mitochondrial OS=Saccharomyces cerevisiae (strain ATCC 204508 / S288c) OX=559292 GN=MDJ1 PE=1 SV=1	0	31.94	15	5	9	5	511	55.5	9.22	36.43	5	0.991	-0.01	0.926963	0.0329376	0.982	-0.03	0.991952	0.00350942
P06102	General negative regulator of transcription subunit 3 OS=Saccharomyces cerevisiae (strain ATCC 204508 / S288c) OX=559292 GN=NOT3 PE=1 SV=2	0	31.901	12	8	8	8	836	94.3	5.62	30.46	8	1.174	0.23	0.00323238	2.49048	1.083	0.12	0.0799751	1.09704
P47122	GPN-loop GTPase 1 OS=Saccharomyces cerevisiae (strain ATCC 204508 / S288c) OX=559292 GN=NPA3 PE=1 SV=1	0	31.858	21	7	8	7	385	43.2	4.88	30.14	7	1.098	0.14	0.0246643	1.60793	1.052	0.07	0.145322	0.83767
P35207	Antiviral helicase SKI2 OS=Saccharomyces cerevisiae (strain ATCC 204508 / S288c) OX=559292 GN=SKI2 PE=1 SV=2	0	31.763	8	9	9	9	1287	146	6.74	31.04	9	1.013	0.02	0.989844	0.00443307	1.026	0.04	0.435205	0.361306
Q05933	Actin-related protein 2/3 complex subunit 3 OS=Saccharomyces cerevisiae (strain ATCC 204508 / S288c) OX=559292 GN=ARC18 PE=1 SV=1	0	31.665	40	7	11	7	178	20.6	7.97	29.4	7	0.929	-0.11	0.516385	0.287026	0.935	-0.1	0.436332	0.360183
P36047	Protein phosphatase 1 regulatory subunit SDS22 OS=Saccharomyces cerevisiae (strain ATCC 204508 / S288c) OX=559292 GN=SDS22 PE=1 SV=1	0	31.624	25	6	8	6	338	38.9	5.52	33.42	6	0.956	-0.06	0.479393	0.319308	0.977	-0.03	0.577438	0.238494
P15274	AMP deaminase OS=Saccharomyces cerevisiae (strain ATCC 204508 / S288c) OX=559292 GN=AMD1 PE=1 SV=2	0	31.6	12	9	9	9	810	93.2	6.61	28.62	9	0.907	-0.14	0.0072537	2.13944	0.929	-0.11	0.0214659	1.66825
Q04951	Probable family 17 glucosidase SCW10 OS=Saccharomyces cerevisiae (strain ATCC 204508 / S288c) OX=559292 GN=SCW10 PE=1 SV=1	0	31.505	22	7	8	7	389	40.4	4.65	34.77	7	1.204	0.27	0.385815	0.413621	1.111	0.15	0.794975	0.0996466
P22213	Protein SLY1 OS=Saccharomyces cerevisiae (strain ATCC 204508 / S288c) OX=559292 GN=SLY1 PE=1 SV=1	0	31.496	14	7	10	7	666	74.6	5.22	38.43	7	1.164	0.22	0.0228958	1.64024	1.124	0.17	0.173599	0.760452
P53877	Pre-rRNA-processing protein IPI3 OS=Saccharomyces cerevisiae (strain ATCC 204508 / S288c) OX=559292 GN=IPI3 PE=1 SV=1	0	31.457	17	10	10	10	555	61.7	5.74	29.55	10	1.012	0.02	0.998467	0.00066618	1.019	0.03	0.869859	0.0605512
P31382	Dolichyl-phosphate-mannose--protein mannosyltransferase 2 OS=Saccharomyces cerevisiae (strain ATCC 204508 / S288c) OX=559292 GN=PMT2 PE=1 SV=2	0	31.377	11	7	7	7	759	86.8	7.71	27.68	7	1.179	0.24	0.00685449	2.16402	1.064	0.09	0.310662	0.507712
P23291	Casein kinase I homolog 1 OS=Saccharomyces cerevisiae (strain ATCC 204508 / S288c) OX=559292 GN=YCK1 PE=1 SV=1	0	31.363	20	8	8	6	538	61.7	9.04	27.4	8	0.979	-0.03	1	3.89273e-08	0.989	-0.02	0.852698	0.0692046
Q12329	Heat shock protein 42 OS=Saccharomyces cerevisiae (strain ATCC 204508 / S288c) OX=559292 GN=HSP42 PE=1 SV=1	0	31.336	22	8	11	8	375	42.8	5.08	35.46	8	1.261	0.33	0.147751	0.830468	1.001	0	0.955517	0.0197618
P36016	Heat shock protein 70 homolog LHS1 OS=Saccharomyces cerevisiae (strain ATCC 204508 / S288c) OX=559292 GN=LHS1 PE=1 SV=1	0	31.294	13	9	9	9	881	99.5	5.29	28.93	9	0.928	-0.11	0.471997	0.32606	0.92	-0.12	0.300267	0.522493
P45978	Protein SCD6 OS=Saccharomyces cerevisiae (strain ATCC 204508 / S288c) OX=559292 GN=SCD6 PE=1 SV=1	0	31.265	25	7	9	7	349	39.2	7.42	30.06	7	1.062	0.09	0.295221	0.529852	1.026	0.04	0.969186	0.0135927
P36018	GTP-binding protein YPT52 OS=Saccharomyces cerevisiae (strain ATCC 204508 / S288c) OX=559292 GN=YPT52 PE=1 SV=1	0	31.255	40	7	7	6	234	26.1	4.82	27.26	7	1.117	0.16	0.0538969	1.26844	1.008	0.01	0.997779	0.000965494
Q99216	Pre-rRNA-processing protein PNO1 OS=Saccharomyces cerevisiae (strain ATCC 204508 / S288c) OX=559292 GN=PNO1 PE=1 SV=1	0	31.221	19	6	8	6	274	30.3	9.07	30.4	6	0.938	-0.09	0.506885	0.29509	1	0	0.999862	5.9786e-05
P48415	COPII coat assembly protein SEC16 OS=Saccharomyces cerevisiae (strain ATCC 204508 / S288c) OX=559292 GN=SEC16 PE=1 SV=2	0	31.136	5	9	9	9	2195	241.5	5.38	24.27	9	1.148	0.2	0.0091337	2.03935	1.03	0.04	0.848801	0.0711943
Q04178	Hypoxanthine-guanine phosphoribosyltransferase OS=Saccharomyces cerevisiae (strain ATCC 204508 / S288c) OX=559292 GN=HPT1 PE=1 SV=1	0	31.114	33	6	7	6	221	25.2	5.69	28.47	6	0.876	-0.19	0.0460648	1.33663	1.007	0.01	0.903622	0.0440131
P40509	Coatomer subunit epsilon OS=Saccharomyces cerevisiae (strain ATCC 204508 / S288c) OX=559292 GN=SEC28 PE=1 SV=2	0	31.112	28	5	10	5	296	33.8	4.55	36.94	5	1.12	0.16	0.0347133	1.4595	1.035	0.05	0.671619	0.172877
P25644	DNA topoisomerase 2-associated protein PAT1 OS=Saccharomyces cerevisiae (strain ATCC 204508 / S288c) OX=559292 GN=PAT1 PE=1 SV=4	0	31.106	10	9	14	9	796	88.5	7.39	38.22	9	0.947	-0.08	0.0966822	1.01465	0.99	-0.01	0.919414	0.0364891
P39939	40S ribosomal protein S26-B OS=Saccharomyces cerevisiae (strain ATCC 204508 / S288c) OX=559292 GN=RPS26B PE=1 SV=1	0	30.975	45	7	30	1	119	13.4	10.9	61.56	7	1.348	0.43	0.00681568	2.16649	1.21	0.27	0.0874556	1.05821
P21538	DNA-binding protein REB1 OS=Saccharomyces cerevisiae (strain ATCC 204508 / S288c) OX=559292 GN=REB1 PE=1 SV=2	0	30.883	6	5	7	5	810	91.8	5.16	28.44	5	1.078	0.11	0.499335	0.301608	1.04	0.06	0.845312	0.0729829
P38112	ATP-dependent RNA helicase MAK5 OS=Saccharomyces cerevisiae (strain ATCC 204508 / S288c) OX=559292 GN=MAK5 PE=1 SV=1	0	30.813	9	6	9	6	773	87	8.4	31.53	6	1.067	0.09	0.230287	0.637731	1.063	0.09	0.242956	0.614473
Q12136	Something about silencing protein 10 OS=Saccharomyces cerevisiae (strain ATCC 204508 / S288c) OX=559292 GN=SAS10 PE=1 SV=1	0	30.757	15	6	7	6	610	70.2	4.69	23.97	6	1.079	0.11	0.122337	0.912443	1.12	0.16	0.107108	0.970179
P36010	Nucleoside diphosphate kinase OS=Saccharomyces cerevisiae (strain ATCC 204508 / S288c) OX=559292 GN=YNK1 PE=1 SV=1	0	30.648	46	6	8	6	153	17.2	8.6	26.99	6	0.909	-0.14	0.862518	0.064232	1.117	0.16	0.954072	0.020419
P29295	Casein kinase I homolog HRR25 OS=Saccharomyces cerevisiae (strain ATCC 204508 / S288c) OX=559292 GN=HRR25 PE=1 SV=1	0	30.557	18	6	8	5	494	57.3	9.26	34.09	6	0.973	-0.04	0.70047	0.15461	1.011	0.02	0.994126	0.00255852
P23595	Serine/threonine-protein phosphatase PP2A-2 catalytic subunit OS=Saccharomyces cerevisiae (strain ATCC 204508 / S288c) OX=559292 GN=PPH22 PE=1 SV=1	0	30.554	26	6	6	2	377	43	4.82	25.54	6	1.157	0.21	0.190204	0.720781	1.097	0.13	0.445387	0.351262
P13517	F-actin-capping protein subunit beta OS=Saccharomyces cerevisiae (strain ATCC 204508 / S288c) OX=559292 GN=CAP2 PE=1 SV=3	0	30.525	33	7	9	7	287	32.6	4.72	26.81	7	1.512	0.6	0.00581443	2.23549	1.239	0.31	0.125474	0.901447
P29478	Signal recognition particle subunit SEC65 OS=Saccharomyces cerevisiae (strain ATCC 204508 / S288c) OX=559292 GN=SEC65 PE=1 SV=1	0	30.464	34	7	12	7	273	31.2	9.07	32.59	7	1.1	0.14	0.0704293	1.15225	1.089	0.12	0.110227	0.957713
Q03103	Endoplasmic oxidoreductin-1 OS=Saccharomyces cerevisiae (strain ATCC 204508 / S288c) OX=559292 GN=ERO1 PE=1 SV=1	0	30.374	18	8	8	8	563	65	5.68	29.29	8	1.18	0.24	0.174385	0.75849	1.05	0.07	0.899759	0.0458737
P38427	Trehalose synthase complex regulatory subunit TSL1 OS=Saccharomyces cerevisiae (strain ATCC 204508 / S288c) OX=559292 GN=TSL1 PE=1 SV=1	0	30.305	8	6	8	5	1098	122.9	6.64	27.93	6	0.911	-0.13	0.265052	0.576668	0.829	-0.27	0.0341802	1.46623
P38260	Hsp70 nucleotide exchange factor FES1 OS=Saccharomyces cerevisiae (strain ATCC 204508 / S288c) OX=559292 GN=FES1 PE=1 SV=1	0	30.16	30	6	11	6	290	32.6	5.06	24.91	6	1.044	0.06	0.563053	0.249451	1.041	0.06	0.686437	0.163399
Q12514	General negative regulator of transcription subunit 5 OS=Saccharomyces cerevisiae (strain ATCC 204508 / S288c) OX=559292 GN=NOT5 PE=1 SV=1	0	30.149	18	8	8	8	560	65.8	5.34	27.4	8	1.032	0.05	0.804379	0.0945395	1.015	0.02	0.992666	0.00319685
P32332	Mitochondrial oxaloacetate transport protein OS=Saccharomyces cerevisiae (strain ATCC 204508 / S288c) OX=559292 GN=OAC1 PE=1 SV=1	0	30.015	23	7	8	7	324	35.1	9.55	26.13	7	1.013	0.02	0.995438	0.00198585	0.993	-0.01	0.995767	0.00184233
P39968	Vacuolar protein 8 OS=Saccharomyces cerevisiae (strain ATCC 204508 / S288c) OX=559292 GN=VAC8 PE=1 SV=3	0	29.989	19	7	8	7	578	63.2	5.14	26.01	7	1.162	0.22	0.00660982	2.17981	1.05	0.07	0.331404	0.479643
P39938	40S ribosomal protein S26-A OS=Saccharomyces cerevisiae (strain ATCC 204508 / S288c) OX=559292 GN=RPS26A PE=1 SV=1	0	29.832	45	7	30	1	119	13.5	10.76	61.1	7	0.936	-0.09	0.419691	0.37707	1.006	0.01	0.990448	0.00416851
P43555	Protein EMP47 OS=Saccharomyces cerevisiae (strain ATCC 204508 / S288c) OX=559292 GN=EMP47 PE=1 SV=1	0	29.818	19	6	7	6	445	50.3	5.97	30.88	6	1.018	0.03	0.817576	0.0874719	1.011	0.02	0.997821	0.000947505
P42935	Elongator complex protein 2 OS=Saccharomyces cerevisiae (strain ATCC 204508 / S288c) OX=559292 GN=ELP2 PE=1 SV=1	0	29.808	13	8	9	8	788	89.4	5.57	27.27	8	0.938	-0.09	0.319507	0.495519	0.941	-0.09	0.512227	0.290538
P13259	Choline-phosphate cytidylyltransferase OS=Saccharomyces cerevisiae (strain ATCC 204508 / S288c) OX=559292 GN=PCT1 PE=1 SV=2	0	29.801	15	7	9	7	424	49.4	8.7	32.62	7	0.987	-0.02	0.98545	0.00636525	1.019	0.03	0.873056	0.058958
P02309	Histone H4 OS=Saccharomyces cerevisiae (strain ATCC 204508 / S288c) OX=559292 GN=HHF1 PE=1 SV=2	0	29.751	57	6	8	6	103	11.4	11.36	26.08	6	1.163	0.22	0.073744	1.13227	1.29	0.37	0.0255347	1.59287
P35184	Ribosome assembly protein SQT1 OS=Saccharomyces cerevisiae (strain ATCC 204508 / S288c) OX=559292 GN=SQT1 PE=1 SV=2	0	29.714	20	7	11	7	431	47.1	4.46	32.75	7	1.08	0.11	0.0614098	1.21176	1.044	0.06	0.210914	0.675895
P69771	Vacuolar protein-sorting-associated protein 46 OS=Saccharomyces cerevisiae (strain ATCC 204508 / S288c) OX=559292 GN=DID2 PE=1 SV=1	0	29.665	35	7	7	7	204	23.1	6.87	26.31	7	1.065	0.09	0.674018	0.171329	1.044	0.06	0.99878	0.000530263
P25555	Single-strand telomeric DNA-binding protein GBP2 OS=Saccharomyces cerevisiae (strain ATCC 204508 / S288c) OX=559292 GN=GBP2 PE=1 SV=1	0	29.604	17	7	10	7	427	48.7	6.28	30.71	7	1.007	0.01	0.911038	0.0404635	1.059	0.08	0.584162	0.233467
Q03088	Styryl dye vacuolar localization protein 3 OS=Saccharomyces cerevisiae (strain ATCC 204508 / S288c) OX=559292 GN=SVL3 PE=1 SV=1	0	29.592	12	8	8	8	825	92.1	8.73	25.59	8	1.044	0.06	0.420632	0.376098	1.03	0.04	0.856997	0.0670208
O74700	Mitochondrial import inner membrane translocase subunit TIM9 OS=Saccharomyces cerevisiae (strain ATCC 204508 / S288c) OX=559292 GN=TIM9 PE=1 SV=1	0	29.541	56	5	8	5	87	10.2	8.18	30.94	5	1.22	0.29	0.514261	0.288816	1.076	0.11	0.610582	0.214256
P33750	Protein SOF1 OS=Saccharomyces cerevisiae (strain ATCC 204508 / S288c) OX=559292 GN=SOF1 PE=1 SV=1	0	29.483	16	7	9	7	489	56.8	9.41	24.83	7	1.004	0.01	0.913445	0.0393176	1.063	0.09	0.0660725	1.17998
Q03768	Protein GIR2 OS=Saccharomyces cerevisiae (strain ATCC 204508 / S288c) OX=559292 GN=GIR2 PE=1 SV=1	0	29.327	31	7	8	7	265	31	4.58	27.19	7	1.097	0.13	0.811405	0.0907622	1.106	0.15	0.742849	0.129099
Q00245	GTP-binding protein RHO3 OS=Saccharomyces cerevisiae (strain ATCC 204508 / S288c) OX=559292 GN=RHO3 PE=1 SV=2	0	29.236	37	7	7	7	231	25.3	5	26.5	7	1.118	0.16	0.00216857	2.66383	1.059	0.08	0.141956	0.847847
Q12532	Ribosome quality control complex subunit 2 OS=Saccharomyces cerevisiae (strain ATCC 204508 / S288c) OX=559292 GN=RQC2 PE=1 SV=1	0	29.196	9	8	10	8	1038	119	5.73	33.68	8	0.927	-0.11	0.366454	0.435981	0.947	-0.08	0.570484	0.243756
Q04792	Glutamate decarboxylase OS=Saccharomyces cerevisiae (strain ATCC 204508 / S288c) OX=559292 GN=GAD1 PE=1 SV=1	0	29.148	13	7	9	7	585	65.9	6.62	28.93	7	0.944	-0.08	0.533378	0.272965	0.874	-0.19	0.10751	0.96855
P33307	Importin alpha re-exporter OS=Saccharomyces cerevisiae (strain ATCC 204508 / S288c) OX=559292 GN=CSE1 PE=1 SV=2	0	29.132	12	8	8	8	960	109.3	5.22	25.5	8	1.015	0.02	0.949717	0.0224056	1.004	0.01	0.987675	0.00538587
Q07896	Nucleolar complex-associated protein 3 OS=Saccharomyces cerevisiae (strain ATCC 204508 / S288c) OX=559292 GN=NOC3 PE=1 SV=1	0	29.123	12	7	7	6	663	75.5	5.95	25.54	7	1.072	0.1	0.283944	0.546767	1.068	0.09	0.179333	0.746339
P49687	Nucleoporin NUP145 OS=Saccharomyces cerevisiae (strain ATCC 204508 / S288c) OX=559292 GN=NUP145 PE=1 SV=1	0	29.049	8	9	10	9	1317	145.6	5.74	27.64	9	0.956	-0.06	0.205551	0.687081	1.02	0.03	0.917032	0.0376156
P17106	Centromere-binding protein 1 OS=Saccharomyces cerevisiae (strain ATCC 204508 / S288c) OX=559292 GN=CBF1 PE=1 SV=2	0	29.048	17	6	8	6	351	39.4	5.03	35.02	6	1.02	0.03	0.944027	0.0250155	1.055	0.08	0.895125	0.0481162
P89105	RNA polymerase-associated protein CTR9 OS=Saccharomyces cerevisiae (strain ATCC 204508 / S288c) OX=559292 GN=CTR9 PE=1 SV=3	0	29.003	9	7	8	7	1077	124.6	6.3	23.05	7	0.958	-0.06	0.598669	0.222813	0.972	-0.04	0.988427	0.00505556
P38765	Uncharacterized isomerase YHI9 OS=Saccharomyces cerevisiae (strain ATCC 204508 / S288c) OX=559292 GN=YHI9 PE=1 SV=1	0	28.992	30	6	6	6	294	32.5	5.71	24.02	6	1.021	0.03	0.914103	0.039005	1.024	0.03	0.980253	0.00866194
P32445	Single-stranded DNA-binding protein RIM1, mitochondrial OS=Saccharomyces cerevisiae (strain ATCC 204508 / S288c) OX=559292 GN=RIM1 PE=1 SV=1	0	28.989	68	8	12	8	135	15.4	8.34	37.66	8	1.016	0.02	0.737862	0.132025	1.023	0.03	0.769924	0.113552
P36041	Protein EAP1 OS=Saccharomyces cerevisiae (strain ATCC 204508 / S288c) OX=559292 GN=EAP1 PE=1 SV=1	0	28.913	14	7	7	7	632	69.7	9.5	27.7	7	0.953	-0.07	0.112134	0.950264	0.997	0	0.933681	0.0298014
P00546	Cyclin-dependent kinase 1 OS=Saccharomyces cerevisiae (strain ATCC 204508 / S288c) OX=559292 GN=CDC28 PE=1 SV=1	0	28.91	22	7	8	6	298	34	8.35	27.14	7	0.908	-0.14	0.117192	0.931103	0.904	-0.15	0.111468	0.952848
Q06010	A-factor-processing enzyme OS=Saccharomyces cerevisiae (strain ATCC 204508 / S288c) OX=559292 GN=STE23 PE=1 SV=2	0	28.807	9	9	9	9	1027	117.5	6.73	23.88	9	1.097	0.13	0.0463205	1.33423	1.029	0.04	0.774501	0.110978
P23292	Casein kinase I homolog 2 OS=Saccharomyces cerevisiae (strain ATCC 204508 / S288c) OX=559292 GN=YCK2 PE=1 SV=1	0	28.73	17	7	11	5	546	62	9.07	43.9	7	1.065	0.09	0.238048	0.623335	1.079	0.11	0.365073	0.43762
P32461	2-(3-amino-3-carboxypropyl)histidine synthase subunit 2 OS=Saccharomyces cerevisiae (strain ATCC 204508 / S288c) OX=559292 GN=DPH2 PE=1 SV=1	0	28.695	16	5	5	5	534	59.7	5.08	23.76	5	0.938	-0.09	0.0716204	1.14496	1.013	0.02	0.993577	0.00279826
P46669	DNA-directed RNA polymerase I subunit RPA43 OS=Saccharomyces cerevisiae (strain ATCC 204508 / S288c) OX=559292 GN=RPA43 PE=1 SV=2	0	28.683	27	7	9	7	326	36.2	4.92	32.39	7	0.989	-0.02	0.706288	0.151018	1.032	0.05	0.496096	0.304434
P07274	Profilin OS=Saccharomyces cerevisiae (strain ATCC 204508 / S288c) OX=559292 GN=PFY1 PE=1 SV=2	0	28.57	39	4	14	4	126	13.7	5.8	52.93	4	0.912	-0.13	0.291059	0.536019	0.95	-0.07	0.781247	0.107212
Q08179	Mitochondrial distribution and morphology protein 38 OS=Saccharomyces cerevisiae (strain ATCC 204508 / S288c) OX=559292 GN=MDM38 PE=1 SV=1	0	28.511	11	4	5	4	573	65	7.77	22.07	4	1.048	0.07	0.60008	0.221791	1.056	0.08	0.586916	0.231424
P28495	F-actin-capping protein subunit alpha OS=Saccharomyces cerevisiae (strain ATCC 204508 / S288c) OX=559292 GN=CAP1 PE=1 SV=1	0	28.479	35	6	6	6	268	30.7	5.31	24.05	6	0.998	0	0.966443	0.0148236	0.946	-0.08	0.109719	0.959717
Q06709	Cytoplasmic 60S subunit biogenesis factor REH1 OS=Saccharomyces cerevisiae (strain ATCC 204508 / S288c) OX=559292 GN=REH1 PE=1 SV=1	0	28.383	14	6	9	6	432	49.7	7.66	31.32	6	1.059	0.08	0.0045245	2.34443	1.024	0.03	0.155538	0.808164
Q06493	LETM1 domain-containing protein YLH47, mitochondrial OS=Saccharomyces cerevisiae (strain ATCC 204508 / S288c) OX=559292 GN=YLH47 PE=1 SV=1	0	28.298	15	5	6	5	454	52.1	9.33	23.73	5	1.049	0.07	0.604034	0.218939	1.04	0.06	0.900638	0.0454496
Q02486	ARS-binding factor 2, mitochondrial OS=Saccharomyces cerevisiae (strain ATCC 204508 / S288c) OX=559292 GN=ABF2 PE=1 SV=1	0	28.286	37	9	12	9	183	21.5	9.69	32.27	9	1.181	0.24	0.0152206	1.81757	1.05	0.07	0.921812	0.0353577
P08679	Citrate synthase, peroxisomal OS=Saccharomyces cerevisiae (strain ATCC 204508 / S288c) OX=559292 GN=CIT2 PE=1 SV=1	0	28.255	16	6	6	6	460	51.4	6.38	21.37	6	1.203	0.27	0.0368295	1.4338	1.159	0.21	0.0660592	1.18007
P0CX81	Copper metallothionein 1-2 OS=Saccharomyces cerevisiae (strain ATCC 204508 / S288c) OX=559292 GN=CUP1-2 PE=1 SV=1	0	28.223	52	4	15	4	61	6.6	5.91	57.26	4	1.71	0.77	0.0356504	1.44794	1.389	0.47	0.137232	0.862544
Q04217	Probable ATP-dependent RNA helicase DHR1 OS=Saccharomyces cerevisiae (strain ATCC 204508 / S288c) OX=559292 GN=ECM16 PE=1 SV=1	0	28.219	7	8	8	8	1267	144.9	6.34	24.7	8	1.099	0.14	0.00418751	2.37804	1.059	0.08	0.0231955	1.6346
P36076	Coenzyme A biosynthesis protein 3 OS=Saccharomyces cerevisiae (strain ATCC 204508 / S288c) OX=559292 GN=CAB3 PE=1 SV=1	0	28.115	15	6	6	6	571	65.2	5.01	22.98	6	1.201	0.26	0.0631756	1.19945	1.084	0.12	0.719494	0.142973
Q04062	26S proteasome regulatory subunit RPN9 OS=Saccharomyces cerevisiae (strain ATCC 204508 / S288c) OX=559292 GN=RPN9 PE=1 SV=1	0	28.065	19	10	10	10	393	45.8	5.78	31.58	10	1.049	0.07	0.199056	0.701024	0.999	0	0.978438	0.00946671
Q02629	Nucleoporin NUP100/NSP100 OS=Saccharomyces cerevisiae (strain ATCC 204508 / S288c) OX=559292 GN=NUP100 PE=1 SV=1	0	28.005	9	5	7	5	959	99.9	9.36	25.29	5	0.912	-0.13	0.231444	0.635553	0.961	-0.06	0.809105	0.0919949
Q03771	Assembly chaperone of RPL4 OS=Saccharomyces cerevisiae (strain ATCC 204508 / S288c) OX=559292 GN=ACL4 PE=1 SV=1	0	27.916	16	5	6	5	387	42.9	4.35	26.51	5	1.109	0.15	0.0295784	1.52902	1.095	0.13	0.0544653	1.26388
P53313	Protein SDA1 OS=Saccharomyces cerevisiae (strain ATCC 204508 / S288c) OX=559292 GN=SDA1 PE=1 SV=1	0	27.876	9	5	7	5	767	86.6	6.93	28.8	5	0.998	0	0.994354	0.00245887	1.044	0.06	0.303615	0.517676
Q08732	Serine/threonine-protein kinase HRK1 OS=Saccharomyces cerevisiae (strain ATCC 204508 / S288c) OX=559292 GN=HRK1 PE=1 SV=1	0	27.827	9	5	6	5	759	85.6	7.31	26.36	5	1.135	0.18	0.308453	0.510811	1.057	0.08	0.936708	0.0283956
Q12518	Epsin-1 OS=Saccharomyces cerevisiae (strain ATCC 204508 / S288c) OX=559292 GN=ENT1 PE=1 SV=1	0	27.779	17	6	8	6	454	52.3	5.87	27.84	6	1.002	0	0.99996	1.73376e-05	1.01	0.01	0.971769	0.012437
P36068	SWI5-dependent HO expression protein 2 OS=Saccharomyces cerevisiae (strain ATCC 204508 / S288c) OX=559292 GN=SHE2 PE=1 SV=1	0	27.73	34	5	6	5	246	28.2	4.98	24.96	5	0.986	-0.02	0.966463	0.0148146	0.99	-0.01	0.991985	0.00349482
P49435	Adenine phosphoribosyltransferase 1 OS=Saccharomyces cerevisiae (strain ATCC 204508 / S288c) OX=559292 GN=APT1 PE=1 SV=3	0	27.579	29	4	11	4	187	20.6	5.1	38.09	4	1.134	0.18	0.633881	0.197992	1.199	0.26	0.193554	0.713198
P21801	Succinate dehydrogenase [ubiquinone] iron-sulfur subunit, mitochondrial OS=Saccharomyces cerevisiae (strain ATCC 204508 / S288c) OX=559292 GN=SDH2 PE=1 SV=1	0	27.538	22	5	6	5	266	30.2	8.82	19.22	5	0.852	-0.23	0.00510113	2.29233	0.852	-0.23	0.00633397	2.19832
P53741	UBP3-associated protein BRE5 OS=Saccharomyces cerevisiae (strain ATCC 204508 / S288c) OX=559292 GN=BRE5 PE=1 SV=1	0	27.517	17	6	6	6	515	57.6	9.11	25.3	6	1.039	0.05	0.316713	0.499335	0.978	-0.03	0.8092	0.0919441
P53200	Protein-lysine N-methyltransferase EFM5 OS=Saccharomyces cerevisiae (strain ATCC 204508 / S288c) OX=559292 GN=EFM5 PE=1 SV=2	0	27.478	32	7	9	7	248	28.6	4.89	31.89	7	0.995	-0.01	0.999996	1.70796e-06	1.042	0.06	0.445433	0.351217
P25654	UPF0587 protein YCR090C OS=Saccharomyces cerevisiae (strain ATCC 204508 / S288c) OX=559292 GN=YCR090C PE=1 SV=1	0	27.397	40	7	10	7	182	20.7	4.88	29.75	7	1.078	0.11	0.966625	0.0147419	1.008	0.01	0.936434	0.0285228
P48231	Tricalbin-2 OS=Saccharomyces cerevisiae (strain ATCC 204508 / S288c) OX=559292 GN=TCB2 PE=1 SV=1	0	27.378	8	6	7	6	1178	132.4	8.54	23.17	6	1.039	0.06	0.670732	0.173451	1.014	0.02	0.842489	0.074436
P52488	Ubiquitin-activating enzyme E1-like OS=Saccharomyces cerevisiae (strain ATCC 204508 / S288c) OX=559292 GN=UBA2 PE=1 SV=1	0	27.353	15	6	7	6	636	71.2	5.14	21.85	6	1.173	0.23	0.00437154	2.35937	1.139	0.19	0.00738233	2.13181
Q03124	Chromatin structure-remodeling complex subunit RSC9 OS=Saccharomyces cerevisiae (strain ATCC 204508 / S288c) OX=559292 GN=RSC9 PE=1 SV=1	0	27.188	18	8	9	8	581	65.2	7.83	19.86	8	0.957	-0.06	0.370571	0.431128	1.023	0.03	0.905136	0.0432862
P14164	ARS-binding factor 1 OS=Saccharomyces cerevisiae (strain ATCC 204508 / S288c) OX=559292 GN=ABF1 PE=1 SV=4	0	27.18	13	5	6	5	731	81.7	5.07	28.19	5	0.968	-0.05	0.872104	0.0594315	1.001	0	0.999928	3.12909e-05
P31384	CCR4-Not complex 3'-5'-exoribonuclease subunit Ccr4 OS=Saccharomyces cerevisiae (strain ATCC 204508 / S288c) OX=559292 GN=CCR4 PE=1 SV=2	0	27.061	11	9	9	9	837	94.6	6.84	24.07	9	0.946	-0.08	0.580534	0.236172	0.986	-0.02	0.973073	0.0118546
Q06106	Multiple RNA-binding domain-containing protein 1 OS=Saccharomyces cerevisiae (strain ATCC 204508 / S288c) OX=559292 GN=MRD1 PE=1 SV=1	0	27.053	10	6	7	6	887	101.1	6.55	28.09	6	0.911	-0.13	0.0307011	1.51285	0.973	-0.04	0.581488	0.235459
P27999	DNA-directed RNA polymerase II subunit RPB9 OS=Saccharomyces cerevisiae (strain ATCC 204508 / S288c) OX=559292 GN=RPB9 PE=1 SV=1	0	26.989	48	4	5	4	122	14.3	7.61	24.93	4	1.075	0.1	0.925968	0.033404	1.036	0.05	0.61322	0.212384
P22139	DNA-directed RNA polymerases I, II, and III subunit RPABC5 OS=Saccharomyces cerevisiae (strain ATCC 204508 / S288c) OX=559292 GN=RPB10 PE=1 SV=2	0	26.977	79	6	8	6	70	8.3	7.78	31.49	6	1.011	0.02	0.996478	0.00153209	0.998	0	0.845594	0.0728382
Q02784	Monothiol glutaredoxin-5, mitochondrial OS=Saccharomyces cerevisiae (strain ATCC 204508 / S288c) OX=559292 GN=GRX5 PE=1 SV=1	0	26.955	42	4	10	4	150	16.9	4.88	40.08	4	0.972	-0.04	0.838924	0.0762774	0.968	-0.05	0.995788	0.00183304
Q12165	ATP synthase subunit delta, mitochondrial OS=Saccharomyces cerevisiae (strain ATCC 204508 / S288c) OX=559292 GN=ATP16 PE=1 SV=1	0	26.944	40	5	9	4	160	17	6.55	37.69	5	0.779	-0.36	0.0758809	1.11987	0.813	-0.3	0.0518484	1.28526
P38264	SRP-independent targeting protein 3 OS=Saccharomyces cerevisiae (strain ATCC 204508 / S288c) OX=559292 GN=PHO88 PE=1 SV=1	0	26.882	31	7	9	7	188	21.1	9.19	25.49	7	1.238	0.31	0.000119024	3.92436	1.13	0.18	0.0080546	2.09396
P53091	DNA replication licensing factor MCM6 OS=Saccharomyces cerevisiae (strain ATCC 204508 / S288c) OX=559292 GN=MCM6 PE=1 SV=2	0	26.82	7	5	5	5	1017	112.9	5.16	19.84	5	1.003	0	1	9.35867e-08	0.956	-0.06	0.154772	0.810306
P19073	Cell division control protein 42 OS=Saccharomyces cerevisiae (strain ATCC 204508 / S288c) OX=559292 GN=CDC42 PE=1 SV=2	0	26.7	26	4	9	4	191	21.3	6.74	28.96	4	1.065	0.09	0.213104	0.671409	1.039	0.05	0.4287	0.367846
Q03769	Epsin-5 OS=Saccharomyces cerevisiae (strain ATCC 204508 / S288c) OX=559292 GN=ENT5 PE=1 SV=1	0	26.691	20	7	7	7	411	47.3	6.49	23.86	7	0.803	-0.32	0.0855692	1.06768	0.908	-0.14	0.459245	0.337956
P53281	LAS seventeen-binding protein 1 OS=Saccharomyces cerevisiae (strain ATCC 204508 / S288c) OX=559292 GN=LSB1 PE=1 SV=1	0	26.686	37	5	6	5	241	26.1	5.21	28.49	5	0.934	-0.1	0.201657	0.695387	1.01	0.02	0.995211	0.002085
Q05785	Epsin-2 OS=Saccharomyces cerevisiae (strain ATCC 204508 / S288c) OX=559292 GN=ENT2 PE=1 SV=1	0	26.68	16	7	8	7	613	71.8	5.47	26.99	7	1.086	0.12	0.0466601	1.33105	1.002	0	0.998654	0.000584906
Q12389	ATP-dependent RNA helicase DBP10 OS=Saccharomyces cerevisiae (strain ATCC 204508 / S288c) OX=559292 GN=DBP10 PE=1 SV=2	0	26.617	10	9	10	9	995	112.9	9.14	26.51	9	1.061	0.09	0.376236	0.42454	1.026	0.04	0.924856	0.0339257
P47103	Peptidyl-prolyl cis-trans isomerase CYP7 OS=Saccharomyces cerevisiae (strain ATCC 204508 / S288c) OX=559292 GN=CPR7 PE=1 SV=1	0	26.6	15	7	7	7	393	45.1	5.43	21.01	7	0.914	-0.13	0.0428007	1.36855	0.915	-0.13	0.0299216	1.52401
Q07451	Endoplasmic reticulum transmembrane protein 3 OS=Saccharomyces cerevisiae (strain ATCC 204508 / S288c) OX=559292 GN=YET3 PE=1 SV=1	0	26.584	26	5	6	5	203	22.9	7.14	20.82	5	1.158	0.21	0.0424415	1.37221	1.03	0.04	0.916745	0.0377513
P34217	RNA-binding protein PIN4 OS=Saccharomyces cerevisiae (strain ATCC 204508 / S288c) OX=559292 GN=PIN4 PE=1 SV=1	0	26.56	7	4	8	4	668	73.7	6.25	26.15	4	0.984	-0.02	0.946823	0.0237312	0.96	-0.06	0.63244	0.198981
Q06336	ADP-ribosylation factor-binding protein GGA1 OS=Saccharomyces cerevisiae (strain ATCC 204508 / S288c) OX=559292 GN=GGA1 PE=1 SV=1	0	26.537	16	6	6	6	557	62.3	5.62	21.23	6	0.971	-0.04	0.944996	0.0245702	0.952	-0.07	0.821861	0.0852016
P25369	LAS seventeen-binding protein 5 OS=Saccharomyces cerevisiae (strain ATCC 204508 / S288c) OX=559292 GN=LSB5 PE=1 SV=3	0	26.525	22	5	7	5	354	39.8	5.53	25.14	5	1.293	0.37	0.0214553	1.66847	1.184	0.24	0.3832	0.416574
P53551	Histone H1 OS=Saccharomyces cerevisiae (strain ATCC 204508 / S288c) OX=559292 GN=HHO1 PE=1 SV=1	0	26.486	24	6	7	6	258	27.8	10.21	24.33	6	1.201	0.26	0.00942248	2.02583	1.173	0.23	0.00705464	2.15153
P40525	60S ribosomal protein L34-B OS=Saccharomyces cerevisiae (strain ATCC 204508 / S288c) OX=559292 GN=RPL34B PE=1 SV=1	0	26.454	54	9	26	9	121	13.6	10.83	67.17	9	1.008	0.01	0.885171	0.0529726	1	0	0.999694	0.000133117
P32583	Suppressor protein SRP40 OS=Saccharomyces cerevisiae (strain ATCC 204508 / S288c) OX=559292 GN=SRP40 PE=1 SV=2	0	26.44	18	6	6	6	406	41	4.35	26.41	6	0.884	-0.18	0.318931	0.496303	1.043	0.06	0.961512	0.0170455
P04037	Cytochrome c oxidase subunit 4, mitochondrial OS=Saccharomyces cerevisiae (strain ATCC 204508 / S288c) OX=559292 GN=COX4 PE=1 SV=1	0	26.393	39	4	7	4	155	17.1	6.9	24.44	4	1.106	0.15	0.877949	0.0565308	0.967	-0.05	0.999824	7.62635e-05
P40545	1-(5-phosphoribosyl)-5-[(5-phosphoribosylamino)methylideneamino] imidazole-4-carboxamide isomerase OS=Saccharomyces cerevisiae (strain ATCC 204508 / S288c) OX=559292 GN=HIS6 PE=1 SV=1	0	26.379	28	6	7	6	261	29.5	5.9	23.04	6	1.255	0.33	0.00391094	2.40772	1.189	0.25	0.0220969	1.65567
P48015	Aminomethyltransferase, mitochondrial OS=Saccharomyces cerevisiae (strain ATCC 204508 / S288c) OX=559292 GN=GCV1 PE=1 SV=2	0	26.379	21	5	7	5	400	44.4	8.84	21.11	5	0.902	-0.15	0.00607074	2.21676	0.938	-0.09	0.0695277	1.15784
P38281	Actin patches distal protein 1 OS=Saccharomyces cerevisiae (strain ATCC 204508 / S288c) OX=559292 GN=APD1 PE=1 SV=1	0	26.352	23	6	7	6	316	35.7	7.18	28.14	6	1.017	0.02	0.960204	0.0176367	0.998	0	0.830375	0.0807259
P43535	Protein GCN20 OS=Saccharomyces cerevisiae (strain ATCC 204508 / S288c) OX=559292 GN=GCN20 PE=1 SV=1	0	26.349	12	6	7	6	752	85	6.25	21.01	6	0.99	-0.01	0.859684	0.0656611	1.021	0.03	0.900216	0.0456533
Q04728	Arginine biosynthesis bifunctional protein ArgJ, mitochondrial OS=Saccharomyces cerevisiae (strain ATCC 204508 / S288c) OX=559292 GN=ARG7 PE=1 SV=1	0	26.324	18	8	9	8	441	47.8	7.14	27.49	8	1.037	0.05	0.388594	0.410504	1.033	0.05	0.568347	0.245386
P38074	Protein arginine N-methyltransferase 1 OS=Saccharomyces cerevisiae (strain ATCC 204508 / S288c) OX=559292 GN=HMT1 PE=1 SV=1	0	26.25	27	7	7	7	348	39.8	5.48	25.36	7	1.007	0.01	0.987238	0.00557802	1.251	0.32	0.00490358	2.30949
P32472	Peptidyl-prolyl cis-trans isomerase FPR2 OS=Saccharomyces cerevisiae (strain ATCC 204508 / S288c) OX=559292 GN=FPR2 PE=1 SV=1	0	26.188	52	5	5	5	135	14.5	5.5	21.37	5	0.943	-0.08	0.769134	0.113998	1.04	0.06	0.999956	1.9093e-05
P53152	Ubiquitin-conjugating enzyme variant MMS2 OS=Saccharomyces cerevisiae (strain ATCC 204508 / S288c) OX=559292 GN=MMS2 PE=1 SV=1	0	26.176	55	6	8	6	137	15.5	6.77	26.88	6	1.006	0.01	0.991993	0.00349129	0.981	-0.03	0.998791	0.000525501
Q07418	Peroxisomal membrane protein import receptor PEX19 OS=Saccharomyces cerevisiae (strain ATCC 204508 / S288c) OX=559292 GN=PEX19 PE=1 SV=2	0	26.17	24	5	6	5	342	38.7	4.39	19.52	5	1.018	0.03	0.974686	0.0111351	0.974	-0.04	0.987752	0.00535216
P25045	Serine palmitoyltransferase 1 OS=Saccharomyces cerevisiae (strain ATCC 204508 / S288c) OX=559292 GN=LCB1 PE=1 SV=2	0	26.116	17	7	7	7	558	62.2	6.18	21.08	7	1.115	0.16	0.0207123	1.68377	1.106	0.15	0.125149	0.902573
P20434	DNA-directed RNA polymerases I, II, and III subunit RPABC1 OS=Saccharomyces cerevisiae (strain ATCC 204508 / S288c) OX=559292 GN=RPB5 PE=1 SV=1	0	26.116	36	6	11	6	215	25.1	9.1	32.14	6	0.994	-0.01	0.998874	0.000489132	1.04	0.06	0.496725	0.303884
P34227	Peroxiredoxin PRX1, mitochondrial OS=Saccharomyces cerevisiae (strain ATCC 204508 / S288c) OX=559292 GN=PRX1 PE=1 SV=1	0	26.095	30	8	9	8	261	29.5	8.87	28.83	8	0.872	-0.2	0.128172	0.892207	0.801	-0.32	0.0258309	1.58786
P32319	Vacuolar protein sorting/targeting protein VPS10 OS=Saccharomyces cerevisiae (strain ATCC 204508 / S288c) OX=559292 GN=PEP1 PE=1 SV=1	0	26.084	5	7	7	6	1579	177.7	4.89	24.22	7	1.204	0.27	0.000565177	3.24782	1.047	0.07	0.403622	0.394025
P32353	Delta(7)-sterol 5(6)-desaturase OS=Saccharomyces cerevisiae (strain ATCC 204508 / S288c) OX=559292 GN=ERG3 PE=1 SV=1	0	26.063	10	5	8	5	365	42.7	7.69	25.31	5	1.048	0.07	0.937852	0.0278655	0.955	-0.07	0.897764	0.0468377
P40477	Nucleoporin NUP159 OS=Saccharomyces cerevisiae (strain ATCC 204508 / S288c) OX=559292 GN=NUP159 PE=1 SV=1	0	26.009	6	6	6	6	1460	158.8	4.83	18.95	6	0.982	-0.03	0.995997	0.00174214	0.98	-0.03	0.999999	2.62082e-07
P43621	Coatomer subunit delta OS=Saccharomyces cerevisiae (strain ATCC 204508 / S288c) OX=559292 GN=RET2 PE=1 SV=3	0	25.945	10	8	9	8	546	60.6	5.2	26.26	8	1.203	0.27	0.000431535	3.36498	1.052	0.07	0.261994	0.581709
P04046	Amidophosphoribosyltransferase OS=Saccharomyces cerevisiae (strain ATCC 204508 / S288c) OX=559292 GN=ADE4 PE=1 SV=2	0	25.94	15	7	8	7	510	56.7	6.28	21.76	7	0.926	-0.11	0.0501437	1.29978	0.99	-0.01	0.898822	0.0463262
P39985	rDNA transcriptional regulator POL5 OS=Saccharomyces cerevisiae (strain ATCC 204508 / S288c) OX=559292 GN=POL5 PE=1 SV=1	0	25.925	9	8	8	7	1022	115.8	5.33	24.05	8	1.062	0.09	0.113967	0.943222	1.053	0.07	0.425008	0.371603
P06782	Carbon catabolite-derepressing protein kinase OS=Saccharomyces cerevisiae (strain ATCC 204508 / S288c) OX=559292 GN=SNF1 PE=1 SV=1	0	25.913	14	7	7	7	633	72	6.65	22.88	7	0.997	0	0.970846	0.0128496	0.99	-0.01	0.873274	0.0588496
P15424	ATP-dependent RNA helicase MSS116, mitochondrial OS=Saccharomyces cerevisiae (strain ATCC 204508 / S288c) OX=559292 GN=MSS116 PE=1 SV=1	0	25.867	10	6	9	6	664	76.2	8.98	20.71	6	0.963	-0.05	0.717836	0.143975	1.006	0.01	0.999983	7.36671e-06
P11353	Oxygen-dependent coproporphyrinogen-III oxidase OS=Saccharomyces cerevisiae (strain ATCC 204508 / S288c) OX=559292 GN=HEM13 PE=1 SV=2	0	25.808	27	7	7	7	328	37.7	6.8	24.1	7	0.668	-0.58	0.00380161	2.42003	0.839	-0.25	0.0685081	1.16426	Met-loss [N-Term]
P15731	Ubiquitin-conjugating enzyme E2 4 OS=Saccharomyces cerevisiae (strain ATCC 204508 / S288c) OX=559292 GN=UBC4 PE=1 SV=1	0	25.68	42	4	7	4	148	16.4	6.52	28.99	4	1.113	0.15	0.0229086	1.64	1.093	0.13	0.0451305	1.34553
Q05029	Protein BCH1 OS=Saccharomyces cerevisiae (strain ATCC 204508 / S288c) OX=559292 GN=BCH1 PE=1 SV=1	0	25.656	16	7	8	7	724	82	5.36	22.43	7	1.063	0.09	0.730314	0.13649	1.067	0.09	0.497756	0.302983
P40471	NADPH-dependent 1-acyldihydroxyacetone phosphate reductase OS=Saccharomyces cerevisiae (strain ATCC 204508 / S288c) OX=559292 GN=AYR1 PE=1 SV=1	0	25.591	31	5	5	5	297	32.8	9.16	23.34	5	0.825	-0.28	0.000501644	3.2996	0.881	-0.18	0.00971197	2.01269
Q99297	Mitochondrial 2-oxodicarboxylate carrier 2 OS=Saccharomyces cerevisiae (strain ATCC 204508 / S288c) OX=559292 GN=ODC2 PE=1 SV=1	0	25.564	25	6	7	6	307	34	9.7	25.83	6	0.893	-0.16	0.277667	0.556475	0.935	-0.1	0.434979	0.361531
Q12068	NADPH-dependent methylglyoxal reductase GRE2 OS=Saccharomyces cerevisiae (strain ATCC 204508 / S288c) OX=559292 GN=GRE2 PE=1 SV=1	0	25.535	23	8	8	8	342	38.1	6.15	24.32	8	0.997	0	0.997212	0.00121256	0.967	-0.05	0.999708	0.000126876
Q12017	Phosducin-like protein 2 OS=Saccharomyces cerevisiae (strain ATCC 204508 / S288c) OX=559292 GN=PLP2 PE=1 SV=1	0	25.517	22	5	8	5	286	32.8	4.72	22.79	5	0.918	-0.12	0.0486711	1.31273	0.983	-0.03	0.778797	0.108575
P25582	27S pre-rRNA (guanosine(2922)-2'-O)-methyltransferase OS=Saccharomyces cerevisiae (strain ATCC 204508 / S288c) OX=559292 GN=SPB1 PE=1 SV=2	0	25.513	9	6	8	6	841	96.4	8.03	21.93	6	1.038	0.05	0.24756	0.60632	1.102	0.14	0.0173186	1.76149
P38063	Ribose-phosphate pyrophosphokinase 4 OS=Saccharomyces cerevisiae (strain ATCC 204508 / S288c) OX=559292 GN=PRS4 PE=1 SV=3	0	25.377	21	6	7	3	326	35.7	6.39	24.35	6	0.899	-0.15	0.0641133	1.19305	0.934	-0.1	0.418488	0.378317
P49166	60S ribosomal protein L37-A OS=Saccharomyces cerevisiae (strain ATCC 204508 / S288c) OX=559292 GN=RPL37A PE=1 SV=2	0	25.214	55	6	17	3	88	9.8	11.63	45.07	6	1.276	0.35	0.00677272	2.16924	1.251	0.32	0.0177654	1.75042
P38286	Very-long-chain 3-oxoacyl-CoA reductase OS=Saccharomyces cerevisiae (strain ATCC 204508 / S288c) OX=559292 GN=IFA38 PE=1 SV=1	0	25.16	20	4	5	4	347	38.7	9.48	20.62	4	0.986	-0.02	0.999847	6.63343e-05	1.025	0.04	0.999862	5.9829e-05
P32386	ATP-dependent bile acid permease OS=Saccharomyces cerevisiae (strain ATCC 204508 / S288c) OX=559292 GN=YBT1 PE=1 SV=2	0	25.12	4	6	6	6	1661	189	8.09	20.12	6	1.025	0.04	0.967506	0.0143463	0.973	-0.04	1	1.22392e-07
P47089	Translation machinery-associated protein 22 OS=Saccharomyces cerevisiae (strain ATCC 204508 / S288c) OX=559292 GN=TMA22 PE=1 SV=1	0	25.11	33	6	6	6	198	22.5	8.6	25.54	6	0.937	-0.09	0.533469	0.272891	0.955	-0.07	0.998716	0.000558029
P22517	Calcium/calmodulin-dependent protein kinase II OS=Saccharomyces cerevisiae (strain ATCC 204508 / S288c) OX=559292 GN=CMK2 PE=1 SV=2	0	24.997	17	6	6	5	447	50.4	6.04	20.5	6	1.039	0.05	0.0272456	1.5647	0.991	-0.01	0.932876	0.030176
P38883	Pre-rRNA-processing protein RIX1 OS=Saccharomyces cerevisiae (strain ATCC 204508 / S288c) OX=559292 GN=RIX1 PE=1 SV=2	0	24.991	8	4	10	4	763	86.7	5.62	28.28	4	0.845	-0.24	0.0341852	1.46616	0.895	-0.16	0.139237	0.856244
P01119	Ras-like protein 1 OS=Saccharomyces cerevisiae (strain ATCC 204508 / S288c) OX=559292 GN=RAS1 PE=1 SV=2	0	24.956	24	7	10	7	309	34.3	5.38	30.71	7	1.266	0.34	0.0137823	1.86068	1.182	0.24	0.179862	0.745061
P47169	Sulfite reductase [NADPH] subunit beta OS=Saccharomyces cerevisiae (strain ATCC 204508 / S288c) OX=559292 GN=MET5 PE=1 SV=1	0	24.901	6	6	8	5	1442	161.1	5.49	23.74	6	0.951	-0.07	0.227816	0.642415	0.941	-0.09	0.167539	0.775884	Met-loss [N-Term]
Q06053	tRNA-dihydrouridine(47) synthase [NAD(P)(+)] OS=Saccharomyces cerevisiae (strain ATCC 204508 / S288c) OX=559292 GN=DUS3 PE=1 SV=2	0	24.899	15	8	8	8	668	76.5	7.42	18.73	8	1.073	0.1	0.220018	0.657541	1.055	0.08	0.500544	0.300557
P47037	Structural maintenance of chromosomes protein 3 OS=Saccharomyces cerevisiae (strain ATCC 204508 / S288c) OX=559292 GN=SMC3 PE=1 SV=1	0	24.882	8	7	9	7	1230	141.3	5.81	19.83	7	1.075	0.1	0.0668779	1.17472	1.047	0.07	0.172684	0.762748
O13563	26S proteasome regulatory subunit RPN13 OS=Saccharomyces cerevisiae (strain ATCC 204508 / S288c) OX=559292 GN=RPN13 PE=1 SV=1	0	24.83	32	4	10	4	156	17.9	4.53	27.05	4	1.166	0.22	0.0668057	1.17519	1.098	0.14	0.569756	0.244311
Q99257	mRNA export factor MEX67 OS=Saccharomyces cerevisiae (strain ATCC 204508 / S288c) OX=559292 GN=MEX67 PE=1 SV=1	0	24.822	13	6	8	6	599	67.3	9.2	29.32	6	0.893	-0.16	0.0765061	1.1163	0.962	-0.06	0.609064	0.215337
P32769	Elongation factor 1 alpha-like protein OS=Saccharomyces cerevisiae (strain ATCC 204508 / S288c) OX=559292 GN=HBS1 PE=1 SV=2	0	24.691	15	5	5	5	611	68.7	5.36	22.06	5	1.057	0.08	0.492237	0.307826	1.066	0.09	0.370312	0.431432
P81449	ATP synthase subunit e, mitochondrial OS=Saccharomyces cerevisiae (strain ATCC 204508 / S288c) OX=559292 GN=TIM11 PE=1 SV=2	0	24.681	55	5	7	5	96	10.9	6.1	28.19	5	0.912	-0.13	0.435688	0.360824	0.865	-0.21	0.220159	0.657264
P32794	ATPase family gene 2 protein OS=Saccharomyces cerevisiae (strain ATCC 204508 / S288c) OX=559292 GN=AFG2 PE=1 SV=1	0	24.66	12	7	8	6	780	84.7	5.71	23.42	7	1.065	0.09	0.301878	0.520168	1.053	0.07	0.513617	0.28936
Q06679	U3 small nucleolar RNA-associated protein 4 OS=Saccharomyces cerevisiae (strain ATCC 204508 / S288c) OX=559292 GN=UTP4 PE=1 SV=1	0	24.635	11	9	10	9	776	87.7	6.57	23.98	9	1.042	0.06	0.182574	0.738562	1.045	0.06	0.43853	0.358001
P08018	MAP kinase kinase PBS2 OS=Saccharomyces cerevisiae (strain ATCC 204508 / S288c) OX=559292 GN=PBS2 PE=1 SV=4	0	24.611	14	6	6	6	668	72.7	9.01	19.15	6	0.898	-0.15	0.402148	0.395614	0.951	-0.07	0.596049	0.224718
Q12434	Rho GDP-dissociation inhibitor OS=Saccharomyces cerevisiae (strain ATCC 204508 / S288c) OX=559292 GN=RDI1 PE=1 SV=1	0	24.61	33	5	6	5	202	23.1	6.04	25.4	5	1.221	0.29	0.0686445	1.16339	1.1	0.14	0.709869	0.148822
P22276	DNA-directed RNA polymerase III subunit RPC2 OS=Saccharomyces cerevisiae (strain ATCC 204508 / S288c) OX=559292 GN=RET1 PE=1 SV=2	0	24.553	7	6	6	6	1149	129.4	8.18	23.27	6	0.844	-0.24	0.0794376	1.09997	0.842	-0.25	0.245693	0.609607
Q07381	Ribosome biogenesis protein TSR1 OS=Saccharomyces cerevisiae (strain ATCC 204508 / S288c) OX=559292 GN=TSR1 PE=1 SV=1	0	24.525	10	6	7	6	788	90.7	5.74	24.79	6	0.955	-0.07	0.424481	0.372142	1.006	0.01	0.966844	0.0146438
P11986	Inositol-3-phosphate synthase OS=Saccharomyces cerevisiae (strain ATCC 204508 / S288c) OX=559292 GN=INO1 PE=1 SV=3	0	24.521	15	6	6	6	533	59.6	5.92	20.54	6	1.066	0.09	0.962392	0.0166481	1.218	0.28	0.723926	0.140306
P22133	Malate dehydrogenase, cytoplasmic OS=Saccharomyces cerevisiae (strain ATCC 204508 / S288c) OX=559292 GN=MDH2 PE=1 SV=2	0	24.512	17	5	6	5	377	40.7	6.9	19.28	5	1.004	0.01	0.997583	0.0010511	0.886	-0.18	0.137955	0.860264
P52893	Probable alanine aminotransferase, mitochondrial OS=Saccharomyces cerevisiae (strain ATCC 204508 / S288c) OX=559292 GN=ALT1 PE=1 SV=1	0	24.496	11	6	6	6	592	66.4	7.02	20.36	6	1.104	0.14	0.0853342	1.06888	1.018	0.03	0.822912	0.0846465
P40513	Mitochondrial acidic protein MAM33 OS=Saccharomyces cerevisiae (strain ATCC 204508 / S288c) OX=559292 GN=MAM33 PE=1 SV=1	0	24.386	24	5	8	5	266	30.1	4.58	32.22	5	0.924	-0.11	0.24286	0.614644	0.926	-0.11	0.380723	0.419391
P46971	Dolichyl-phosphate-mannose--protein mannosyltransferase 4 OS=Saccharomyces cerevisiae (strain ATCC 204508 / S288c) OX=559292 GN=PMT4 PE=1 SV=1	0	24.378	10	6	6	6	762	87.9	6.93	20.94	6	0.876	-0.19	0.251872	0.59882	0.939	-0.09	0.892197	0.0495393
P38069	Alpha-1,2-mannosyltransferase MNN2 OS=Saccharomyces cerevisiae (strain ATCC 204508 / S288c) OX=559292 GN=MNN2 PE=1 SV=1	0	24.33	12	5	5	5	597	67.7	6.27	20.71	5	1.076	0.11	0.264183	0.578095	1.018	0.03	0.590945	0.228453
P20448	ATP-dependent RNA helicase HCA4 OS=Saccharomyces cerevisiae (strain ATCC 204508 / S288c) OX=559292 GN=HCA4 PE=1 SV=2	0	24.246	10	7	7	7	770	87.1	7.42	22.43	7	1.003	0	1	2.12315e-07	1.05	0.07	0.145839	0.836126
P32505	Nuclear polyadenylated RNA-binding protein NAB2 OS=Saccharomyces cerevisiae (strain ATCC 204508 / S288c) OX=559292 GN=NAB2 PE=1 SV=1	0	24.227	13	9	9	9	525	58.3	8.12	25.12	9	1.037	0.05	0.517233	0.286314	0.964	-0.05	0.999578	0.00018332
P51402	60S ribosomal protein L37-B OS=Saccharomyces cerevisiae (strain ATCC 204508 / S288c) OX=559292 GN=RPL37B PE=1 SV=2	0	24.164	55	7	12	4	88	9.9	11.8	34.04	7	1.075	0.1	0.0633634	1.19816	1.056	0.08	0.280552	0.551986
Q12018	Cell division control protein 53 OS=Saccharomyces cerevisiae (strain ATCC 204508 / S288c) OX=559292 GN=CDC53 PE=1 SV=1	0	24.118	10	6	7	6	815	93.9	8.41	24.06	6	0.946	-0.08	0.344049	0.46338	1.017	0.02	0.960821	0.0173574
P32891	D-lactate dehydrogenase [cytochrome] 1, mitochondrial OS=Saccharomyces cerevisiae (strain ATCC 204508 / S288c) OX=559292 GN=DLD1 PE=1 SV=2	0	24.051	12	6	7	6	587	65.3	6.83	20.82	6	0.938	-0.09	0.654578	0.184038	0.915	-0.13	0.415617	0.381307
P38755	Oxysterol-binding protein homolog 7 OS=Saccharomyces cerevisiae (strain ATCC 204508 / S288c) OX=559292 GN=OSH7 PE=1 SV=1	0	23.983	16	7	8	5	437	49.8	7.23	23.99	7	1.049	0.07	0.626149	0.203322	1.032	0.05	0.941114	0.0263579
P17157	Cyclin-dependent protein kinase PHO85 OS=Saccharomyces cerevisiae (strain ATCC 204508 / S288c) OX=559292 GN=PHO85 PE=1 SV=2	0	23.905	23	6	7	5	305	34.9	8.22	23.24	6	1.036	0.05	0.962971	0.016387	0.966	-0.05	0.76742	0.114967
P51996	GTP-binding protein YPT32/YPT11 OS=Saccharomyces cerevisiae (strain ATCC 204508 / S288c) OX=559292 GN=YPT32 PE=1 SV=3	0	23.819	34	6	6	2	222	24.5	5.49	22.04	6	0.849	-0.24	0.0345808	1.46116	0.873	-0.2	0.178641	0.748018
P50109	Protein PSP2 OS=Saccharomyces cerevisiae (strain ATCC 204508 / S288c) OX=559292 GN=PSP2 PE=1 SV=2	0	23.803	15	5	6	5	593	65.5	8.73	16	5	0.89	-0.17	0.0258596	1.58738	0.964	-0.05	0.930319	0.0313683
Q08235	Ribosome biogenesis protein BRX1 OS=Saccharomyces cerevisiae (strain ATCC 204508 / S288c) OX=559292 GN=BRX1 PE=1 SV=2	0	23.787	30	7	7	7	291	33.5	9.29	21.55	7	1.023	0.03	0.752932	0.123244	0.998	0	0.992911	0.00308965	Met-loss [N-Term]
P04912	Histone H2A.2 OS=Saccharomyces cerevisiae (strain ATCC 204508 / S288c) OX=559292 GN=HTA2 PE=1 SV=2	0	23.721	35	5	13	5	132	14	10.67	37.47	5	1.333	0.41	0.015419	1.81194	1.222	0.29	0.125864	0.900098
Q07897	Protein CMS1 OS=Saccharomyces cerevisiae (strain ATCC 204508 / S288c) OX=559292 GN=CMS1 PE=1 SV=1	0	23.708	23	5	8	5	291	33.4	8.19	20.39	5	0.9	-0.15	0.150738	0.821778	0.995	-0.01	0.98003	0.00876084
P38793	tRNA (guanine(37)-N1)-methyltransferase OS=Saccharomyces cerevisiae (strain ATCC 204508 / S288c) OX=559292 GN=TRM5 PE=1 SV=1	0	23.697	19	7	12	7	499	56.5	8.85	25.3	7	1.056	0.08	0.101619	0.993024	1.036	0.05	0.347554	0.458978
P48582	Vacuolar-sorting protein BRO1 OS=Saccharomyces cerevisiae (strain ATCC 204508 / S288c) OX=559292 GN=BRO1 PE=1 SV=2	0	23.676	8	6	6	6	844	97.2	5.4	22.96	6	0.97	-0.04	0.910686	0.0406313	0.969	-0.05	0.426174	0.370413
P36516	54S ribosomal protein L3, mitochondrial OS=Saccharomyces cerevisiae (strain ATCC 204508 / S288c) OX=559292 GN=MRPL3 PE=1 SV=2	0	23.657	22	8	10	8	390	44	9.42	25.44	8	1.04	0.06	0.699299	0.155337	0.991	-0.01	0.99912	0.000382209	Met-loss [N-Term]
P47044	LOG family protein YJL055W OS=Saccharomyces cerevisiae (strain ATCC 204508 / S288c) OX=559292 GN=YJL055W PE=1 SV=1	0	23.63	22	4	5	4	245	26.8	5.62	21.5	4	1.03	0.04	0.605117	0.218161	1.038	0.05	0.395751	0.402578
P38439	RNA polymerase-associated protein LEO1 OS=Saccharomyces cerevisiae (strain ATCC 204508 / S288c) OX=559292 GN=LEO1 PE=1 SV=1	0	23.62	15	6	7	6	464	53.9	4.45	26.44	6	1.163	0.22	0.000701099	3.15422	1.08	0.11	0.0808538	1.0923
Q06704	Golgin IMH1 OS=Saccharomyces cerevisiae (strain ATCC 204508 / S288c) OX=559292 GN=IMH1 PE=1 SV=1	0	23.574	11	7	10	7	911	105.2	5.63	28.45	7	1.061	0.09	0.529362	0.276247	0.985	-0.02	0.838627	0.0764312
P53550	m7GpppN-mRNA hydrolase OS=Saccharomyces cerevisiae (strain ATCC 204508 / S288c) OX=559292 GN=DCP2 PE=1 SV=1	0	23.565	7	6	7	6	970	108.6	5.88	22.88	6	1.169	0.22	0.0165578	1.781	1.115	0.16	0.130897	0.88307
P20049	Prephenate dehydrogenase [NADP(+)] OS=Saccharomyces cerevisiae (strain ATCC 204508 / S288c) OX=559292 GN=TYR1 PE=1 SV=2	0	23.554	19	7	7	7	452	50.9	6.6	20.91	7	1.062	0.09	0.15328	0.814516	1.015	0.02	0.997469	0.00110051
O43137	Uncharacterized protein YBR085C-A OS=Saccharomyces cerevisiae (strain ATCC 204508 / S288c) OX=559292 GN=YBR085C-A PE=1 SV=1	0	23.553	49	4	10	4	85	9.4	5.35	28.26	4	0.941	-0.09	0.567871	0.24575	0.854	-0.23	0.64706	0.189055
P40483	Putative zinc metalloproteinase YIL108W OS=Saccharomyces cerevisiae (strain ATCC 204508 / S288c) OX=559292 GN=YIL108W PE=1 SV=1	0	23.532	12	6	6	6	696	77.4	7.5	19.75	6	0.909	-0.14	0.0761619	1.11826	0.864	-0.21	0.0302104	1.51984
P06115	Catalase T OS=Saccharomyces cerevisiae (strain ATCC 204508 / S288c) OX=559292 GN=CTT1 PE=1 SV=3	0	23.486	12	6	6	6	562	64.5	6.54	22.1	6	1.152	0.2	0.722825	0.140967	0.938	-0.09	0.949168	0.0226569
P32657	Chromo domain-containing protein 1 OS=Saccharomyces cerevisiae (strain ATCC 204508 / S288c) OX=559292 GN=CHD1 PE=1 SV=1	0	23.454	6	7	7	7	1468	168.1	6.51	18.79	7	1.093	0.13	0.00511546	2.29112	1.052	0.07	0.0748614	1.12574
Q07688	Phosphorelay intermediate protein YPD1 OS=Saccharomyces cerevisiae (strain ATCC 204508 / S288c) OX=559292 GN=YPD1 PE=1 SV=1	0	23.454	44	7	9	7	167	19.2	4.73	25.16	7	0.894	-0.16	0.549627	0.259932	0.803	-0.32	0.562205	0.250105
P25043	Proteasome subunit beta type-2 OS=Saccharomyces cerevisiae (strain ATCC 204508 / S288c) OX=559292 GN=PUP1 PE=1 SV=1	0	23.434	21	5	7	5	261	28.3	6.61	21.43	5	1.039	0.05	0.494567	0.305775	1.012	0.02	0.953728	0.0205756
Q06580	Myosin light chain 2 OS=Saccharomyces cerevisiae (strain ATCC 204508 / S288c) OX=559292 GN=MLC2 PE=1 SV=1	0	23.42	45	5	6	5	163	18.5	4.44	24.3	5	0.948	-0.08	0.563097	0.249417	0.987	-0.02	0.982906	0.0074882
P16622	Ferrochelatase, mitochondrial OS=Saccharomyces cerevisiae (strain ATCC 204508 / S288c) OX=559292 GN=HEM15 PE=1 SV=1	0	23.402	18	5	7	5	393	44.6	9.03	19.7	5	0.901	-0.15	0.00260424	2.58432	0.926	-0.11	0.0155402	1.80854
P53144	5'-deoxynucleotidase YGK1 OS=Saccharomyces cerevisiae (strain ATCC 204508 / S288c) OX=559292 GN=YGK1 PE=1 SV=1	0	23.402	35	6	6	6	215	25.3	5.72	21.89	6	1.19	0.25	0.110143	0.958041	1.162	0.22	0.0584646	1.23311
Q07825	Putative Xaa-Pro aminopeptidase FRA1 OS=Saccharomyces cerevisiae (strain ATCC 204508 / S288c) OX=559292 GN=FRA1 PE=1 SV=1	0	23.302	10	7	8	7	749	84.9	6.86	28.27	7	1.081	0.11	0.0422407	1.37427	1.015	0.02	0.788111	0.103413
P25303	DnaJ-related protein SCJ1 OS=Saccharomyces cerevisiae (strain ATCC 204508 / S288c) OX=559292 GN=SCJ1 PE=1 SV=2	0	23.292	19	5	5	5	377	41.5	7.43	19.71	5	1.051	0.07	0.332445	0.47828	0.979	-0.03	0.955865	0.0196033
P53929	Uncharacterized protein YNL108C OS=Saccharomyces cerevisiae (strain ATCC 204508 / S288c) OX=559292 GN=YNL108C PE=1 SV=1	0	23.272	21	6	6	6	270	30.7	5.72	19.8	6	1.151	0.2	0.0471215	1.32678	1.095	0.13	0.539132	0.268305
P32642	Monothiol glutaredoxin-4 OS=Saccharomyces cerevisiae (strain ATCC 204508 / S288c) OX=559292 GN=GRX4 PE=1 SV=1	0	23.249	28	7	8	4	244	27.5	4.65	21.91	7	0.947	-0.08	0.57512	0.240242	0.986	-0.02	0.974835	0.0110691
P00127	Cytochrome b-c1 complex subunit 6, mitochondrial OS=Saccharomyces cerevisiae (strain ATCC 204508 / S288c) OX=559292 GN=QCR6 PE=1 SV=2	0	23.2	32	3	5	3	147	17.2	4.09	23.96	3	1.204	0.27	0.588756	0.230065	1.077	0.11	0.843204	0.0740674
P56628	60S ribosomal protein L22-B OS=Saccharomyces cerevisiae (strain ATCC 204508 / S288c) OX=559292 GN=RPL22B PE=1 SV=2	0	23.19	61	4	7	3	122	13.8	6.14	24.08	4	0.904	-0.15	0.322644	0.491277	0.944	-0.08	0.862679	0.0641506
P32486	Beta-glucan synthesis-associated protein KRE6 OS=Saccharomyces cerevisiae (strain ATCC 204508 / S288c) OX=559292 GN=KRE6 PE=1 SV=2	0	23.144	12	6	6	6	720	80.1	4.69	19.52	6	1.225	0.29	0.000237276	3.62475	1.525	0.61	1.72529e-06	5.76314
Q07657	Seventh homolog of septin 1 OS=Saccharomyces cerevisiae (strain ATCC 204508 / S288c) OX=559292 GN=SHS1 PE=1 SV=1	0	23.082	12	6	7	6	551	62.6	5.53	23.97	6	0.829	-0.27	0.000216051	3.66544	0.877	-0.19	0.00247561	2.60632
P28321	Monoglyceride lipase OS=Saccharomyces cerevisiae (strain ATCC 204508 / S288c) OX=559292 GN=YJU3 PE=1 SV=2	0	23.064	20	6	9	6	313	35.5	8.34	24.49	6	1.038	0.05	0.374045	0.427076	1.008	0.01	0.89892	0.0462789	Met-loss [N-Term]
Q08162	Exosome complex exonuclease DIS3 OS=Saccharomyces cerevisiae (strain ATCC 204508 / S288c) OX=559292 GN=DIS3 PE=1 SV=1	0	23.043	9	7	7	6	1001	113.6	6.67	20.09	7	1.092	0.13	0.184763	0.733384	0.995	-0.01	0.976795	0.0101967
P53299	Mitochondrial import inner membrane translocase subunit TIM13 OS=Saccharomyces cerevisiae (strain ATCC 204508 / S288c) OX=559292 GN=TIM13 PE=1 SV=1	0	23.024	51	5	6	5	105	11.3	8.16	22.41	5	1.018	0.03	0.999915	3.67883e-05	1.015	0.02	0.997135	0.00124588	Met-loss [N-Term]
P35180	Mitochondrial import receptor subunit TOM20 OS=Saccharomyces cerevisiae (strain ATCC 204508 / S288c) OX=559292 GN=TOM20 PE=1 SV=1	0	22.951	43	6	9	6	183	20.3	5.71	29.22	6	1.132	0.18	0.185588	0.73145	1.04	0.06	0.845374	0.0729512
P17695	Glutaredoxin-2 OS=Saccharomyces cerevisiae (strain ATCC 204508 / S288c) OX=559292 GN=GRX2 PE=1 SV=3	0	22.945	29	4	10	4	143	15.9	7.28	26.84	4	1.007	0.01	0.997742	0.000981713	0.969	-0.05	0.996513	0.00151725
P12683	3-hydroxy-3-methylglutaryl-coenzyme A reductase 1 OS=Saccharomyces cerevisiae (strain ATCC 204508 / S288c) OX=559292 GN=HMG1 PE=1 SV=1	0	22.92	6	6	6	3	1054	115.6	8	21.06	6	1.075	0.1	0.538776	0.268592	0.944	-0.08	0.862058	0.0644637
P32899	U3 small nucleolar ribonucleoprotein protein IMP3 OS=Saccharomyces cerevisiae (strain ATCC 204508 / S288c) OX=559292 GN=IMP3 PE=1 SV=1	0	22.898	35	7	9	7	183	21.9	9.76	22.07	7	0.96	-0.06	0.0351295	1.45433	0.993	-0.01	0.760912	0.118665
P39104	Phosphatidylinositol 4-kinase PIK1 OS=Saccharomyces cerevisiae (strain ATCC 204508 / S288c) OX=559292 GN=PIK1 PE=1 SV=1	0	22.852	7	6	6	6	1066	119.8	6.49	18.86	6	1.323	0.4	0.0138181	1.85955	1.124	0.17	0.31341	0.503887
P39719	Flavin carrier protein 2 OS=Saccharomyces cerevisiae (strain ATCC 204508 / S288c) OX=559292 GN=FLC2 PE=1 SV=2	0	22.851	9	6	7	6	783	87.4	7.94	20.85	6	0.887	-0.17	0.00840263	2.07558	0.949	-0.08	0.0644263	1.19094
P40518	Actin-related protein 2/3 complex subunit 5 OS=Saccharomyces cerevisiae (strain ATCC 204508 / S288c) OX=559292 GN=ARC15 PE=1 SV=1	0	22.816	45	6	7	6	154	17.1	5.31	25.52	6	1.226	0.29	0.00987177	2.0056	1.031	0.04	0.816679	0.0879487
P38079	Protein YRO2 OS=Saccharomyces cerevisiae (strain ATCC 204508 / S288c) OX=559292 GN=YRO2 PE=1 SV=1	0	22.801	12	4	7	1	344	38.7	9.19	19.9	4	0.995	-0.01	0.909156	0.0413615	0.875	-0.19	0.232816	0.632988
P04710	ADP,ATP carrier protein 1 OS=Saccharomyces cerevisiae (strain ATCC 204508 / S288c) OX=559292 GN=AAC1 PE=1 SV=1	0	22.76	10	4	9	2	309	34.1	9.7	31.07	4	1.196	0.26	0.416211	0.380686	1.019	0.03	0.913855	0.0391227
P36160	Ribosome biogenesis protein RPF2 OS=Saccharomyces cerevisiae (strain ATCC 204508 / S288c) OX=559292 GN=RPF2 PE=1 SV=1	0	22.745	22	7	7	7	344	39.6	9	19.35	7	1.008	0.01	0.995261	0.00206283	1.048	0.07	0.419152	0.377628
P40362	U3 small nucleolar RNA-associated protein 18 OS=Saccharomyces cerevisiae (strain ATCC 204508 / S288c) OX=559292 GN=UTP18 PE=1 SV=1	0	22.692	15	4	6	4	594	66.4	5.01	23.62	4	1.087	0.12	0.0981093	1.00829	1.099	0.14	0.0494814	1.30556
P41818	Protein GLC8 OS=Saccharomyces cerevisiae (strain ATCC 204508 / S288c) OX=559292 GN=GLC8 PE=1 SV=1	0	22.675	24	6	18	6	229	26.6	4.69	32.45	6	1.187	0.25	0.0267281	1.57303	1.13	0.18	0.304445	0.516491	Met-loss [N-Term]
Q07938	S-methyl-5'-thioadenosine phosphorylase OS=Saccharomyces cerevisiae (strain ATCC 204508 / S288c) OX=559292 GN=MEU1 PE=1 SV=1	0	22.624	20	7	9	7	337	37.8	7.8	21.11	7	1.036	0.05	0.117532	0.929845	1.063	0.09	0.0258189	1.58806
P03872	Partitioning protein REP2 OS=Saccharomyces cerevisiae (strain ATCC 204508 / S288c) OX=559292 GN=REP2 PE=1 SV=1	0	22.602	19	5	7	5	296	33.2	9.01	23.11	5	1.39	0.48	1.10929e-05	4.95496	1.451	0.54	4.36503e-06	5.36001
P39013	Actin cytoskeleton-regulatory complex protein END3 OS=Saccharomyces cerevisiae (strain ATCC 204508 / S288c) OX=559292 GN=END3 PE=1 SV=1	0	22.563	21	5	5	5	349	40.3	5.38	20.57	5	1.047	0.07	0.766874	0.115276	0.988	-0.02	0.999901	4.28362e-05
Q04781	E3 ubiquitin-protein ligase listerin OS=Saccharomyces cerevisiae (strain ATCC 204508 / S288c) OX=559292 GN=RKR1 PE=1 SV=1	0	22.556	6	6	6	6	1562	180.1	5.5	17.4	6	1.038	0.05	0.803871	0.0948134	1.016	0.02	0.979501	0.00899508
P53723	UPF0674 endoplasmic reticulum membrane protein YNR021W OS=Saccharomyces cerevisiae (strain ATCC 204508 / S288c) OX=559292 GN=YNR021W PE=1 SV=3	0	22.548	17	6	7	6	404	47.1	9.39	25.76	6	1.109	0.15	0.341836	0.466182	1.032	0.04	0.913922	0.0390911
P41543	Dolichyl-diphosphooligosaccharide--protein glycosyltransferase subunit 1 OS=Saccharomyces cerevisiae (strain ATCC 204508 / S288c) OX=559292 GN=OST1 PE=1 SV=1	0	22.544	11	4	6	4	476	54	5.12	18.5	4	1.062	0.09	0.0499695	1.30129	1.022	0.03	0.772443	0.112134
P13586	Calcium-transporting ATPase 1 OS=Saccharomyces cerevisiae (strain ATCC 204508 / S288c) OX=559292 GN=PMR1 PE=1 SV=1	0	22.522	8	5	5	5	950	104.5	5.68	20.78	5	1.048	0.07	0.842839	0.0742556	1.025	0.04	0.999579	0.000182936
P46992	Cell wall protein YJL171C OS=Saccharomyces cerevisiae (strain ATCC 204508 / S288c) OX=559292 GN=YJL171C PE=1 SV=2	0	22.497	17	6	6	6	396	42.9	5.06	20.61	6	0.938	-0.09	0.612085	0.213188	0.925	-0.11	0.0984931	1.00659
P42940	Probable electron transfer flavoprotein subunit beta OS=Saccharomyces cerevisiae (strain ATCC 204508 / S288c) OX=559292 GN=CIR1 PE=1 SV=1	0	22.44	34	7	7	7	261	28.7	8.44	19.58	7	0.769	-0.38	0.123486	0.908383	0.844	-0.24	0.838385	0.0765563
P53615	Carbonic anhydrase OS=Saccharomyces cerevisiae (strain ATCC 204508 / S288c) OX=559292 GN=NCE103 PE=1 SV=1	0	22.44	44	6	7	6	221	24.8	7.02	25.35	6	0.926	-0.11	0.999235	0.000332311	0.922	-0.12	0.997682	0.001008	Met-loss+Acetyl [N-Term]
P35202	Thiamine pyrophosphokinase OS=Saccharomyces cerevisiae (strain ATCC 204508 / S288c) OX=559292 GN=THI80 PE=1 SV=1	0	22.422	22	5	5	5	319	36.6	6.33	18.59	5	1.149	0.2	0.0626508	1.20307	1.127	0.17	0.130899	0.883063
P46673	Nucleoporin NUP85 OS=Saccharomyces cerevisiae (strain ATCC 204508 / S288c) OX=559292 GN=NUP85 PE=1 SV=1	0	22.384	12	6	6	6	744	84.8	4.63	13.03	6	1.095	0.13	0.125138	0.902611	1.063	0.09	0.65833	0.181557
P40319	Elongation of fatty acids protein 3 OS=Saccharomyces cerevisiae (strain ATCC 204508 / S288c) OX=559292 GN=ELO3 PE=1 SV=1	0	22.346	11	3	4	3	345	39.4	9.31	21.41	3	1.01	0.01	0.998697	0.000566389	0.977	-0.03	0.996139	0.0016802
P38137	Peroxisomal-coenzyme A synthetase OS=Saccharomyces cerevisiae (strain ATCC 204508 / S288c) OX=559292 GN=PCS60 PE=1 SV=1	0	22.335	11	6	7	6	543	60.5	9.2	24.25	6	1.039	0.06	0.728595	0.137514	0.934	-0.1	0.337493	0.471736
P25039	Elongation factor G, mitochondrial OS=Saccharomyces cerevisiae (strain ATCC 204508 / S288c) OX=559292 GN=MEF1 PE=1 SV=2	0	22.314	10	8	8	8	761	84.5	6.86	21.61	8	0.916	-0.13	0.0930982	1.03106	0.929	-0.11	0.172394	0.763479
Q06705	Phosphatidylinositol transfer protein CSR1 OS=Saccharomyces cerevisiae (strain ATCC 204508 / S288c) OX=559292 GN=CSR1 PE=1 SV=1	0	22.256	13	5	5	5	408	47.4	6.62	20.08	5	1.079	0.11	0.00229496	2.63923	1.07	0.1	0.0039297	2.40564
P40693	Ribosome biogenesis protein RLP7 OS=Saccharomyces cerevisiae (strain ATCC 204508 / S288c) OX=559292 GN=RLP7 PE=1 SV=1	0	22.187	21	5	5	5	322	36.5	9.45	19.56	5	0.918	-0.12	0.134239	0.872121	0.942	-0.09	0.339547	0.4691
Q3E764	Translation machinery-associated protein 7 OS=Saccharomyces cerevisiae (strain ATCC 204508 / S288c) OX=559292 GN=TMA7 PE=1 SV=1	0	22.152	50	4	7	4	64	6.9	10.26	22.81	4	1.029	0.04	0.809938	0.091548	1.039	0.06	0.907575	0.0421173
P38825	Protein TOM71 OS=Saccharomyces cerevisiae (strain ATCC 204508 / S288c) OX=559292 GN=TOM71 PE=1 SV=1	0	22.146	15	5	5	5	639	71.8	6.14	19.91	5	1.009	0.01	0.995202	0.00208856	0.947	-0.08	0.858377	0.066322
Q12453	Cytoplasmic export protein 1 OS=Saccharomyces cerevisiae (strain ATCC 204508 / S288c) OX=559292 GN=CEX1 PE=1 SV=1	0	22.083	12	5	5	5	761	84.7	5.41	15.1	5	0.932	-0.1	0.48686	0.312596	1.022	0.03	0.856416	0.0673151
P00729	Carboxypeptidase Y OS=Saccharomyces cerevisiae (strain ATCC 204508 / S288c) OX=559292 GN=PRC1 PE=1 SV=1	0	22.062	12	4	5	4	532	59.8	4.73	21.26	4	1.101	0.14	0.186302	0.729782	0.994	-0.01	0.99981	8.27123e-05
Q03667	Mitochondrial intermembrane space cysteine motif-containing protein MIX17 OS=Saccharomyces cerevisiae (strain ATCC 204508 / S288c) OX=559292 GN=MIX17 PE=1 SV=1	0	22.052	42	4	7	4	156	16.7	8.54	21.69	4	1.129	0.18	0.461074	0.336229	1.05	0.07	0.613671	0.212064
P38197	Pyridoxal phosphate homeostasis protein OS=Saccharomyces cerevisiae (strain ATCC 204508 / S288c) OX=559292 GN=YBL036C PE=1 SV=1	0	21.971	21	5	7	5	257	29.1	6.43	25.73	5	1.034	0.05	0.851945	0.0695883	1.028	0.04	0.991066	0.00389754
P43639	Casein kinase II subunit beta OS=Saccharomyces cerevisiae (strain ATCC 204508 / S288c) OX=559292 GN=CKB1 PE=1 SV=1	0	21.969	26	6	6	6	278	32.2	4.61	20.56	6	0.991	-0.01	0.896826	0.0472917	0.995	-0.01	0.823652	0.0842565
Q02455	Protein MLP1 OS=Saccharomyces cerevisiae (strain ATCC 204508 / S288c) OX=559292 GN=MLP1 PE=1 SV=2	0	21.904	4	6	6	6	1875	218.3	5.2	20.74	6	0.985	-0.02	0.982155	0.00781989	0.99	-0.01	0.984996	0.00656567
P11914	Mitochondrial-processing peptidase subunit alpha OS=Saccharomyces cerevisiae (strain ATCC 204508 / S288c) OX=559292 GN=MAS2 PE=1 SV=1	0	21.825	15	6	6	6	482	53.3	6.34	21.38	6	0.97	-0.04	0.630802	0.200107	1.024	0.03	0.779122	0.108395
P29468	Poly(A) polymerase OS=Saccharomyces cerevisiae (strain ATCC 204508 / S288c) OX=559292 GN=PAP1 PE=1 SV=1	0	21.781	7	4	5	4	568	64.5	7.87	16.71	4	0.965	-0.05	0.692065	0.159853	0.975	-0.04	0.999836	7.11046e-05
P38732	Protein-lysine N-methyltransferase EFM1 OS=Saccharomyces cerevisiae (strain ATCC 204508 / S288c) OX=559292 GN=EFM1 PE=1 SV=1	0	21.78	11	6	6	6	585	67.4	6.67	19.88	6	1.086	0.12	0.472732	0.325385	1.082	0.11	0.539174	0.268271
P53075	Outer spore wall assembly protein SHE10 OS=Saccharomyces cerevisiae (strain ATCC 204508 / S288c) OX=559292 GN=SHE10 PE=1 SV=1	0	21.739	10	5	5	5	577	66.8	5.86	17.05	5	1.139	0.19	0.0206935	1.68417	1.042	0.06	0.675648	0.17028
P32910	DNA-directed RNA polymerase III subunit RPC6 OS=Saccharomyces cerevisiae (strain ATCC 204508 / S288c) OX=559292 GN=RPC34 PE=1 SV=1	0	21.681	24	4	4	4	317	36.1	5.35	18.81	4	0.944	-0.08	0.6031	0.219611	1.031	0.04	0.840288	0.075572
Q04338	t-SNARE VTI1 OS=Saccharomyces cerevisiae (strain ATCC 204508 / S288c) OX=559292 GN=VTI1 PE=1 SV=3	0	21.649	24	4	4	4	217	24.7	6.62	16.41	4	1.096	0.13	0.269432	0.569551	1.038	0.05	0.999441	0.000243029
P05318	60S acidic ribosomal protein P1-alpha OS=Saccharomyces cerevisiae (strain ATCC 204508 / S288c) OX=559292 GN=RPP1A PE=1 SV=4	0	21.591	52	3	12	3	106	10.9	3.88	35.28	3	1.405	0.49	0.0036004	2.44365	1.208	0.27	0.046801	1.32975	Met-loss+Acetyl [N-Term]
P38828	Protein LSM12 OS=Saccharomyces cerevisiae (strain ATCC 204508 / S288c) OX=559292 GN=LSM12 PE=1 SV=1	0	21.573	30	5	7	5	187	21.3	9.39	26.39	5	0.937	-0.09	0.658476	0.18146	0.988	-0.02	0.958465	0.0184235
P41819	Dimethyladenosine transferase OS=Saccharomyces cerevisiae (strain ATCC 204508 / S288c) OX=559292 GN=DIM1 PE=1 SV=1	0	21.57	24	7	7	7	318	35.9	9.55	19.21	7	0.978	-0.03	0.999303	0.000302913	0.973	-0.04	0.727281	0.138298
Q99369	Family of serine hydrolases 3 OS=Saccharomyces cerevisiae (strain ATCC 204508 / S288c) OX=559292 GN=FSH3 PE=2 SV=1	0	21.534	18	5	6	5	266	30.4	6.44	23.14	5	0.873	-0.2	0.0395534	1.40282	0.926	-0.11	0.146491	0.834188
Q12263	Serine/threonine-protein kinase GIN4 OS=Saccharomyces cerevisiae (strain ATCC 204508 / S288c) OX=559292 GN=GIN4 PE=1 SV=1	0	21.486	5	5	6	5	1142	129.8	9.2	17.43	5	1.004	0.01	0.821898	0.0851822	1.122	0.17	0.429704	0.36683
P38132	DNA replication licensing factor MCM7 OS=Saccharomyces cerevisiae (strain ATCC 204508 / S288c) OX=559292 GN=MCM7 PE=1 SV=4	0	21.461	8	4	4	4	845	94.9	5.3	18.3	4	0.874	-0.19	0.0238431	1.62264	0.824	-0.28	0.00293126	2.53295
Q08492	Bud site selection protein 21 OS=Saccharomyces cerevisiae (strain ATCC 204508 / S288c) OX=559292 GN=BUD21 PE=1 SV=1	0	21.407	23	4	6	4	214	24.4	6.6	21.26	4	0.996	-0.01	0.993097	0.0030084	0.987	-0.02	0.984477	0.00679456
Q08686	Thiosulfate sulfurtransferase TUM1 OS=Saccharomyces cerevisiae (strain ATCC 204508 / S288c) OX=559292 GN=TUM1 PE=1 SV=1	0	21.383	21	6	7	6	304	34.2	6.06	22.81	6	1.071	0.1	0.149648	0.824928	1.051	0.07	0.735754	0.133267
P32447	Histone chaperone ASF1 OS=Saccharomyces cerevisiae (strain ATCC 204508 / S288c) OX=559292 GN=ASF1 PE=1 SV=1	0	21.361	18	4	6	4	279	31.6	3.99	22.28	4	0.783	-0.35	0.0138459	1.85868	0.882	-0.18	0.142978	0.84473
P29055	Transcription initiation factor IIB OS=Saccharomyces cerevisiae (strain ATCC 204508 / S288c) OX=559292 GN=SUA7 PE=1 SV=1	0	21.31	15	4	5	4	345	38.2	8.6	14.79	4	1.195	0.26	0.0087102	2.05997	1.02	0.03	0.843305	0.0740155
P47017	Sm-like protein LSm1 OS=Saccharomyces cerevisiae (strain ATCC 204508 / S288c) OX=559292 GN=LSM1 PE=1 SV=1	0	21.305	25	5	9	5	172	20.3	6.01	23.24	5	0.992	-0.01	0.975043	0.0109761	0.982	-0.03	0.900656	0.0454409
Q03280	E3 ubiquitin-protein ligase TOM1 OS=Saccharomyces cerevisiae (strain ATCC 204508 / S288c) OX=559292 GN=TOM1 PE=1 SV=1	0	21.292	2	6	6	6	3268	373.9	5.21	16.95	6	0.967	-0.05	0.333945	0.476325	0.985	-0.02	0.993491	0.00283608
Q02908	Elongator complex protein 3 OS=Saccharomyces cerevisiae (strain ATCC 204508 / S288c) OX=559292 GN=ELP3 PE=1 SV=1	0	21.291	8	5	7	5	557	63.6	9	19.62	5	1.005	0.01	0.991437	0.0037348	1	0	0.97454	0.0112003
Q12349	ATP synthase subunit H, mitochondrial OS=Saccharomyces cerevisiae (strain ATCC 204508 / S288c) OX=559292 GN=ATP14 PE=1 SV=1	0	21.24	33	3	5	3	124	14.1	4.68	26.97	3	0.972	-0.04	0.839453	0.0760034	0.795	-0.33	0.833585	0.07905
Q12285	Ubiquitin-like protein MDY2 OS=Saccharomyces cerevisiae (strain ATCC 204508 / S288c) OX=559292 GN=MDY2 PE=1 SV=1	0	21.238	30	4	7	4	212	23.7	9.22	25.64	4	1.091	0.13	0.0826175	1.08293	1.102	0.14	0.166218	0.779322	Met-loss+Acetyl [N-Term]
P40040	Protein THO1 OS=Saccharomyces cerevisiae (strain ATCC 204508 / S288c) OX=559292 GN=THO1 PE=1 SV=1	0	21.238	32	5	5	5	218	24.1	7.25	21.24	5	1.182	0.24	0.0307906	1.51158	1.133	0.18	0.189464	0.722473
Q06338	Protein BCP1 OS=Saccharomyces cerevisiae (strain ATCC 204508 / S288c) OX=559292 GN=BCP1 PE=1 SV=1	0	21.209	25	6	6	6	283	32.6	4.83	19.07	6	1.062	0.09	0.155971	0.806955	1.121	0.16	0.0278581	1.55505
Q00772	Mitogen-activated protein kinase SLT2/MPK1 OS=Saccharomyces cerevisiae (strain ATCC 204508 / S288c) OX=559292 GN=SLT2 PE=1 SV=2	0	21.19	13	4	5	4	484	55.6	5.34	24.03	4	0.943	-0.09	0.503695	0.297833	0.91	-0.14	0.159607	0.796949
P51601	GTP cyclohydrolase 1 OS=Saccharomyces cerevisiae (strain ATCC 204508 / S288c) OX=559292 GN=FOL2 PE=1 SV=1	0	21.172	18	4	6	4	243	27.8	7.23	20.71	4	0.874	-0.19	0.0186219	1.72997	0.922	-0.12	0.33068	0.480592
P25586	KRR1 small subunit processome component OS=Saccharomyces cerevisiae (strain ATCC 204508 / S288c) OX=559292 GN=KRR1 PE=1 SV=1	0	21.124	22	5	6	5	316	37.1	9.39	19.73	5	0.987	-0.02	0.848643	0.0712751	1.03	0.04	0.582996	0.234334
Q03219	Uncharacterized protein YMR178W OS=Saccharomyces cerevisiae (strain ATCC 204508 / S288c) OX=559292 GN=YMR178W PE=1 SV=1	0	21.12	26	5	6	5	274	31.1	6.05	23.94	5	0.936	-0.1	0.413489	0.383536	0.922	-0.12	0.544182	0.264256
P40210	Protein SIP5 OS=Saccharomyces cerevisiae (strain ATCC 204508 / S288c) OX=559292 GN=SIP5 PE=1 SV=1	0	21.118	12	4	5	4	489	55.8	7.84	14.34	4	1.03	0.04	0.984862	0.00662478	0.948	-0.08	0.848479	0.0713588
P40348	Replication factor C subunit 2 OS=Saccharomyces cerevisiae (strain ATCC 204508 / S288c) OX=559292 GN=RFC2 PE=1 SV=1	0	21.115	16	6	6	6	353	39.7	8.43	19.45	6	1.047	0.07	0.23556	0.627898	1.021	0.03	0.950724	0.0219454
P11632	Non-histone chromosomal protein 6A OS=Saccharomyces cerevisiae (strain ATCC 204508 / S288c) OX=559292 GN=NHP6A PE=1 SV=1	0	20.957	34	3	7	3	93	10.8	9.76	23.54	3	1.372	0.46	0.00313882	2.50323	1.223	0.29	0.0439465	1.35708
P53617	Protein NRD1 OS=Saccharomyces cerevisiae (strain ATCC 204508 / S288c) OX=559292 GN=NRD1 PE=1 SV=1	0	20.945	15	8	9	8	575	63.8	9.17	21.39	8	0.905	-0.14	0.0517893	1.28576	0.98	-0.03	0.974175	0.011363
P00635	Repressible acid phosphatase OS=Saccharomyces cerevisiae (strain ATCC 204508 / S288c) OX=559292 GN=PHO5 PE=1 SV=2	0	20.926	14	3	5	1	467	52.8	4.83	23.87	3	0.648	-0.63	0.0133809	1.87351	0.866	-0.21	0.308045	0.511385
P32347	Uroporphyrinogen decarboxylase OS=Saccharomyces cerevisiae (strain ATCC 204508 / S288c) OX=559292 GN=HEM12 PE=1 SV=1	0	20.845	17	6	7	6	362	41.3	7.08	22.18	6	0.869	-0.2	0.0272811	1.56414	0.9	-0.15	0.101244	0.994629
P38902	DNA-directed RNA polymerase II subunit RPB11 OS=Saccharomyces cerevisiae (strain ATCC 204508 / S288c) OX=559292 GN=RPB11 PE=1 SV=1	0	20.835	47	5	8	5	120	13.6	5.57	25.74	5	1.139	0.19	0.0648041	1.1884	1.111	0.15	0.123518	0.90827
P33755	Nuclear protein localization protein 4 OS=Saccharomyces cerevisiae (strain ATCC 204508 / S288c) OX=559292 GN=NPL4 PE=1 SV=1	0	20.829	13	6	7	6	580	65.7	5.73	16.14	6	0.889	-0.17	0.0602503	1.22004	0.89	-0.17	0.0822577	1.08482
P46988	Prefoldin subunit 1 OS=Saccharomyces cerevisiae (strain ATCC 204508 / S288c) OX=559292 GN=PFD1 PE=1 SV=2	0	20.819	51	5	5	5	109	12.8	8.92	21.41	5	1.013	0.02	0.813374	0.0897097	1.029	0.04	0.737591	0.132184
P36006	Myosin-3 OS=Saccharomyces cerevisiae (strain ATCC 204508 / S288c) OX=559292 GN=MYO3 PE=1 SV=4	0	20.765	6	5	5	2	1272	142.4	9.36	18.88	5	1.131	0.18	0.450101	0.34669	0.983	-0.02	0.99907	0.00040394
P40087	DNA damage-inducible protein 1 OS=Saccharomyces cerevisiae (strain ATCC 204508 / S288c) OX=559292 GN=DDI1 PE=1 SV=1	0	20.711	13	4	5	4	428	47.3	5.11	14.58	4	1.102	0.14	0.0256099	1.59159	1.028	0.04	0.484067	0.315094
P35723	Endoplasmic reticulum transmembrane protein 1 OS=Saccharomyces cerevisiae (strain ATCC 204508 / S288c) OX=559292 GN=YET1 PE=1 SV=2	0	20.71	19	5	6	5	206	23.4	9.77	19.87	5	1.047	0.07	0.678616	0.168376	0.957	-0.06	0.754239	0.122491
P48837	Nucleoporin NUP57 OS=Saccharomyces cerevisiae (strain ATCC 204508 / S288c) OX=559292 GN=NUP57 PE=1 SV=1	0	20.673	10	6	6	6	541	57.5	9.58	18.76	6	1.053	0.07	0.307871	0.511631	0.997	0	0.949315	0.0225897
P25632	Chromatin structure-remodeling complex protein RSC6 OS=Saccharomyces cerevisiae (strain ATCC 204508 / S288c) OX=559292 GN=RSC6 PE=1 SV=1	0	20.672	13	4	4	4	483	54.1	4.86	16.6	4	1.101	0.14	0.051658	1.28686	1.058	0.08	0.387049	0.412234
P38698	Exopolyphosphatase OS=Saccharomyces cerevisiae (strain ATCC 204508 / S288c) OX=559292 GN=PPX1 PE=1 SV=1	0	20.631	16	5	5	5	397	45	5.69	16.77	5	0.917	-0.13	0.115494	0.937441	0.961	-0.06	0.588453	0.230288
P09950	5-aminolevulinate synthase, mitochondrial OS=Saccharomyces cerevisiae (strain ATCC 204508 / S288c) OX=559292 GN=HEM1 PE=1 SV=1	0	20.622	13	5	5	5	548	59.3	7.52	18.93	5	1.211	0.28	0.0142794	1.84529	1.137	0.19	0.0557325	1.25389
P53206	Putative mitochondrial cysteine synthase OS=Saccharomyces cerevisiae (strain ATCC 204508 / S288c) OX=559292 GN=MCY1 PE=1 SV=1	0	20.603	17	5	5	5	393	42.8	8.24	17.98	5	0.977	-0.03	0.828518	0.0816981	0.99	-0.01	0.982012	0.00788322
Q05567	Sphingosine-1-phosphate lyase OS=Saccharomyces cerevisiae (strain ATCC 204508 / S288c) OX=559292 GN=DPL1 PE=1 SV=1	0	20.57	12	6	6	6	589	65.5	8.03	18.77	6	1.071	0.1	0.247267	0.606834	1.045	0.06	0.944217	0.024928
P54964	Oligoribonuclease, mitochondrial OS=Saccharomyces cerevisiae (strain ATCC 204508 / S288c) OX=559292 GN=REX2 PE=1 SV=1	0	20.557	17	4	5	4	269	30.9	7.05	19.71	4	0.861	-0.22	0.0721772	1.1416	0.95	-0.07	0.946107	0.02406
P40002	Transcriptional regulator MIT1 OS=Saccharomyces cerevisiae (strain ATCC 204508 / S288c) OX=559292 GN=MIT1 PE=1 SV=1	0	20.554	11	4	4	3	666	72.5	7.17	19.34	4	1.581	0.66	0.0223532	1.65066	1.419	0.51	0.273142	0.563611
P43638	MAP-homologous protein 1 OS=Saccharomyces cerevisiae (strain ATCC 204508 / S288c) OX=559292 GN=MHP1 PE=1 SV=1	0	20.553	4	5	8	5	1398	155.1	7.3	17.28	5	1.224	0.29	0.126501	0.897905	1.14	0.19	0.244694	0.611376
Q02201	Oxysterol-binding protein homolog 6 OS=Saccharomyces cerevisiae (strain ATCC 204508 / S288c) OX=559292 GN=OSH6 PE=1 SV=1	0	20.527	12	4	5	2	448	51.6	8.48	18.31	4				#VALUE!				#VALUE!
P25638	TPR repeat-containing protein associated with Hsp90 OS=Saccharomyces cerevisiae (strain ATCC 204508 / S288c) OX=559292 GN=TAH1 PE=1 SV=1	0	20.506	46	3	3	3	111	12.5	6.52	15.77	3	0.877	-0.19	0.0518371	1.28536	0.91	-0.14	0.146234	0.834952
Q12305	Thiosulfate:glutathione sulfurtransferase OS=Saccharomyces cerevisiae (strain ATCC 204508 / S288c) OX=559292 GN=RDL1 PE=1 SV=1	0	20.486	38	4	5	4	139	15.4	6.38	20.05	4	0.877	-0.19	0.0172096	1.76423	0.928	-0.11	0.0991636	1.00365
P24521	Phosphomevalonate kinase OS=Saccharomyces cerevisiae (strain ATCC 204508 / S288c) OX=559292 GN=ERG8 PE=1 SV=2	0	20.465	16	6	6	6	451	50.4	6.49	19.8	6	0.989	-0.02	0.990537	0.00412939	0.978	-0.03	0.678346	0.168549
Q06287	Ribosomal RNA small subunit methyltransferase NEP1 OS=Saccharomyces cerevisiae (strain ATCC 204508 / S288c) OX=559292 GN=EMG1 PE=1 SV=1	0	20.444	22	5	5	5	252	27.9	8.41	20.74	5	1.142	0.19	0.00426039	2.37055	1.155	0.21	0.0121955	1.9138
P06786	DNA topoisomerase 2 OS=Saccharomyces cerevisiae (strain ATCC 204508 / S288c) OX=559292 GN=TOP2 PE=1 SV=2	0	20.44	4	6	7	6	1428	164.1	7.03	16.55	6	0.944	-0.08	0.196505	0.706626	0.965	-0.05	0.825345	0.0833647
P50623	SUMO-conjugating enzyme UBC9 OS=Saccharomyces cerevisiae (strain ATCC 204508 / S288c) OX=559292 GN=UBC9 PE=1 SV=1	0	20.418	47	5	5	5	157	17.9	9.2	17.33	5	1.036	0.05	0.122277	0.912654	1.056	0.08	0.0655991	1.1831
P33333	Probable 1-acyl-sn-glycerol-3-phosphate acyltransferase OS=Saccharomyces cerevisiae (strain ATCC 204508 / S288c) OX=559292 GN=SLC1 PE=1 SV=1	0	20.354	24	5	5	5	303	33.9	9.6	16.42	5	0.964	-0.05	0.830547	0.0806359	0.938	-0.09	0.309419	0.509452
Q12746	Plasma membrane-associated coenzyme Q6 reductase PGA3 OS=Saccharomyces cerevisiae (strain ATCC 204508 / S288c) OX=559292 GN=PGA3 PE=1 SV=1	0	20.311	21	6	8	6	312	35.3	5.55	26.21	6	1.061	0.09	0.661136	0.179709	1.068	0.09	0.991869	0.00354566
P38805	Ribosome production factor 1 OS=Saccharomyces cerevisiae (strain ATCC 204508 / S288c) OX=559292 GN=RPF1 PE=1 SV=1	0	20.296	24	6	6	6	295	35.1	9.47	21.54	6	0.863	-0.21	0.000155228	3.80903	0.929	-0.11	0.0105613	1.97628
P35194	U3 small nucleolar RNA-associated protein 20 OS=Saccharomyces cerevisiae (strain ATCC 204508 / S288c) OX=559292 GN=UTP20 PE=1 SV=3	0	20.225	3	8	8	8	2493	287.4	7.03	15.11	8	0.947	-0.08	0.0227849	1.64235	0.967	-0.05	0.289202	0.538798
P42941	Phosphoserine phosphatase OS=Saccharomyces cerevisiae (strain ATCC 204508 / S288c) OX=559292 GN=SER2 PE=1 SV=1	0	20.174	21	5	6	5	309	34.2	5.21	21.01	5	1.057	0.08	0.672975	0.172001	1.075	0.1	0.447782	0.348933
P00424	Cytochrome c oxidase subunit 5A, mitochondrial OS=Saccharomyces cerevisiae (strain ATCC 204508 / S288c) OX=559292 GN=COX5A PE=1 SV=1	0	20.161	41	6	6	6	153	17.1	9.82	18.29	6	1.016	0.02	0.988044	0.00522361	0.922	-0.12	0.254334	0.594596
P40422	DNA-directed RNA polymerases I, II, and III subunit RPABC4 OS=Saccharomyces cerevisiae (strain ATCC 204508 / S288c) OX=559292 GN=RPC10 PE=1 SV=1	0	20.095	41	2	5	2	70	7.7	9.76	21.01	2	1.191	0.25	0.637301	0.195655	1.056	0.08	0.756808	0.121014
P38153	AP-3 complex subunit mu OS=Saccharomyces cerevisiae (strain ATCC 204508 / S288c) OX=559292 GN=APM3 PE=1 SV=2	0	19.964	11	5	7	5	483	54.8	6.55	17.5	5	1.201	0.26	0.00292105	2.53446	1.088	0.12	0.166196	0.779379
P39685	Nucleoporin POM152 OS=Saccharomyces cerevisiae (strain ATCC 204508 / S288c) OX=559292 GN=POM152 PE=1 SV=1	0	19.96	5	5	5	5	1337	151.6	6.74	16.85	5	0.914	-0.13	0.161452	0.791957	0.953	-0.07	0.84271	0.0743217
Q00684	Tyrosine-protein phosphatase CDC14 OS=Saccharomyces cerevisiae (strain ATCC 204508 / S288c) OX=559292 GN=CDC14 PE=1 SV=2	0	19.935	9	5	6	5	551	61.9	7.97	19.66	5	1.382	0.47	0.0103647	1.98444	1.196	0.26	0.406396	0.39105
Q05359	Protein ERP1 OS=Saccharomyces cerevisiae (strain ATCC 204508 / S288c) OX=559292 GN=ERP1 PE=1 SV=1	0	19.918	21	4	5	4	219	24.7	7.43	18.08	4	0.997	0	0.965845	0.0150925	1.019	0.03	0.990065	0.00433647
P41816	NADPH dehydrogenase 3 OS=Saccharomyces cerevisiae (strain ATCC 204508 / S288c) OX=559292 GN=OYE3 PE=1 SV=2	0	19.873	23	7	7	5	400	44.9	5.6	19.92	7	0.886	-0.17	0.904343	0.0436668	0.977	-0.03	0.995207	0.00208645
P53316	Uncharacterized RNA-binding protein YGR250C OS=Saccharomyces cerevisiae (strain ATCC 204508 / S288c) OX=559292 GN=YGR250C PE=1 SV=1	0	19.867	7	4	6	4	781	89.5	5.35	20.25	4	1.181	0.24	0.0391404	1.40737	1.051	0.07	0.78728	0.103871
P40581	Glutathione peroxidase-like peroxiredoxin HYR1 OS=Saccharomyces cerevisiae (strain ATCC 204508 / S288c) OX=559292 GN=HYR1 PE=1 SV=1	0	19.861	29	6	8	6	163	18.6	8.19	24.53	6	0.907	-0.14	0.264729	0.577199	0.902	-0.15	0.507895	0.294226
Q05580	E3 ubiquitin-protein ligase HEL2 OS=Saccharomyces cerevisiae (strain ATCC 204508 / S288c) OX=559292 GN=HEL2 PE=1 SV=1	0	19.843	11	6	7	6	639	72.7	8.97	15.54	6	1.269	0.34	0.00653377	2.18484	1.124	0.17	0.108189	0.965818
P32316	Acetyl-CoA hydrolase OS=Saccharomyces cerevisiae (strain ATCC 204508 / S288c) OX=559292 GN=ACH1 PE=1 SV=2	0	19.804	15	5	7	5	526	58.7	6.79	18.59	5	0.903	-0.15	0.131309	0.881707	0.926	-0.11	0.17381	0.759925
P37304	Protein PAM1 OS=Saccharomyces cerevisiae (strain ATCC 204508 / S288c) OX=559292 GN=PAM1 PE=1 SV=2	0	19.783	5	3	4	3	830	92.8	8.44	17.97	3	1.064	0.09	0.593556	0.226538	1.006	0.01	0.999966	1.49432e-05
P41895	Transcription initiation factor IIF subunit alpha OS=Saccharomyces cerevisiae (strain ATCC 204508 / S288c) OX=559292 GN=TFG1 PE=1 SV=2	0	19.769	7	6	6	6	735	82.1	5.72	17.24	6	0.974	-0.04	0.95792	0.0186709	0.968	-0.05	0.814872	0.0889104
Q12000	Translation machinery-associated protein 46 OS=Saccharomyces cerevisiae (strain ATCC 204508 / S288c) OX=559292 GN=TMA46 PE=1 SV=2	0	19.696	14	4	5	4	345	39.5	9.33	20.59	4	0.912	-0.13	0.0227902	1.64225	0.961	-0.06	0.601094	0.221058
P41939	Isocitrate dehydrogenase [NADP] cytoplasmic OS=Saccharomyces cerevisiae (strain ATCC 204508 / S288c) OX=559292 GN=IDP2 PE=1 SV=2	0	19.69	17	6	6	1	412	46.5	6.19	19.63	6	0.941	-0.09	0.43853	0.358	0.921	-0.12	0.371133	0.430471
P36121	DNA-directed RNA polymerase III subunit RPC5 OS=Saccharomyces cerevisiae (strain ATCC 204508 / S288c) OX=559292 GN=RPC37 PE=1 SV=1	0	19.625	19	5	6	5	282	32.1	4.5	17.9	5	1.08	0.11	0.47215	0.32592	1.048	0.07	0.979337	0.00906787
P26570	Serine/threonine-protein phosphatase PP-Z1 OS=Saccharomyces cerevisiae (strain ATCC 204508 / S288c) OX=559292 GN=PPZ1 PE=1 SV=5	0	19.534	7	5	7	2	692	77.4	8.28	16.07	5	0.945	-0.08	0.307593	0.512023	0.94	-0.09	0.168217	0.77413
P53859	Exosome complex component CSL4 OS=Saccharomyces cerevisiae (strain ATCC 204508 / S288c) OX=559292 GN=CSL4 PE=1 SV=1	0	19.533	17	4	4	4	292	31.6	5.35	15.89	4	1.167	0.22	0.00144739	2.83942	1.113	0.15	0.0128062	1.89258
P12904	5'-AMP-activated protein kinase subunit gamma OS=Saccharomyces cerevisiae (strain ATCC 204508 / S288c) OX=559292 GN=SNF4 PE=1 SV=1	0	19.517	20	5	5	5	322	36.4	5.78	17.19	5	0.96	-0.06	0.887168	0.0519939	0.982	-0.03	0.892576	0.0493547
Q06639	Chromatin structure-remodeling complex protein RSC3 OS=Saccharomyces cerevisiae (strain ATCC 204508 / S288c) OX=559292 GN=RSC3 PE=1 SV=1	0	19.416	7	4	5	4	885	101.7	8.03	16.65	4	0.95	-0.07	0.536826	0.270167	0.968	-0.05	0.893373	0.0489671
P22470	Protein SAN1 OS=Saccharomyces cerevisiae (strain ATCC 204508 / S288c) OX=559292 GN=SAN1 PE=1 SV=1	0	19.389	10	4	5	4	610	65.6	5.21	21.36	4	1.224	0.29	0.32478	0.488411	1.111	0.15	0.997886	0.000919223
Q04964	Ribonucleotide reductase inhibitor protein SML1 OS=Saccharomyces cerevisiae (strain ATCC 204508 / S288c) OX=559292 GN=SML1 PE=1 SV=1	0	19.359	42	5	8	5	104	11.8	4.81	25.75	5	1.094	0.13	0.955097	0.0199523	0.96	-0.06	0.951599	0.0215461
Q05948	Uncharacterized SVF1-like protein YLR225C OS=Saccharomyces cerevisiae (strain ATCC 204508 / S288c) OX=559292 GN=YLR225C PE=1 SV=1	0	19.346	13	6	16	6	407	46.4	7.88	28.23	6	1.13	0.18	0.0819885	1.08625	1.109	0.15	0.352015	0.453439	Met-loss [N-Term]
P36037	Protein DOA1 OS=Saccharomyces cerevisiae (strain ATCC 204508 / S288c) OX=559292 GN=DOA1 PE=1 SV=1	0	19.338	11	5	6	5	715	79.5	5.03	16.78	5	1.027	0.04	0.89563	0.0478716	1.049	0.07	0.141403	0.849541
P20435	DNA-directed RNA polymerases I, II, and III subunit RPABC2 OS=Saccharomyces cerevisiae (strain ATCC 204508 / S288c) OX=559292 GN=RPO26 PE=1 SV=1	0	19.321	36	4	6	4	155	17.9	4.63	21.56	4	0.937	-0.09	0.684698	0.164501	1.02	0.03	0.999754	0.000106919
P38996	Nuclear polyadenylated RNA-binding protein 3 OS=Saccharomyces cerevisiae (strain ATCC 204508 / S288c) OX=559292 GN=NAB3 PE=1 SV=1	0	19.271	7	5	7	4	802	90.4	4.51	17.65	5	0.94	-0.09	0.160975	0.793242	0.983	-0.03	0.976985	0.0101122
P38152	Tricarboxylate transport protein OS=Saccharomyces cerevisiae (strain ATCC 204508 / S288c) OX=559292 GN=CTP1 PE=2 SV=3	0	19.266	14	3	5	3	299	32.2	9.57	17.29	3	0.846	-0.24	0.0211091	1.67553	0.81	-0.3	0.00935682	2.02887
P25635	Periodic tryptophan protein 2 OS=Saccharomyces cerevisiae (strain ATCC 204508 / S288c) OX=559292 GN=PWP2 PE=1 SV=2	0	19.191	6	6	7	6	923	103.9	5.1	18.08	6	1.034	0.05	0.227351	0.643303	1.036	0.05	0.150833	0.821503
P38353	Sec sixty-one protein homolog OS=Saccharomyces cerevisiae (strain ATCC 204508 / S288c) OX=559292 GN=SSH1 PE=1 SV=1	0	19.188	17	5	11	5	490	53.3	8.09	24.46	5	0.969	-0.05	0.813091	0.089861	0.998	0	0.943115	0.0254355
P40563	Altered inheritance of mitochondria protein 21 OS=Saccharomyces cerevisiae (strain ATCC 204508 / S288c) OX=559292 GN=AIM21 PE=1 SV=1	0	19.168	9	6	7	6	679	74.7	4.97	21.53	6	1.064	0.09	0.599012	0.222565	0.974	-0.04	0.81373	0.0895199
P32860	NifU-like protein, mitochondrial OS=Saccharomyces cerevisiae (strain ATCC 204508 / S288c) OX=559292 GN=NFU1 PE=1 SV=2	0	19.152	21	4	6	4	256	29.2	5.01	22.28	4	0.985	-0.02	0.902791	0.0444127	0.998	0	0.964359	0.0157614
P53924	E3 ubiquitin-protein ligase DMA2 OS=Saccharomyces cerevisiae (strain ATCC 204508 / S288c) OX=559292 GN=DMA2 PE=1 SV=1	0	19.074	9	3	5	3	522	57.5	7.06	19.36	3	0.754	-0.41	0.159881	0.796202	0.782	-0.35	0.383696	0.416013
P22211	Nitrogen permease reactivator protein OS=Saccharomyces cerevisiae (strain ATCC 204508 / S288c) OX=559292 GN=NPR1 PE=1 SV=2	0	19.024	6	4	5	4	790	85.9	8.37	14.97	4	1.051	0.07	0.0910437	1.04075	0.989	-0.02	0.941533	0.0261644
P32566	Cell wall assembly regulator SMI1 OS=Saccharomyces cerevisiae (strain ATCC 204508 / S288c) OX=559292 GN=SMI1 PE=1 SV=1	0	18.984	14	7	7	7	505	57	4.7	19.03	7	1.122	0.17	0.179603	0.745686	1.062	0.09	0.837751	0.076885
Q99287	Protein SEY1 OS=Saccharomyces cerevisiae (strain ATCC 204508 / S288c) OX=559292 GN=SEY1 PE=1 SV=1	0	18.952	6	5	6	5	776	89.4	5.29	19.77	5	1.224	0.29	0.00716373	2.14486	1.14	0.19	0.0529963	1.27575
P53839	Glyoxylate reductase 1 OS=Saccharomyces cerevisiae (strain ATCC 204508 / S288c) OX=559292 GN=GOR1 PE=1 SV=1	0	18.928	16	4	6	4	350	38.8	6.34	22.06	4	0.905	-0.14	0.361569	0.441808	0.86	-0.22	0.0904559	1.04356
P22141	Proteasome subunit beta type-4 OS=Saccharomyces cerevisiae (strain ATCC 204508 / S288c) OX=559292 GN=PRE1 PE=1 SV=2	0	18.916	27	5	5	5	198	22.5	6.23	16.46	5	1.004	0.01	0.935235	0.0290792	0.996	-0.01	0.997013	0.0012992
P40081	Putative magnesium-dependent phosphatase YER134C OS=Saccharomyces cerevisiae (strain ATCC 204508 / S288c) OX=559292 GN=YER134C PE=1 SV=1	0	18.913	28	4	5	4	178	20.4	6.77	22.23	4	0.984	-0.02	0.992081	0.00345277	0.913	-0.13	0.177739	0.750217
P34221	Protein phosphatase 2C homolog 3 OS=Saccharomyces cerevisiae (strain ATCC 204508 / S288c) OX=559292 GN=PTC3 PE=1 SV=4	0	18.909	14	6	6	5	468	51.3	4.63	15.23	6	1.079	0.11	0.557061	0.254097	1.001	0	0.998277	0.00074896
Q08979	Kelch repeat-containing protein 3 OS=Saccharomyces cerevisiae (strain ATCC 204508 / S288c) OX=559292 GN=KEL3 PE=1 SV=1	0	18.842	10	5	5	5	651	75.4	5.16	15.81	5	1.089	0.12	0.156848	0.80452	1.079	0.11	0.161724	0.791226
P38626	NADH-cytochrome b5 reductase 1 OS=Saccharomyces cerevisiae (strain ATCC 204508 / S288c) OX=559292 GN=CBR1 PE=1 SV=2	0	18.802	16	5	6	5	284	31.5	8.78	17.96	5	1.092	0.13	0.00269109	2.57007	1.041	0.06	0.313581	0.503651
P47133	ER membrane protein complex subunit 2 OS=Saccharomyces cerevisiae (strain ATCC 204508 / S288c) OX=559292 GN=EMC2 PE=1 SV=1	0	18.747	16	4	4	4	292	33.8	5.68	15.96	4	0.93	-0.1	0.502236	0.299092	0.932	-0.1	0.899017	0.0462322
Q12355	Cell wall mannoprotein PST1 OS=Saccharomyces cerevisiae (strain ATCC 204508 / S288c) OX=559292 GN=PST1 PE=1 SV=1	0	18.715	14	4	5	4	444	45.7	9.19	19.08	4	0.99	-0.02	0.969752	0.0133395	0.896	-0.16	0.517965	0.2857
Q12306	Ubiquitin-like protein SMT3 OS=Saccharomyces cerevisiae (strain ATCC 204508 / S288c) OX=559292 GN=SMT3 PE=1 SV=1	0	18.7	52	5	8	5	101	11.6	5.02	27.43	5	1.203	0.27	0.793177	0.10063	1.051	0.07	0.798195	0.0978912
P10662	37S ribosomal protein MRP1, mitochondrial OS=Saccharomyces cerevisiae (strain ATCC 204508 / S288c) OX=559292 GN=MRP1 PE=1 SV=2	0	18.695	20	6	6	6	321	36.7	9.06	15.62	6	0.865	-0.21	0.082006	1.08615	0.895	-0.16	0.373148	0.428119
P25339	Pumilio homology domain family member 4 OS=Saccharomyces cerevisiae (strain ATCC 204508 / S288c) OX=559292 GN=PUF4 PE=1 SV=2	0	18.667	6	5	8	5	888	97.7	6.61	20.33	5	1.026	0.04	0.782634	0.106441	1.056	0.08	0.109718	0.959724
P12754	Translation initiation factor eIF-2B subunit delta OS=Saccharomyces cerevisiae (strain ATCC 204508 / S288c) OX=559292 GN=GCD2 PE=1 SV=1	0	18.653	9	3	5	3	651	70.8	9.42	20.62	3	1.123	0.17	0.0495631	1.30484	1.031	0.04	0.423252	0.373401
P25382	Ribosome assembly protein 4 OS=Saccharomyces cerevisiae (strain ATCC 204508 / S288c) OX=559292 GN=RSA4 PE=1 SV=3	0	18.645	11	4	6	4	515	57	8.87	13.99	4	1.208	0.27	0.0304827	1.51595	1.142	0.19	0.206104	0.685913
P32787	Mitochondrial genome maintenance protein MGM101 OS=Saccharomyces cerevisiae (strain ATCC 204508 / S288c) OX=559292 GN=MGM101 PE=1 SV=1	0	18.598	21	6	7	6	269	30.1	9.32	16.94	6	1.001	0	0.940664	0.0265654	0.977	-0.03	0.984585	0.00674672
P38145	Riboflavin synthase OS=Saccharomyces cerevisiae (strain ATCC 204508 / S288c) OX=559292 GN=RIB5 PE=1 SV=1	0	18.575	28	6	8	6	238	26.2	5.17	22.35	6	1.112	0.15	0.79116	0.101736	1.052	0.07	0.938839	0.0274087
P47077	Nucleolar protein 9 OS=Saccharomyces cerevisiae (strain ATCC 204508 / S288c) OX=559292 GN=NOP9 PE=1 SV=1	0	18.528	6	4	6	4	666	77.7	8.15	21.96	4	0.97	-0.04	0.667555	0.175513	1.046	0.06	0.473922	0.324293
A5Z2X5	UPF0495 protein YPR010C-A OS=Saccharomyces cerevisiae (strain ATCC 204508 / S288c) OX=559292 GN=YPR010C-A PE=3 SV=1	0	18.509	33	3	9	3	72	7.9	8.73	30.18	3	1.1	0.14	0.881417	0.0548184	0.97	-0.04	0.953622	0.0206235
P0CX27	60S ribosomal protein L42-A OS=Saccharomyces cerevisiae (strain ATCC 204508 / S288c) OX=559292 GN=RPL42A PE=1 SV=1	0	18.489	38	7	8	7	106	12.2	10.59	21.48	7	0.614	-0.7	0.344116	0.463296	0.735	-0.44	0.952983	0.0209147	Met-loss [N-Term]
P33418	Exportin-T OS=Saccharomyces cerevisiae (strain ATCC 204508 / S288c) OX=559292 GN=LOS1 PE=1 SV=1	0	18.384	6	4	6	4	1100	126.7	5.15	14.29	4	1.085	0.12	0.645185	0.190315	0.986	-0.02	0.966265	0.0149037
P39714	(R,R)-butanediol dehydrogenase OS=Saccharomyces cerevisiae (strain ATCC 204508 / S288c) OX=559292 GN=BDH1 PE=1 SV=2	0	18.302	16	5	5	5	382	41.6	6.57	19.12	5	0.819	-0.29	0.0843922	1.0737	0.831	-0.27	0.0612833	1.21266
P49957	tRNA (carboxymethyluridine(34)-5-O)-methyltransferase OS=Saccharomyces cerevisiae (strain ATCC 204508 / S288c) OX=559292 GN=TRM9 PE=1 SV=1	0	18.251	16	4	8	4	279	32.4	8.35	22.11	4	1.207	0.27	0.0113812	1.94381	1.135	0.18	0.127712	0.893768
P25037	Ubiquitin carboxyl-terminal hydrolase 1 OS=Saccharomyces cerevisiae (strain ATCC 204508 / S288c) OX=559292 GN=UBP1 PE=1 SV=2	0	18.23	6	4	4	4	809	92.7	4.89	16.24	4	1.044	0.06	0.28441	0.546055	1.014	0.02	0.809979	0.0915262
P33204	Actin-related protein 2/3 complex subunit 4 OS=Saccharomyces cerevisiae (strain ATCC 204508 / S288c) OX=559292 GN=ARC19 PE=1 SV=2	0	18.196	31	4	4	4	171	19.9	5.4	15.91	4	0.928	-0.11	0.167512	0.775953	0.94	-0.09	0.0941217	1.02631
P53330	Regulator of Ty1 transposition protein 102 OS=Saccharomyces cerevisiae (strain ATCC 204508 / S288c) OX=559292 GN=RTT102 PE=1 SV=2	0	18.158	38	4	4	4	157	17.8	5.71	18.55	4	0.991	-0.01	0.865568	0.0626986	1.017	0.02	0.872701	0.0591344
Q92331	Vacuolar protein sorting-associated protein 5 OS=Saccharomyces cerevisiae (strain ATCC 204508 / S288c) OX=559292 GN=VPS5 PE=1 SV=1	0	18.148	10	5	5	5	675	76.4	5.19	17.64	5	0.948	-0.08	0.39009	0.408835	0.939	-0.09	0.408935	0.388345
P38784	Vacuolar ATPase assembly protein VMA22 OS=Saccharomyces cerevisiae (strain ATCC 204508 / S288c) OX=559292 GN=VMA22 PE=1 SV=1	0	18.147	35	4	7	4	181	21.1	5.52	12.67	4	0.996	-0.01	0.988647	0.00495878	1.022	0.03	0.999657	0.000148812
P47127	Altered inheritance of mitochondria protein 24, mitochondrial OS=Saccharomyces cerevisiae (strain ATCC 204508 / S288c) OX=559292 GN=AIM24 PE=1 SV=1	0	18.107	13	4	5	4	394	44.4	9.8	21.16	4	0.919	-0.12	0.0791389	1.10161	0.901	-0.15	0.0588205	1.23047
P53136	Ribosome biogenesis protein NSA1 OS=Saccharomyces cerevisiae (strain ATCC 204508 / S288c) OX=559292 GN=NSA1 PE=1 SV=1	0	18.103	15	5	5	5	463	51.9	7.84	15.47	5	0.919	-0.12	0.0290367	1.53705	0.975	-0.04	0.585474	0.232492
Q12406	Actin-related protein 7 OS=Saccharomyces cerevisiae (strain ATCC 204508 / S288c) OX=559292 GN=ARP7 PE=1 SV=1	0	18.1	14	5	5	5	477	53.8	5.48	17.23	5	1.093	0.13	0.022022	1.65714	1.112	0.15	0.0116746	1.93276
P0CT04	Protease B inhibitor 2 OS=Saccharomyces cerevisiae (strain ATCC 204508 / S288c) OX=559292 GN=PBI2 PE=1 SV=1	0	18.087	55	4	6	4	75	8.6	6.8	19.05	4	0.798	-0.33	0.136363	0.865302	0.616	-0.7	0.0399556	1.39842
P32913	Vacuolar protein sorting-associated protein 17 OS=Saccharomyces cerevisiae (strain ATCC 204508 / S288c) OX=559292 GN=VPS17 PE=1 SV=2	0	18.087	9	4	6	4	551	63.2	6.92	19.77	4	1.105	0.14	0.580357	0.236305	0.926	-0.11	0.783175	0.106141
P40347	Low molecular weight phosphotyrosine protein phosphatase OS=Saccharomyces cerevisiae (strain ATCC 204508 / S288c) OX=559292 GN=LTP1 PE=1 SV=1	0	18.077	30	6	6	6	161	18.7	7.46	15.57	6	1.057	0.08	0.991747	0.00359907	1.032	0.05	0.979529	0.00898248	Met-loss [N-Term]
P43603	LAS seventeen-binding protein 3 OS=Saccharomyces cerevisiae (strain ATCC 204508 / S288c) OX=559292 GN=LSB3 PE=1 SV=3	0	18.022	15	6	8	4	459	49.3	7.96	18.81	6	1.075	0.1	0.125454	0.901516	1.034	0.05	0.891939	0.0496649
P32352	C-8 sterol isomerase OS=Saccharomyces cerevisiae (strain ATCC 204508 / S288c) OX=559292 GN=ERG2 PE=1 SV=1	0	18.011	18	4	5	4	222	24.9	5.91	17.37	4	1.35	0.43	0.00645671	2.18999	1.291	0.37	0.0277106	1.55735
P22214	Protein transport protein SEC22 OS=Saccharomyces cerevisiae (strain ATCC 204508 / S288c) OX=559292 GN=SEC22 PE=1 SV=1	0	18.01	29	5	5	5	214	25	7.27	15.17	5	0.969	-0.05	0.989627	0.00452847	0.968	-0.05	0.637589	0.195459
P53721	Respiratory supercomplex factor 2, mitochondrial OS=Saccharomyces cerevisiae (strain ATCC 204508 / S288c) OX=559292 GN=RCF2 PE=1 SV=1	0	17.982	9	4	7	4	224	25.3	9.47	22	4	1.064	0.09	0.932457	0.0303711	0.944	-0.08	0.712543	0.147189
P32774	Transcription initiation factor IIA subunit 2 OS=Saccharomyces cerevisiae (strain ATCC 204508 / S288c) OX=559292 GN=TOA2 PE=1 SV=1	0	17.967	54	4	9	4	122	13.5	5.1	26.87	4	1.163	0.22	0.0426763	1.36981	1.144	0.19	0.243579	0.61336
P40368	Nucleoporin NUP82 OS=Saccharomyces cerevisiae (strain ATCC 204508 / S288c) OX=559292 GN=NUP82 PE=1 SV=2	0	17.958	8	4	4	4	713	82	5.36	14.7	4	0.963	-0.05	0.892563	0.0493611	1.003	0	0.988821	0.00488248
P33296	Ubiquitin-conjugating enzyme E2 6 OS=Saccharomyces cerevisiae (strain ATCC 204508 / S288c) OX=559292 GN=UBC6 PE=1 SV=1	0	17.935	24	4	4	4	250	28.4	6.16	13.54	4	0.982	-0.03	0.967779	0.0142236	0.978	-0.03	0.920499	0.0359769
P32561	Histone deacetylase RPD3 OS=Saccharomyces cerevisiae (strain ATCC 204508 / S288c) OX=559292 GN=RPD3 PE=1 SV=1	0	17.924	13	4	4	4	433	48.9	5.52	15.83	4	1.022	0.03	0.515639	0.287654	1.038	0.05	0.807195	0.0930216
P39007	Dolichyl-diphosphooligosaccharide--protein glycosyltransferase subunit STT3 OS=Saccharomyces cerevisiae (strain ATCC 204508 / S288c) OX=559292 GN=STT3 PE=1 SV=2	0	17.911	8	6	7	6	718	81.5	8	19.2	6	1.048	0.07	0.437378	0.359143	0.992	-0.01	0.847436	0.071893
Q05979	Kynureninase OS=Saccharomyces cerevisiae (strain ATCC 204508 / S288c) OX=559292 GN=BNA5 PE=1 SV=1	0	17.904	14	4	4	4	453	51	5.29	16.41	4	0.932	-0.1	0.264416	0.577712	0.963	-0.05	0.519527	0.284392
P40459	Pantoate--beta-alanine ligase OS=Saccharomyces cerevisiae (strain ATCC 204508 / S288c) OX=559292 GN=PAN6 PE=1 SV=2	0	17.891	19	7	7	6	309	35	5.44	18.21	7	1.038	0.05	0.80482	0.0943014	1.027	0.04	0.999894	4.62432e-05
Q12233	ATP synthase subunit g, mitochondrial OS=Saccharomyces cerevisiae (strain ATCC 204508 / S288c) OX=559292 GN=ATP20 PE=1 SV=1	0	17.89	47	5	5	5	115	12.9	9.82	19.63	5	0.927	-0.11	0.575356	0.240063	0.926	-0.11	0.487911	0.31166
Q12009	tRNA (guanine-N(7)-)-methyltransferase OS=Saccharomyces cerevisiae (strain ATCC 204508 / S288c) OX=559292 GN=TRM8 PE=1 SV=1	0	17.889	16	5	5	5	286	33.4	9.1	17.04	5	1.065	0.09	0.44635	0.350325	1.068	0.09	0.23424	0.630339
P54837	Endoplasmic reticulum vesicle protein 25 OS=Saccharomyces cerevisiae (strain ATCC 204508 / S288c) OX=559292 GN=ERV25 PE=1 SV=1	0	17.854	29	5	8	5	211	24.1	5.52	24.03	5	1.056	0.08	0.115729	0.936558	1.043	0.06	0.156037	0.806772
Q04493	Prefoldin subunit 5 OS=Saccharomyces cerevisiae (strain ATCC 204508 / S288c) OX=559292 GN=GIM5 PE=1 SV=1	0	17.744	33	5	5	5	163	18.3	8.79	17.65	5	0.88	-0.18	0.0327753	1.48445	0.96	-0.06	0.430105	0.366425
P47008	Phosphatidylinositol transfer protein SFH5 OS=Saccharomyces cerevisiae (strain ATCC 204508 / S288c) OX=559292 GN=SFH5 PE=1 SV=1	0	17.654	20	5	5	5	294	34.4	7.96	15.81	5	1.068	0.09	0.223313	0.651086	1.082	0.11	0.490556	0.309311
Q3E7Z5	Uncharacterized protein YIL002W-A OS=Saccharomyces cerevisiae (strain ATCC 204508 / S288c) OX=559292 GN=YIL002W-A PE=1 SV=1	0	17.61	55	4	5	4	69	7.7	4.67	16.94	4	1.087	0.12	0.797795	0.0981087	1.157	0.21	0.272355	0.564865	Met-loss [N-Term]
Q08742	Thiosulfate sulfurtransferase RDL2, mitochondrial OS=Saccharomyces cerevisiae (strain ATCC 204508 / S288c) OX=559292 GN=RDL2 PE=1 SV=1	0	17.581	44	5	8	5	149	16.7	9.64	25.54	5	0.879	-0.19	0.0237923	1.62356	0.946	-0.08	0.473618	0.324572
Q08096	RNA 3'-terminal phosphate cyclase-like protein OS=Saccharomyces cerevisiae (strain ATCC 204508 / S288c) OX=559292 GN=RCL1 PE=1 SV=1	0	17.543	15	5	5	5	367	40.1	8.84	15.7	5	0.975	-0.04	0.9058	0.0429678	1.02	0.03	0.921771	0.035377
P07143	Cytochrome c1, heme protein, mitochondrial OS=Saccharomyces cerevisiae (strain ATCC 204508 / S288c) OX=559292 GN=CYT1 PE=1 SV=1	0	17.512	23	4	6	4	309	34	8.12	23.11	4	0.894	-0.16	0.105975	0.974796	0.898	-0.16	0.0709027	1.14934
P38323	ATP-dependent clpX-like chaperone, mitochondrial OS=Saccharomyces cerevisiae (strain ATCC 204508 / S288c) OX=559292 GN=MCX1 PE=1 SV=1	0	17.494	10	3	4	3	520	57.9	7.75	14.31	3	0.926	-0.11	0.312206	0.505559	0.977	-0.03	0.979876	0.00882893
P47039	Probable kynurenine--oxoglutarate transaminase BNA3 OS=Saccharomyces cerevisiae (strain ATCC 204508 / S288c) OX=559292 GN=BNA3 PE=1 SV=1	0	17.427	12	3	3	3	444	50.1	6.57	16.24	3	1.004	0.01	0.980445	0.00857688	1.009	0.01	0.999114	0.000385152
P32342	Signal recognition particle subunit SRP21 OS=Saccharomyces cerevisiae (strain ATCC 204508 / S288c) OX=559292 GN=SRP21 PE=1 SV=3	0	17.418	25	3	4	3	167	18.4	10.39	11.7	3	1.035	0.05	0.421323	0.375385	1.023	0.03	0.575863	0.239681
P29029	Endochitinase OS=Saccharomyces cerevisiae (strain ATCC 204508 / S288c) OX=559292 GN=CTS1 PE=1 SV=2	0	17.344	4	2	5	2	562	59	4.55	20	2	1.471	0.56	0.0117714	1.92917	1.174	0.23	0.0948312	1.02305
P32875	Lipoyl synthase, mitochondrial OS=Saccharomyces cerevisiae (strain ATCC 204508 / S288c) OX=559292 GN=LIP5 PE=1 SV=1	0	17.278	10	3	4	3	414	46.2	9.5	14.58	3	0.965	-0.05	0.883847	0.0536229	1.025	0.04	0.809944	0.0915451
P40005	Prefoldin subunit 2 OS=Saccharomyces cerevisiae (strain ATCC 204508 / S288c) OX=559292 GN=GIM4 PE=1 SV=2	0	17.248	43	4	5	4	111	13	8.07	17.21	4	1.158	0.21	0.126034	0.899513	1.105	0.14	0.130164	0.885511
P38795	Glutamine-dependent NAD(+) synthetase OS=Saccharomyces cerevisiae (strain ATCC 204508 / S288c) OX=559292 GN=QNS1 PE=1 SV=1	0	17.201	9	5	7	5	714	80.6	6.54	23.68	5	0.956	-0.06	0.240642	0.618629	0.968	-0.05	0.498806	0.302069
Q03497	Serine/threonine-protein kinase STE20 OS=Saccharomyces cerevisiae (strain ATCC 204508 / S288c) OX=559292 GN=STE20 PE=1 SV=1	0	17.137	5	4	4	4	939	102.3	7.33	13.92	4	1.091	0.13	0.492597	0.307509	0.995	-0.01	0.994477	0.00240529
P25451	Proteasome subunit beta type-3 OS=Saccharomyces cerevisiae (strain ATCC 204508 / S288c) OX=559292 GN=PUP3 PE=1 SV=1	0	17.129	27	4	4	4	205	22.6	5.15	16.29	4	1.042	0.06	0.551661	0.258328	1.065	0.09	0.479421	0.319283
P40481	Histidine protein methyltransferase 1 OS=Saccharomyces cerevisiae (strain ATCC 204508 / S288c) OX=559292 GN=HPM1 PE=1 SV=1	0	17.118	23	4	4	4	377	42.5	4.68	15.82	4	0.886	-0.18	0.190038	0.721159	1.007	0.01	1	1.84992e-11
P32463	Acyl carrier protein, mitochondrial OS=Saccharomyces cerevisiae (strain ATCC 204508 / S288c) OX=559292 GN=ACP1 PE=1 SV=1	0	17.085	32	4	6	4	125	13.9	4.97	21.29	4	1.141	0.19	0.758135	0.120253	1.003	0	0.820459	0.0859433
P25566	Peptide methionine sulfoxide reductase 2 OS=Saccharomyces cerevisiae (strain ATCC 204508 / S288c) OX=559292 GN=MXR2 PE=1 SV=1	0	17.056	24	3	5	3	168	19.3	9.01	17.86	3	0.988	-0.02	0.952087	0.0213233	0.902	-0.15	0.672555	0.172272
Q12149	Exosome complex exonuclease RRP6 OS=Saccharomyces cerevisiae (strain ATCC 204508 / S288c) OX=559292 GN=RRP6 PE=1 SV=1	0	17.042	7	4	4	4	733	84	7.14	13.59	4	1.005	0.01	0.968959	0.0136944	0.952	-0.07	0.442289	0.354293
Q12387	N-terminal acetyltransferase B complex subunit MDM20 OS=Saccharomyces cerevisiae (strain ATCC 204508 / S288c) OX=559292 GN=MDM20 PE=1 SV=1	0	17.036	6	4	4	4	796	92.8	7.72	15.22	4	1.205	0.27	0.027781	1.55625	1.142	0.19	0.334833	0.475172
P40959	Sorting nexin MVP1 OS=Saccharomyces cerevisiae (strain ATCC 204508 / S288c) OX=559292 GN=MVP1 PE=1 SV=2	0	17.009	9	4	5	4	511	59.6	5.5	14.22	4	0.884	-0.18	0.0487968	1.31161	0.89	-0.17	0.0799017	1.09744
P39926	Protein SSO2 OS=Saccharomyces cerevisiae (strain ATCC 204508 / S288c) OX=559292 GN=SSO2 PE=1 SV=2	0	17.008	17	4	4	3	295	33.7	4.91	15.41	4	1.031	0.04	0.982442	0.00769313	1.064	0.09	0.693	0.159267
P10961	Heat shock factor protein OS=Saccharomyces cerevisiae (strain ATCC 204508 / S288c) OX=559292 GN=HSF1 PE=1 SV=1	0	17.008	4	3	4	3	833	93.2	5.41	12.8	3	1.117	0.16	0.732265	0.135332	1.092	0.13	0.40827	0.389053
P10622	60S acidic ribosomal protein P1-beta OS=Saccharomyces cerevisiae (strain ATCC 204508 / S288c) OX=559292 GN=RPP1B PE=1 SV=3	0	16.987	15	1	9	1	106	10.7	4.01	26.96	1	1.055	0.08	0.490603	0.30927	1.1	0.14	0.136426	0.865102
P38620	Ribose-phosphate pyrophosphokinase 2 OS=Saccharomyces cerevisiae (strain ATCC 204508 / S288c) OX=559292 GN=PRS2 PE=1 SV=1	0	16.959	14	5	5	2	318	34.7	6.46	16.29	5	0.988	-0.02	0.997834	0.000941755	1.006	0.01	0.995599	0.00191574
P43619	Nicotinate-nucleotide pyrophosphorylase [carboxylating] OS=Saccharomyces cerevisiae (strain ATCC 204508 / S288c) OX=559292 GN=BNA6 PE=1 SV=1	0	16.928	17	7	7	7	295	32.3	5.85	18.97	7	1.152	0.2	0.0200129	1.69869	1.032	0.04	0.959471	0.0179684
P40070	U6 snRNA-associated Sm-like protein LSm4 OS=Saccharomyces cerevisiae (strain ATCC 204508 / S288c) OX=559292 GN=LSM4 PE=1 SV=1	0	16.906	19	3	7	3	187	21.3	9.45	27.63	3	1.2	0.26	0.0143697	1.84255	1.139	0.19	0.0946807	1.02374
P32597	Nuclear protein STH1/NPS1 OS=Saccharomyces cerevisiae (strain ATCC 204508 / S288c) OX=559292 GN=STH1 PE=1 SV=1	0	16.898	4	7	7	6	1359	156.6	6.71	16.81	7	0.955	-0.07	0.790215	0.102255	1.053	0.07	0.875997	0.0574975
P54858	Protein DOS2 OS=Saccharomyces cerevisiae (strain ATCC 204508 / S288c) OX=559292 GN=DOS2 PE=1 SV=1	0	16.888	17	5	5	5	310	35.9	4.59	15.74	5	1.326	0.41	0.0141042	1.85065	1.301	0.38	0.0824205	1.08396
P38144	ISWI chromatin-remodeling complex ATPase ISW1 OS=Saccharomyces cerevisiae (strain ATCC 204508 / S288c) OX=559292 GN=ISW1 PE=1 SV=2	0	16.885	4	4	4	3	1129	131	6.64	14.2	4	1.094	0.13	0.105907	0.975075	1.055	0.08	0.442803	0.353789
P33329	Serine/threonine-protein phosphatase PP-Z2 OS=Saccharomyces cerevisiae (strain ATCC 204508 / S288c) OX=559292 GN=PPZ2 PE=1 SV=4	0	16.838	5	4	6	1	710	78.4	9.28	16.75	4	0.909	-0.14	0.498015	0.302757	0.932	-0.1	0.813988	0.0893822
O14468	Uncharacterized protein YOR304C-A OS=Saccharomyces cerevisiae (strain ATCC 204508 / S288c) OX=559292 GN=YOR304C-A PE=1 SV=1	0	16.771	72	4	7	4	76	8.6	4.56	22.29	4	1.27	0.34	0.300302	0.522442	1.208	0.27	0.578767	0.237496
P53066	Ankyrin repeat-containing protein YGL242C OS=Saccharomyces cerevisiae (strain ATCC 204508 / S288c) OX=559292 GN=YGL242C PE=1 SV=1	0	16.765	24	3	6	3	181	20.1	4.2	15.08	3	0.961	-0.06	0.958393	0.0184564	0.897	-0.16	0.865186	0.0628907
Q03262	Phosphoribomutase OS=Saccharomyces cerevisiae (strain ATCC 204508 / S288c) OX=559292 GN=PRM15 PE=1 SV=1	0	16.741	9	4	4	4	622	71	6.27	16.08	4	1.001	0	0.999994	2.62173e-06	0.983	-0.03	0.895787	0.0477953
P45818	ATP-dependent RNA helicase ROK1 OS=Saccharomyces cerevisiae (strain ATCC 204508 / S288c) OX=559292 GN=ROK1 PE=1 SV=1	0	16.74	14	5	6	5	564	63.6	9.14	18.49	5	0.989	-0.02	0.966854	0.0146392	1.074	0.1	0.681775	0.166359
Q06406	U6 snRNA-associated Sm-like protein LSm6 OS=Saccharomyces cerevisiae (strain ATCC 204508 / S288c) OX=559292 GN=LSM6 PE=1 SV=2	0	16.718	71	4	7	4	86	9.4	5.97	21.71	4	1.071	0.1	0.710981	0.148142	1.052	0.07	0.717826	0.143981
P23293	Serine/threonine-protein kinase BUR1 OS=Saccharomyces cerevisiae (strain ATCC 204508 / S288c) OX=559292 GN=SGV1 PE=1 SV=1	0	16.713	7	5	5	5	657	74.2	9.52	12.97	5	0.961	-0.06	0.888923	0.0511358	0.871	-0.2	0.135037	0.869546
P35817	Bromodomain-containing factor 1 OS=Saccharomyces cerevisiae (strain ATCC 204508 / S288c) OX=559292 GN=BDF1 PE=1 SV=3	0	16.642	8	3	4	3	686	76.9	6.02	15.11	3	1.287	0.36	0.032643	1.48621	1.201	0.26	0.307972	0.511489
P33753	tRNA (uracil(54)-C(5))-methyltransferase OS=Saccharomyces cerevisiae (strain ATCC 204508 / S288c) OX=559292 GN=TRM2 PE=1 SV=2	0	16.637	13	6	6	6	639	72.8	8.79	16.08	6	1.167	0.22	0.0456919	1.34016	1.117	0.16	0.181007	0.742304
P39998	Enhancer of mRNA-decapping protein 3 OS=Saccharomyces cerevisiae (strain ATCC 204508 / S288c) OX=559292 GN=EDC3 PE=1 SV=1	0	16.629	7	4	8	4	551	61.3	6.4	15.48	4	1.044	0.06	0.783312	0.106065	0.991	-0.01	0.961329	0.0171281
P33202	Ubiquitin fusion degradation protein 4 OS=Saccharomyces cerevisiae (strain ATCC 204508 / S288c) OX=559292 GN=UFD4 PE=1 SV=1	0	16.6	5	4	6	4	1483	167.7	4.91	7.8	4	0.972	-0.04	0.986578	0.00586851	0.966	-0.05	0.999999	4.5124e-07
P08004	Chitin synthase 1 OS=Saccharomyces cerevisiae (strain ATCC 204508 / S288c) OX=559292 GN=CHS1 PE=1 SV=2	0	16.583	5	4	5	4	1131	129.8	6.23	15.57	4	1.021	0.03	0.899633	0.0459345	1.01	0.01	0.852068	0.0695257
P38109	Putative serine carboxypeptidase YBR139W OS=Saccharomyces cerevisiae (strain ATCC 204508 / S288c) OX=559292 GN=YBR139W PE=1 SV=1	0	16.558	8	4	5	4	508	57.6	5.31	16.04	4	0.946	-0.08	0.107359	0.969163	0.939	-0.09	0.0413194	1.38385
Q3E705	rRNA-processing protein EFG1 OS=Saccharomyces cerevisiae (strain ATCC 204508 / S288c) OX=559292 GN=EFG1 PE=1 SV=2	0	16.52	22	4	4	4	233	27.1	9.47	15.1	4	1.014	0.02	1	1.80492e-07	1.02	0.03	0.985042	0.00654545
Q03834	DNA mismatch repair protein MSH6 OS=Saccharomyces cerevisiae (strain ATCC 204508 / S288c) OX=559292 GN=MSH6 PE=1 SV=1	0	16.514	4	4	4	4	1242	140	5.83	14.2	4	1.102	0.14	0.0115593	1.93707	1.07	0.1	0.103306	0.985873
P48813	High-affinity glutamine permease OS=Saccharomyces cerevisiae (strain ATCC 204508 / S288c) OX=559292 GN=GNP1 PE=1 SV=2	0	16.511	8	4	5	4	663	73.6	7.74	13.76	4	1.117	0.16	0.334957	0.475011	1.092	0.13	0.872022	0.0594724
P40007	Nucleolar protein 16 OS=Saccharomyces cerevisiae (strain ATCC 204508 / S288c) OX=559292 GN=NOP16 PE=1 SV=1	0	16.5	15	3	3	3	231	26.9	9.26	13.92	3	1.084	0.12	0.20678	0.684491	1.066	0.09	0.387415	0.411824
Q12463	tRNA (guanine(10)-N2)-methyltransferase OS=Saccharomyces cerevisiae (strain ATCC 204508 / S288c) OX=559292 GN=TRM11 PE=1 SV=1	0	16.484	11	4	5	4	433	50	7.84	13.42	4	1.198	0.26	7.09635e-05	4.14896	1.2	0.26	9.73429e-05	4.0117
Q08925	RNA-binding protein MRN1 OS=Saccharomyces cerevisiae (strain ATCC 204508 / S288c) OX=559292 GN=MRN1 PE=1 SV=1	0	16.48	8	3	3	3	612	68.6	5.9	16.84	3	0.948	-0.08	0.765925	0.115814	0.888	-0.17	0.766456	0.115513
P20436	DNA-directed RNA polymerases I, II, and III subunit RPABC3 OS=Saccharomyces cerevisiae (strain ATCC 204508 / S288c) OX=559292 GN=RPB8 PE=1 SV=1	0	16.475	23	3	4	3	146	16.5	4.7	16.46	3	1.225	0.29	0.298987	0.524347	1.173	0.23	0.605332	0.218006
P38922	Protein HRB1 OS=Saccharomyces cerevisiae (strain ATCC 204508 / S288c) OX=559292 GN=HRB1 PE=1 SV=2	0	16.455	11	5	5	5	454	52.1	7.59	13.55	5	0.989	-0.02	0.965528	0.015235	0.98	-0.03	0.999912	3.80758e-05	Met-loss+Acetyl [N-Term]
P35189	Transcription initiation factor TFIID subunit 14 OS=Saccharomyces cerevisiae (strain ATCC 204508 / S288c) OX=559292 GN=TAF14 PE=1 SV=1	0	16.449	20	5	5	5	244	27.4	5.29	14.16	5	1.143	0.19	0.0397123	1.40107	1.08	0.11	0.235545	0.627927
P27514	Low-affinity phosphate transporter PHO91 OS=Saccharomyces cerevisiae (strain ATCC 204508 / S288c) OX=559292 GN=PHO91 PE=1 SV=2	0	16.399	5	4	4	4	894	99.4	8.02	17.31	4	0.986	-0.02	0.989853	0.00442921	1.012	0.02	0.999582	0.000181722
P10507	Mitochondrial-processing peptidase subunit beta OS=Saccharomyces cerevisiae (strain ATCC 204508 / S288c) OX=559292 GN=MAS1 PE=1 SV=1	0	16.391	12	4	5	4	462	51.1	7.03	17.11	4	1.006	0.01	0.99674	0.00141823	0.992	-0.01	0.998782	0.000529148
P53064	RNA polymerase-associated protein RTF1 OS=Saccharomyces cerevisiae (strain ATCC 204508 / S288c) OX=559292 GN=RTF1 PE=1 SV=2	0	16.355	8	4	6	4	558	65.8	5.39	13.51	4	1.036	0.05	0.942016	0.0259415	1.012	0.02	0.859134	0.0659391
P20486	Cyclin-dependent kinases regulatory subunit OS=Saccharomyces cerevisiae (strain ATCC 204508 / S288c) OX=559292 GN=CKS1 PE=1 SV=1	0	16.355	20	3	4	3	150	17.8	6.43	15.67	3	1.065	0.09	0.990289	0.00423823	1.03	0.04	0.997737	0.000983711
P48234	Ribosome biogenesis protein ENP2 OS=Saccharomyces cerevisiae (strain ATCC 204508 / S288c) OX=559292 GN=ENP2 PE=1 SV=2	0	16.331	8	5	5	5	707	81.7	6.6	18.1	5	1.137	0.19	0.534569	0.271996	1.062	0.09	0.992081	0.00345269
P38889	Transcription factor SKN7 OS=Saccharomyces cerevisiae (strain ATCC 204508 / S288c) OX=559292 GN=SKN7 PE=1 SV=1	0	16.318	9	3	3	3	622	69.2	7.05	14.69	3	0.987	-0.02	0.999971	1.26944e-05	1.062	0.09	0.487384	0.312129
Q3E833	EKC/KEOPS complex subunit PCC1 OS=Saccharomyces cerevisiae (strain ATCC 204508 / S288c) OX=559292 GN=PCC1 PE=1 SV=1	0	16.276	48	3	5	3	88	10	5.48	18.82	3	0.917	-0.12	0.572173	0.242473	0.996	-0.01	0.907143	0.0423244
P53331	RNA exonuclease 1 OS=Saccharomyces cerevisiae (strain ATCC 204508 / S288c) OX=559292 GN=RNH70 PE=1 SV=1	0	16.248	10	4	5	4	553	62.8	7.21	15.31	4	1.004	0.01	0.996443	0.00154759	0.989	-0.02	0.999595	0.000175725
P18900	Hexaprenyl pyrophosphate synthase, mitochondrial OS=Saccharomyces cerevisiae (strain ATCC 204508 / S288c) OX=559292 GN=COQ1 PE=1 SV=1	0	16.23	11	5	5	5	473	52.5	8.84	15.13	5	1.047	0.07	0.889945	0.0506367	0.989	-0.02	0.952764	0.0210145
P34078	Protein LTV1 OS=Saccharomyces cerevisiae (strain ATCC 204508 / S288c) OX=559292 GN=LTV1 PE=1 SV=2	0	16.212	11	4	4	4	463	53.4	4.67	13.06	4	0.943	-0.09	0.153579	0.813667	1.094	0.13	0.120762	0.91807
P36114	IML2-like protein YKR018C OS=Saccharomyces cerevisiae (strain ATCC 204508 / S288c) OX=559292 GN=YKR018C PE=1 SV=1	0	16.21	9	4	4	4	725	81.7	5.16	12.5	4	1.06	0.08	0.454817	0.342164	1.095	0.13	0.0953846	1.02052
Q06451	Polyamine transporter 3 OS=Saccharomyces cerevisiae (strain ATCC 204508 / S288c) OX=559292 GN=TPO3 PE=1 SV=1	0	16.208	9	4	4	4	622	68	7.08	15.16	4	0.912	-0.13	0.0486672	1.31276	0.963	-0.05	0.742841	0.129104
Q12271	Polyphosphatidylinositol phosphatase INP53 OS=Saccharomyces cerevisiae (strain ATCC 204508 / S288c) OX=559292 GN=INP53 PE=1 SV=1	0	16.189	5	4	4	4	1107	124.5	7.2	10.38	4	0.839	-0.25	0.0757261	1.12075	0.991	-0.01	0.99258	0.00323461
Q99321	Diphosphoinositol polyphosphate phosphohydrolase DDP1 OS=Saccharomyces cerevisiae (strain ATCC 204508 / S288c) OX=559292 GN=DDP1 PE=1 SV=3	0	16.187	27	5	5	5	188	21.6	8.15	12.58	5	0.998	0	0.997983	0.000877018	0.942	-0.09	0.954219	0.020352
P36161	Nucleoporin NUP133 OS=Saccharomyces cerevisiae (strain ATCC 204508 / S288c) OX=559292 GN=NUP133 PE=1 SV=1	0	16.184	6	4	4	4	1157	133.2	5.12	12.67	4	0.966	-0.05	0.717719	0.144045	0.962	-0.06	0.389698	0.409272
P49954	Omega-amidase NIT3 OS=Saccharomyces cerevisiae (strain ATCC 204508 / S288c) OX=559292 GN=NIT3 PE=1 SV=1	0	16.161	17	4	4	4	291	32.5	7.55	15.49	4	0.955	-0.07	0.737076	0.132487	0.939	-0.09	0.846823	0.0722075
P38230	Probable quinone oxidoreductase OS=Saccharomyces cerevisiae (strain ATCC 204508 / S288c) OX=559292 GN=ZTA1 PE=1 SV=1	0	16.09	21	5	6	5	334	37	8.73	15.97	5	1.062	0.09	0.637725	0.195366	1.012	0.02	0.929771	0.0316239
P20485	Choline kinase OS=Saccharomyces cerevisiae (strain ATCC 204508 / S288c) OX=559292 GN=CKI1 PE=1 SV=1	0	16.087	12	6	7	6	582	66.3	5.67	10.61	6	0.897	-0.16	0.0131417	1.88135	0.979	-0.03	0.608842	0.215495
P54000	RNA polymerase II transcriptional coactivator SUB1 OS=Saccharomyces cerevisiae (strain ATCC 204508 / S288c) OX=559292 GN=SUB1 PE=1 SV=1	0	16.013	16	4	7	4	292	33.1	5.63	21.48	4	0.92	-0.12	0.454511	0.342456	0.91	-0.14	0.335778	0.473948
P37263	UPF0743 protein YCR087C-A OS=Saccharomyces cerevisiae (strain ATCC 204508 / S288c) OX=559292 GN=YCR087C-A PE=1 SV=1	0	15.94	29	4	4	4	153	17.7	9.5	15.09	4	0.651	-0.62	0.00146662	2.83368	0.74	-0.43	0.0106989	1.97066
Q07979	Chromatin structure-remodeling complex protein RSC58 OS=Saccharomyces cerevisiae (strain ATCC 204508 / S288c) OX=559292 GN=RSC58 PE=1 SV=1	0	15.881	12	4	4	4	502	57.8	8.16	12.53	4	0.999	0	0.985623	0.00628928	1.002	0	0.998001	0.000868943
P38086	DNA repair and recombination protein RDH54 OS=Saccharomyces cerevisiae (strain ATCC 204508 / S288c) OX=559292 GN=RDH54 PE=1 SV=4	0	15.863	5	4	4	4	958	107.9	9.19	13.7	4	0.95	-0.07	0.968065	0.0140955	0.987	-0.02	0.781411	0.10712
P33309	Protein DOM34 OS=Saccharomyces cerevisiae (strain ATCC 204508 / S288c) OX=559292 GN=DOM34 PE=1 SV=2	0	15.853	13	4	4	4	386	44	5.73	14.3	4	0.931	-0.1	0.0879733	1.05565	0.974	-0.04	0.424047	0.372586
P54781	Cytochrome P450 61 OS=Saccharomyces cerevisiae (strain ATCC 204508 / S288c) OX=559292 GN=ERG5 PE=1 SV=1	0	15.834	10	5	7	5	538	61.3	7.91	18.06	5	1.109	0.15	0.0491898	1.30812	1.047	0.07	0.390743	0.408109
P11491	Repressible alkaline phosphatase OS=Saccharomyces cerevisiae (strain ATCC 204508 / S288c) OX=559292 GN=PHO8 PE=1 SV=2	0	15.816	8	3	3	3	566	63	5.59	14.56	3	0.929	-0.11	0.0879099	1.05596	0.941	-0.09	0.374923	0.426058
P39005	Cell wall synthesis protein KRE9 OS=Saccharomyces cerevisiae (strain ATCC 204508 / S288c) OX=559292 GN=KRE9 PE=3 SV=1	0	15.747	14	2	4	2	276	30	9.2	14.38	2	0.989	-0.02	0.979639	0.00893413	0.974	-0.04	0.834121	0.078771
P39705	Nucleoporin NUP60 OS=Saccharomyces cerevisiae (strain ATCC 204508 / S288c) OX=559292 GN=NUP60 PE=1 SV=1	0	15.736	10	4	4	4	539	59	9.33	11.4	4	1.103	0.14	0.00342809	2.46495	1.054	0.08	0.104326	0.981607
P38272	SWI5-dependent HO expression protein 3 OS=Saccharomyces cerevisiae (strain ATCC 204508 / S288c) OX=559292 GN=SHE3 PE=1 SV=1	0	15.725	12	4	4	4	425	47.4	8.72	14.02	4	1.056	0.08	0.120471	0.919116	1.041	0.06	0.172604	0.762949
P09624	Dihydrolipoyl dehydrogenase, mitochondrial OS=Saccharomyces cerevisiae (strain ATCC 204508 / S288c) OX=559292 GN=LPD1 PE=1 SV=1	0	15.703	8	3	3	3	499	54	8.03	14.05	3	1.144	0.19	0.281634	0.550315	0.933	-0.1	0.519164	0.284695
P38251	Replication factor C subunit 5 OS=Saccharomyces cerevisiae (strain ATCC 204508 / S288c) OX=559292 GN=RFC5 PE=1 SV=1	0	15.671	11	3	4	3	354	39.9	8.21	18.03	3	0.983	-0.03	0.875193	0.0578962	0.97	-0.04	0.77909	0.108412
P15436	DNA polymerase delta catalytic subunit OS=Saccharomyces cerevisiae (strain ATCC 204508 / S288c) OX=559292 GN=POL3 PE=1 SV=4	0	15.651	6	4	5	4	1097	124.5	8	9.71	4	1.111	0.15	0.991346	0.0037746	1.243	0.31	0.476921	0.321553
Q12044	Regulator of calcineurin 2 OS=Saccharomyces cerevisiae (strain ATCC 204508 / S288c) OX=559292 GN=RCN2 PE=1 SV=1	0	15.626	17	3	3	3	265	29.2	7.44	12.72	3	1.115	0.16	0.825665	0.0831964	0.954	-0.07	0.971111	0.012731
P53953	SED5-binding protein 2 OS=Saccharomyces cerevisiae (strain ATCC 204508 / S288c) OX=559292 GN=SFB2 PE=1 SV=1	0	15.624	7	4	6	3	876	98.9	5.31	14.66	4	0.906	-0.14	0.986951	0.00570422	0.839	-0.25	0.698405	0.155893
P06785	Thymidylate synthase OS=Saccharomyces cerevisiae (strain ATCC 204508 / S288c) OX=559292 GN=CDC21 PE=1 SV=1	0	15.605	11	3	4	3	304	35	7.14	13.7	3	1.131	0.18	0.065717	1.18232	0.983	-0.02	0.987802	0.00532991
P40363	S-formylglutathione hydrolase OS=Saccharomyces cerevisiae (strain ATCC 204508 / S288c) OX=559292 GN=YJL068C PE=1 SV=1	0	15.562	17	4	4	4	299	33.9	6.71	14.75	4	0.924	-0.11	0.566357	0.24691	1.003	0	0.995969	0.0017542
Q06608	Pyridoxamine 5'-phosphate oxidase homolog OS=Saccharomyces cerevisiae (strain ATCC 204508 / S288c) OX=559292 GN=YPR172W PE=1 SV=1	0	15.543	28	5	7	5	200	22.5	6.55	19.51	5	0.996	-0.01	0.999998	6.78894e-07	0.994	-0.01	0.912425	0.0398027
P22696	Peptidyl-prolyl cis-trans isomerase ESS1 OS=Saccharomyces cerevisiae (strain ATCC 204508 / S288c) OX=559292 GN=ESS1 PE=1 SV=3	0	15.534	26	5	6	5	170	19.4	8.73	15.97	5	1.083	0.12	0.116714	0.932875	1.031	0.04	0.720856	0.142151
P47054	Nucleoporin NUP192 OS=Saccharomyces cerevisiae (strain ATCC 204508 / S288c) OX=559292 GN=NUP192 PE=1 SV=1	0	15.522	4	4	4	4	1683	191.4	5.35	10.18	4	1.3	0.38	0.0910104	1.04091	1.183	0.24	0.213373	0.67086
P80967	Mitochondrial import receptor subunit TOM5 OS=Saccharomyces cerevisiae (strain ATCC 204508 / S288c) OX=559292 GN=TOM5 PE=1 SV=1	0	15.515	46	2	3	2	50	6	8.54	13.8	2	1.092	0.13	0.682534	0.165876	1.03	0.04	0.958526	0.0183961
P40506	Phosphopantothenate--cysteine ligase CAB2 OS=Saccharomyces cerevisiae (strain ATCC 204508 / S288c) OX=559292 GN=CAB2 PE=1 SV=2	0	15.45	11	3	4	3	365	41.8	8.27	12.76	3	0.931	-0.1	0.631056	0.199932	0.98	-0.03	0.999705	0.000128215
Q08446	Protein SGT1 OS=Saccharomyces cerevisiae (strain ATCC 204508 / S288c) OX=559292 GN=SGT1 PE=1 SV=1	0	15.388	12	3	3	3	395	44.8	6.49	13.4	3	0.875	-0.19	0.094681	1.02374	0.851	-0.23	0.265354	0.576174
P40160	Serine/threonine-protein kinase RIO2 OS=Saccharomyces cerevisiae (strain ATCC 204508 / S288c) OX=559292 GN=RIO2 PE=1 SV=1	0	15.354	10	5	5	5	425	49.1	5.29	13.84	5	1.017	0.02	0.92569	0.0335346	1.008	0.01	0.728317	0.137679
P39925	Mitochondrial respiratory chain complexes assembly protein AFG3 OS=Saccharomyces cerevisiae (strain ATCC 204508 / S288c) OX=559292 GN=AFG3 PE=1 SV=1	0	15.346	6	5	5	2	761	84.5	9.16	12.08	5	0.968	-0.05	0.867937	0.0615116	0.989	-0.02	0.989316	0.00466476
Q9URQ5	High temperature lethal protein 1 OS=Saccharomyces cerevisiae (strain ATCC 204508 / S288c) OX=559292 GN=HTL1 PE=1 SV=1	0	15.342	62	5	5	5	78	9.2	8.84	16.8	5	0.997	0	0.936913	0.0283005	1.038	0.05	0.604968	0.218267
P25340	Delta(24(24(1)))-sterol reductase OS=Saccharomyces cerevisiae (strain ATCC 204508 / S288c) OX=559292 GN=ERG4 PE=1 SV=2	0	15.337	8	4	6	4	473	56	8.6	17.1	4	1.09	0.12	0.367014	0.435318	1	0	0.995806	0.00182545
Q08444	20S-pre-rRNA D-site endonuclease NOB1 OS=Saccharomyces cerevisiae (strain ATCC 204508 / S288c) OX=559292 GN=NOB1 PE=1 SV=1	0	15.326	11	5	5	5	459	51.7	8.46	15.45	5	1.149	0.2	0.0150707	1.82187	1.088	0.12	0.0930442	1.03131
Q08561	Ino eighty subunit 4 OS=Saccharomyces cerevisiae (strain ATCC 204508 / S288c) OX=559292 GN=IES4 PE=1 SV=1	0	15.279	41	5	6	5	116	13.1	4.91	14.96	5	1.088	0.12	0.769205	0.113958	1.003	0	0.776107	0.110078
P28817	3-hydroxyisobutyryl-CoA hydrolase, mitochondrial OS=Saccharomyces cerevisiae (strain ATCC 204508 / S288c) OX=559292 GN=EHD3 PE=1 SV=2	0	15.241	12	5	5	5	500	56.3	8.34	13.77	5	0.916	-0.13	0.465116	0.332439	0.921	-0.12	0.930867	0.0311122
P38166	Protein transport protein SFT2 OS=Saccharomyces cerevisiae (strain ATCC 204508 / S288c) OX=559292 GN=SFT2 PE=1 SV=1	0	15.239	12	2	3	2	215	24.3	8.84	11.57	2	1.121	0.17	0.00715565	2.14535	1.035	0.05	0.684351	0.164721
P38081	Uncharacterized glycosyl hydrolase YBR056W OS=Saccharomyces cerevisiae (strain ATCC 204508 / S288c) OX=559292 GN=YBR056W PE=1 SV=1	0	15.228	11	3	3	3	501	57.8	6.46	12.88	3	0.784	-0.35	0.19575	0.708298	0.776	-0.37	0.403186	0.394495
P00812	Arginase OS=Saccharomyces cerevisiae (strain ATCC 204508 / S288c) OX=559292 GN=CAR1 PE=1 SV=1	0	15.176	14	5	5	5	333	35.6	5.64	14.44	5	0.846	-0.24	0.000343951	3.4635	0.802	-0.32	6.6817e-05	4.17511
P53950	Vacuolar segregation protein 7 OS=Saccharomyces cerevisiae (strain ATCC 204508 / S288c) OX=559292 GN=VAC7 PE=1 SV=1	0	15.158	4	3	3	3	1165	128.1	5.97	11.54	3	0.823	-0.28	0.987897	0.00528837	0.783	-0.35	0.856242	0.0674033
P32898	Mitochondrial presequence protease OS=Saccharomyces cerevisiae (strain ATCC 204508 / S288c) OX=559292 GN=CYM1 PE=1 SV=2	0	15.155	4	3	4	3	989	112.1	6.42	13.65	3	0.983	-0.02	0.987347	0.00552998	0.956	-0.06	0.771129	0.112873
Q12339	rRNA-processing protein UTP23 OS=Saccharomyces cerevisiae (strain ATCC 204508 / S288c) OX=559292 GN=UTP23 PE=1 SV=1	0	15.139	17	4	4	4	254	28.8	10.04	12.44	4	0.997	0	0.982342	0.00773718	1.015	0.02	0.950671	0.0219696
P21182	S-adenosylmethionine decarboxylase proenzyme OS=Saccharomyces cerevisiae (strain ATCC 204508 / S288c) OX=559292 GN=SPE2 PE=1 SV=1	0	15.111	15	3	5	3	396	46.2	5.6	20.74	3	1.15	0.2	0.13886	0.857422	1.176	0.23	0.457997	0.339138
P33754	Translocation protein SEC66 OS=Saccharomyces cerevisiae (strain ATCC 204508 / S288c) OX=559292 GN=SEC66 PE=1 SV=1	0	15.081	20	5	7	5	206	24.2	7.24	15.66	5	1.073	0.1	0.166037	0.779795	0.984	-0.02	0.99994	2.62667e-05
P25441	DNA-directed RNA polymerase III subunit RPC4 OS=Saccharomyces cerevisiae (strain ATCC 204508 / S288c) OX=559292 GN=RPC53 PE=1 SV=2	0	15.078	12	4	6	4	422	46.6	8.63	13.21	4	1.106	0.14	0.319092	0.496084	1.152	0.2	0.42984	0.366693
P53946	Actin-related protein 5 OS=Saccharomyces cerevisiae (strain ATCC 204508 / S288c) OX=559292 GN=ARP5 PE=1 SV=1	0	15.048	9	5	5	5	755	87.5	5.47	14.78	5	1.213	0.28	0.301942	0.520077	1.049	0.07	0.767961	0.114661
P47154	CAAX prenyl protease 1 OS=Saccharomyces cerevisiae (strain ATCC 204508 / S288c) OX=559292 GN=STE24 PE=1 SV=1	0	15.045	9	4	4	4	453	52.3	7.91	14.25	4	1.1	0.14	0.037456	1.42648	1.047	0.07	0.443216	0.353384
P36080	Ribosomal RNA-processing protein 14 OS=Saccharomyces cerevisiae (strain ATCC 204508 / S288c) OX=559292 GN=RRP14 PE=1 SV=1	0	15.025	10	4	5	4	434	50.5	9.57	15.26	4	0.994	-0.01	0.995258	0.00206449	1.124	0.17	0.357023	0.447304
Q08581	Kinetochore protein SLK19 OS=Saccharomyces cerevisiae (strain ATCC 204508 / S288c) OX=559292 GN=SLK19 PE=1 SV=1	0	14.984	7	4	4	4	821	95.3	4.91	13.55	4	0.985	-0.02	0.585186	0.232706	0.992	-0.01	0.93964	0.0270386
P13393	TATA-box-binding protein OS=Saccharomyces cerevisiae (strain ATCC 204508 / S288c) OX=559292 GN=SPT15 PE=1 SV=3	0	14.981	13	3	3	3	240	27	9.36	12.99	3	1.174	0.23	0.0123039	1.90996	1.156	0.21	0.0451185	1.34565
P33313	Hsp70/Hsp90 co-chaperone CNS1 OS=Saccharomyces cerevisiae (strain ATCC 204508 / S288c) OX=559292 GN=CNS1 PE=1 SV=1	0	14.977	12	5	5	5	385	44.1	5.81	11.06	5	0.982	-0.03	0.918532	0.0369055	1.072	0.1	0.304905	0.515835
Q96VH5	MICOS complex subunit MIC10 OS=Saccharomyces cerevisiae (strain ATCC 204508 / S288c) OX=559292 GN=MIC10 PE=1 SV=1	0	14.958	28	3	6	3	97	10.4	10.2	18.38	3	1	0	1	2.00578e-08	0.86	-0.22	0.481169	0.317702
P43583	Proteasome activator BLM10 OS=Saccharomyces cerevisiae (strain ATCC 204508 / S288c) OX=559292 GN=BLM10 PE=1 SV=2	0	14.943	2	4	5	4	2143	245.8	5.91	14.01	4	0.845	-0.24	0.206959	0.684115	0.914	-0.13	0.930959	0.0310692
Q03435	Non-histone protein 10 OS=Saccharomyces cerevisiae (strain ATCC 204508 / S288c) OX=559292 GN=NHP10 PE=1 SV=1	0	14.932	25	4	4	4	203	23.8	7.87	14.19	4	1.078	0.11	0.488475	0.311158	1.051	0.07	0.799531	0.0971646
P00044	Cytochrome c isoform 1 OS=Saccharomyces cerevisiae (strain ATCC 204508 / S288c) OX=559292 GN=CYC1 PE=1 SV=2	0	14.932	37	5	7	2	109	12.2	9.42	19.5	5	0.94	-0.09	0.363194	0.439861	0.919	-0.12	0.587505	0.230988
P30665	DNA replication licensing factor MCM4 OS=Saccharomyces cerevisiae (strain ATCC 204508 / S288c) OX=559292 GN=MCM4 PE=1 SV=2	0	14.911	4	4	4	4	933	104.9	6.21	12.36	4	1.084	0.12	0.00473176	2.32498	0.999	0	0.881972	0.0545453
P19955	37S ribosomal protein YMR-31, mitochondrial OS=Saccharomyces cerevisiae (strain ATCC 204508 / S288c) OX=559292 GN=YMR31 PE=1 SV=1	0	14.875	24	3	4	3	123	13.7	9.51	14.74	3	1.071	0.1	0.330418	0.480936	0.991	-0.01	0.999884	5.04615e-05
P25617	Uncharacterized protein YCR016W OS=Saccharomyces cerevisiae (strain ATCC 204508 / S288c) OX=559292 GN=YCR016W PE=1 SV=2	0	14.858	16	4	4	4	290	33.6	7.93	12.74	4	0.872	-0.2	0.0360186	1.44347	0.955	-0.07	0.776841	0.109668
P38629	Replication factor C subunit 3 OS=Saccharomyces cerevisiae (strain ATCC 204508 / S288c) OX=559292 GN=RFC3 PE=1 SV=1	0	14.841	14	4	4	3	340	38.2	6.44	11.54	4	1.097	0.13	0.0881636	1.05471	1.089	0.12	0.426198	0.370388
P28707	Co-chaperone protein SBA1 OS=Saccharomyces cerevisiae (strain ATCC 204508 / S288c) OX=559292 GN=SBA1 PE=1 SV=3	0	14.836	21	5	6	5	216	24.1	4.59	15.53	5	0.848	-0.24	0.053759	1.26955	0.895	-0.16	0.179234	0.74658
P53163	54S ribosomal protein L12, mitochondrial OS=Saccharomyces cerevisiae (strain ATCC 204508 / S288c) OX=559292 GN=MNP1 PE=1 SV=1	0	14.806	14	3	5	3	194	20.6	9.19	16.18	3	0.938	-0.09	0.0512104	1.29064	0.961	-0.06	0.176029	0.754416
P24276	Protein SSD1 OS=Saccharomyces cerevisiae (strain ATCC 204508 / S288c) OX=559292 GN=SSD1 PE=1 SV=1	0	14.806	6	5	6	5	1250	139.9	7.64	9.52	5	0.888	-0.17	0.0148757	1.82752	0.993	-0.01	0.760288	0.119022
Q06677	Auxilin-like clathrin uncoating factor SWA2 OS=Saccharomyces cerevisiae (strain ATCC 204508 / S288c) OX=559292 GN=SWA2 PE=1 SV=1	0	14.753	9	4	4	4	668	75	5.3	12.49	4	0.837	-0.26	0.510513	0.291993	0.808	-0.31	0.406303	0.39115
P38221	Phosphatidate cytidylyltransferase OS=Saccharomyces cerevisiae (strain ATCC 204508 / S288c) OX=559292 GN=CDS1 PE=1 SV=1	0	14.745	9	5	5	5	457	51.8	8.57	16.51	5	1.015	0.02	0.958016	0.0186272	0.99	-0.01	0.97388	0.0114944
Q05027	Transcription initiation factor TFIID subunit 9 OS=Saccharomyces cerevisiae (strain ATCC 204508 / S288c) OX=559292 GN=TAF9 PE=1 SV=1	0	14.744	32	3	3	3	157	17.3	6.32	13.39	3	0.988	-0.02	0.988382	0.00507499	1.019	0.03	0.92949	0.0317553
P38985	Signal recognition particle subunit SRP14 OS=Saccharomyces cerevisiae (strain ATCC 204508 / S288c) OX=559292 GN=SRP14 PE=1 SV=1	0	14.697	29	3	4	3	146	16.4	9.7	15.18	3	0.988	-0.02	0.823875	0.0841386	1.05	0.07	0.102479	0.989364	Met-loss [N-Term]
P32626	Enolase-phosphatase E1 OS=Saccharomyces cerevisiae (strain ATCC 204508 / S288c) OX=559292 GN=UTR4 PE=1 SV=2	0	14.681	14	3	4	3	227	25.2	5.64	12.58	3	0.799	-0.32	0.0788584	1.10315	0.757	-0.4	0.0496346	1.30422
P38773	2-deoxyglucose-6-phosphate phosphatase 2 OS=Saccharomyces cerevisiae (strain ATCC 204508 / S288c) OX=559292 GN=DOG2 PE=1 SV=1	0	14.679	19	5	6	5	246	27.1	5.74	15.43	5	1.062	0.09	0.110554	0.956427	0.924	-0.11	0.0794124	1.10011
P53900	Prefoldin subunit 4 OS=Saccharomyces cerevisiae (strain ATCC 204508 / S288c) OX=559292 GN=GIM3 PE=1 SV=1	0	14.638	33	5	5	5	129	15.2	4.64	12.94	5	1.022	0.03	0.999282	0.000311848	1.018	0.03	0.732575	0.135148
P35842	Acid phosphatase PHO11 OS=Saccharomyces cerevisiae (strain ATCC 204508 / S288c) OX=559292 GN=PHO11 PE=1 SV=1	0	14.626	13	2	5	1	467	52.7	5.17	18.1	2	1.137	0.18	0.999997	1.42797e-06	0.945	-0.08	0.999151	0.000369041
Q07623	Nucleolar protein 6 OS=Saccharomyces cerevisiae (strain ATCC 204508 / S288c) OX=559292 GN=NOP6 PE=1 SV=1	0	14.615	14	4	6	4	225	25.2	10.08	16.14	4	1.109	0.15	0.299534	0.523554	1.046	0.06	0.573721	0.241299
P41057	40S ribosomal protein S29-A OS=Saccharomyces cerevisiae (strain ATCC 204508 / S288c) OX=559292 GN=RPS29A PE=1 SV=3	0	14.603	45	3	7	3	56	6.7	10.27	17.07	3	1.015	0.02	0.999998	8.5896e-07	1.005	0.01	0.843738	0.0737923
Q12030	Transcription initiation factor TFIID subunit 10 OS=Saccharomyces cerevisiae (strain ATCC 204508 / S288c) OX=559292 GN=TAF10 PE=1 SV=1	0	14.57	10	2	4	2	206	23	4.61	13.46	2	1.138	0.19	0.224788	0.648227	1.094	0.13	0.836936	0.0773079
P53738	Multifunctional methyltransferase subunit TRM112 OS=Saccharomyces cerevisiae (strain ATCC 204508 / S288c) OX=559292 GN=TRM112 PE=1 SV=1	0	14.476	35	4	5	4	135	15.1	4.78	16.29	4	0.734	-0.45	0.0178872	1.74746	0.907	-0.14	0.262558	0.580774
P40364	Mitochondrial peculiar membrane protein 1 OS=Saccharomyces cerevisiae (strain ATCC 204508 / S288c) OX=559292 GN=MPM1 PE=1 SV=1	0	14.404	25	4	4	4	252	28.5	5.92	9.72	4	1.024	0.03	0.889089	0.0510548	0.994	-0.01	0.997587	0.00104918	Met-loss [N-Term]
P39006	Phosphatidylserine decarboxylase proenzyme 1, mitochondrial OS=Saccharomyces cerevisiae (strain ATCC 204508 / S288c) OX=559292 GN=PSD1 PE=1 SV=1	0	14.389	9	4	4	4	500	56.6	9.1	13.69	4	1.084	0.12	0.881932	0.0545647	1.101	0.14	0.306492	0.513581
P52917	Vacuolar protein sorting-associated protein 4 OS=Saccharomyces cerevisiae (strain ATCC 204508 / S288c) OX=559292 GN=VPS4 PE=1 SV=1	0	14.346	7	3	4	3	437	48.1	5.22	12.82	3	1.513	0.6	0.0542918	1.26527	1.343	0.43	0.629587	0.200944
P52891	Nucleoporin NUP84 OS=Saccharomyces cerevisiae (strain ATCC 204508 / S288c) OX=559292 GN=NUP84 PE=1 SV=1	0	14.33	6	3	3	3	726	83.6	4.84	9.06	3	0.871	-0.2	0.0643903	1.19118	0.893	-0.16	0.271267	0.566603
Q05788	Purine nucleoside phosphorylase OS=Saccharomyces cerevisiae (strain ATCC 204508 / S288c) OX=559292 GN=PNP1 PE=1 SV=1	0	14.305	13	3	3	3	311	33.7	7.27	13.38	3	1.038	0.05	0.662673	0.1787	0.936	-0.09	0.818567	0.0869457
P38711	40S ribosomal protein S27-B OS=Saccharomyces cerevisiae (strain ATCC 204508 / S288c) OX=559292 GN=RPS27B PE=1 SV=1	0	14.3	48	4	20	4	82	8.9	9.14	50.75	4	0.937	-0.09	0.3233	0.490394	0.984	-0.02	0.995824	0.00181761	Met-loss [N-Term]
P05747	60S ribosomal protein L29 OS=Saccharomyces cerevisiae (strain ATCC 204508 / S288c) OX=559292 GN=RPL29 PE=1 SV=3	0	14.286	53	4	6	4	59	6.7	11.31	14.47	4	0.661	-0.6	0.0481107	1.31776	0.708	-0.5	0.310023	0.508606
P46984	EKC/KEOPS complex subunit GON7 OS=Saccharomyces cerevisiae (strain ATCC 204508 / S288c) OX=559292 GN=GON7 PE=1 SV=1	0	14.27	32	3	4	3	123	13.6	4.88	14.77	3	1.079	0.11	0.910337	0.0407979	1.068	0.09	0.808007	0.092585
P32803	Endosomal protein P24B OS=Saccharomyces cerevisiae (strain ATCC 204508 / S288c) OX=559292 GN=EMP24 PE=1 SV=1	0	14.269	21	4	4	4	203	23.3	6.79	15.07	4	1.111	0.15	0.449652	0.347124	1.004	0.01	0.983834	0.00707809
Q02206	Chromatin structure-remodeling complex subunit RSC4 OS=Saccharomyces cerevisiae (strain ATCC 204508 / S288c) OX=559292 GN=RSC4 PE=1 SV=2	0	14.242	6	2	3	2	625	72.2	5.27	13.81	2	1.038	0.05	0.701217	0.154148	1.078	0.11	0.212862	0.671902
Q04177	U3 small nucleolar RNA-associated protein 5 OS=Saccharomyces cerevisiae (strain ATCC 204508 / S288c) OX=559292 GN=UTP5 PE=1 SV=1	0	14.24	6	3	3	3	643	72	4.94	11.42	3	1.136	0.18	0.0133499	1.87452	1.136	0.18	0.0163195	1.78729
Q12443	Reticulon-like protein 2 OS=Saccharomyces cerevisiae (strain ATCC 204508 / S288c) OX=559292 GN=RTN2 PE=1 SV=1	0	14.235	9	3	4	3	393	44.3	9.22	16.49	3	1.05	0.07	0.68622	0.163536	0.926	-0.11	0.397967	0.400153
P38344	Cytoplasmic 60S subunit biogenesis factor REI1 OS=Saccharomyces cerevisiae (strain ATCC 204508 / S288c) OX=559292 GN=REI1 PE=1 SV=3	0	14.222	10	3	4	3	393	45.8	6.13	10.69	3	1.065	0.09	0.872281	0.0593437	0.963	-0.05	0.989043	0.0047849
P53301	Probable glycosidase CRH1 OS=Saccharomyces cerevisiae (strain ATCC 204508 / S288c) OX=559292 GN=CRH1 PE=1 SV=1	0	14.217	7	4	4	4	507	52.7	4.65	13.5	4	1.113	0.15	0.00022477	3.64826	1.002	0	0.974846	0.011064
Q06839	PX domain-containing protein YPR097W OS=Saccharomyces cerevisiae (strain ATCC 204508 / S288c) OX=559292 GN=YPR097W PE=1 SV=2	0	14.196	4	3	3	3	1073	123	5.78	10.07	3	1.055	0.08	0.947554	0.0233959	1.023	0.03	0.914852	0.0386492
P14741	Translation initiation factor eIF-2B subunit alpha OS=Saccharomyces cerevisiae (strain ATCC 204508 / S288c) OX=559292 GN=GCN3 PE=1 SV=1	0	14.188	15	4	4	4	305	34	5.33	13.5	4	1.138	0.19	0.0358226	1.44584	1.118	0.16	0.129125	0.888989
P38068	Monothiol glutaredoxin-7 OS=Saccharomyces cerevisiae (strain ATCC 204508 / S288c) OX=559292 GN=GRX7 PE=1 SV=1	0	14.173	25	4	4	4	203	22.6	6	13.49	4	1.134	0.18	0.146384	0.834505	1.091	0.13	0.837727	0.0768973
P47116	Serine/threonine-protein kinase PTK2/STK2 OS=Saccharomyces cerevisiae (strain ATCC 204508 / S288c) OX=559292 GN=PTK2 PE=1 SV=1	0	14.167	4	2	5	2	818	91.3	8.88	21.8	2	0.758	-0.4	0.393408	0.405157	0.804	-0.32	0.836785	0.0773861
P38085	Valine/tyrosine/tryptophan amino-acid permease 1 OS=Saccharomyces cerevisiae (strain ATCC 204508 / S288c) OX=559292 GN=TAT1 PE=1 SV=1	0	14.158	4	2	5	2	619	68.7	7.74	15.8	2	1.073	0.1	0.140164	0.853362	1.046	0.06	0.624145	0.204714
P53616	Probable secreted beta-glucosidase SUN4 OS=Saccharomyces cerevisiae (strain ATCC 204508 / S288c) OX=559292 GN=SUN4 PE=1 SV=1	0	14.127	14	3	4	2	420	43.4	4.36	14.81	3	0.954	-0.07	0.750681	0.124545	0.981	-0.03	0.995864	0.00179984
P22023	Killer toxin-resistance protein 5 OS=Saccharomyces cerevisiae (strain ATCC 204508 / S288c) OX=559292 GN=KRE5 PE=1 SV=2	0	14.097	4	4	4	4	1365	156.4	5.17	12.94	4	0.957	-0.06	0.956483	0.0193228	1.028	0.04	0.843609	0.073859
P61830	Histone H3 OS=Saccharomyces cerevisiae (strain ATCC 204508 / S288c) OX=559292 GN=HHT1 PE=1 SV=2	0	14.096	28	5	6	5	136	15.3	11.43	16.72	5	1.172	0.23	0.000432366	3.36415	1.256	0.33	9.01389e-05	4.04509
P40416	Iron-sulfur clusters transporter ATM1, mitochondrial OS=Saccharomyces cerevisiae (strain ATCC 204508 / S288c) OX=559292 GN=ATM1 PE=1 SV=2	0	14.091	8	5	6	5	690	77.5	9.61	10.97	5	1.137	0.18	0.280714	0.551736	1.013	0.02	0.955179	0.0199154	Met-loss [N-Term]
P36000	AP-1 complex subunit beta-1 OS=Saccharomyces cerevisiae (strain ATCC 204508 / S288c) OX=559292 GN=APL2 PE=1 SV=1	0	14.076	6	4	5	4	726	81.8	5.24	10.5	4	1.329	0.41	0.00132587	2.8775	1.149	0.2	0.0699315	1.15533
P33332	Exocyst complex component SEC3 OS=Saccharomyces cerevisiae (strain ATCC 204508 / S288c) OX=559292 GN=SEC3 PE=1 SV=1	0	14.074	4	4	4	4	1336	154.6	5.45	9.97	4	0.892	-0.16	0.181476	0.74118	0.97	-0.04	0.680485	0.167182
P40029	Peptide methionine sulfoxide reductase OS=Saccharomyces cerevisiae (strain ATCC 204508 / S288c) OX=559292 GN=MXR1 PE=1 SV=1	0	14.067	18	3	3	3	184	21.1	6.99	12.39	3	1.409	0.49	0.0450741	1.34607	1.186	0.25	0.550706	0.25908
P34253	Protein KTI12 OS=Saccharomyces cerevisiae (strain ATCC 204508 / S288c) OX=559292 GN=KTI12 PE=1 SV=2	0	14.029	13	4	5	4	313	35.3	7.99	12.92	4	1.082	0.11	0.321096	0.493365	1.069	0.1	0.356846	0.447519
P36154	Altered inheritance rate of mitochondria protein 29 OS=Saccharomyces cerevisiae (strain ATCC 204508 / S288c) OX=559292 GN=AIM29 PE=1 SV=1	0	14.016	28	4	4	4	155	18.4	6.4	13.66	4	0.934	-0.1	0.594612	0.225766	0.947	-0.08	0.997718	0.000992143
P53894	Serine/threonine-protein kinase CBK1 OS=Saccharomyces cerevisiae (strain ATCC 204508 / S288c) OX=559292 GN=CBK1 PE=1 SV=1	0	14.002	5	3	3	3	756	86.9	7.91	10.81	3	0.956	-0.06	0.524914	0.279912	0.946	-0.08	0.63269	0.198809
P39515	Mitochondrial import inner membrane translocase subunit TIM17 OS=Saccharomyces cerevisiae (strain ATCC 204508 / S288c) OX=559292 GN=TIM17 PE=1 SV=1	0	13.996	25	3	4	3	158	16.6	9.48	13.23	3	1.032	0.05	0.584348	0.233328	1.015	0.02	0.999877	5.32763e-05
P38181	Nucleoporin NUP170 OS=Saccharomyces cerevisiae (strain ATCC 204508 / S288c) OX=559292 GN=NUP170 PE=1 SV=1	0	13.985	3	3	3	3	1502	169.4	6.13	10.62	3	1.08	0.11	0.00596792	2.22418	1.04	0.06	0.348008	0.458411
P25847	DNA mismatch repair protein MSH2 OS=Saccharomyces cerevisiae (strain ATCC 204508 / S288c) OX=559292 GN=MSH2 PE=1 SV=2	0	13.974	5	4	4	4	964	108.8	6.1	11.34	4	1.157	0.21	0.0628823	1.20147	1.071	0.1	0.197362	0.704736
P38820	Adenylyltransferase and sulfurtransferase UBA4 OS=Saccharomyces cerevisiae (strain ATCC 204508 / S288c) OX=559292 GN=UBA4 PE=1 SV=1	0	13.939	8	4	4	4	440	49.3	6.54	12.12	4	1.011	0.02	1	1.00281e-08	0.975	-0.04	0.985866	0.00618214
P06776	3',5'-cyclic-nucleotide phosphodiesterase 2 OS=Saccharomyces cerevisiae (strain ATCC 204508 / S288c) OX=559292 GN=PDE2 PE=1 SV=2	0	13.927	10	3	3	3	526	61	6.62	10.68	3	1.004	0.01	0.996137	0.00168072	1.013	0.02	0.941802	0.0260404
O60200	Mitochondrial distribution and morphology protein 35 OS=Saccharomyces cerevisiae (strain ATCC 204508 / S288c) OX=559292 GN=MDM35 PE=1 SV=3	0	13.91	35	3	5	3	86	9.7	5.19	15.25	3	1.002	0	0.999323	0.000293972	0.931	-0.1	0.944568	0.0247669
P38853	Kelch repeat-containing protein 1 OS=Saccharomyces cerevisiae (strain ATCC 204508 / S288c) OX=559292 GN=KEL1 PE=1 SV=1	0	13.871	4	4	4	4	1164	131	5.38	12.73	4	1.152	0.2	0.00930306	2.03137	1.105	0.14	0.072711	1.1384
Q04119	Endopolyphosphatase OS=Saccharomyces cerevisiae (strain ATCC 204508 / S288c) OX=559292 GN=PPN1 PE=1 SV=1	0	13.831	7	4	4	4	674	78.3	6.87	12.19	4	1.052	0.07	0.273184	0.563544	1.011	0.02	0.999994	2.41525e-06
P28789	Porphobilinogen deaminase OS=Saccharomyces cerevisiae (strain ATCC 204508 / S288c) OX=559292 GN=HEM3 PE=1 SV=1	0	13.726	15	4	4	4	327	36.7	6.38	12.32	4	0.954	-0.07	0.628574	0.201643	1.019	0.03	0.996045	0.00172112
P36101	tRNA threonylcarbamoyladenosine dehydratase 2 OS=Saccharomyces cerevisiae (strain ATCC 204508 / S288c) OX=559292 GN=TCD2 PE=1 SV=1	0	13.702	10	3	5	3	447	50.2	8.78	17.69	3	0.864	-0.21	0.223838	0.650066	0.935	-0.1	0.652387	0.185494
P38786	Ribonuclease P/MRP protein subunit RPP1 OS=Saccharomyces cerevisiae (strain ATCC 204508 / S288c) OX=559292 GN=RPP1 PE=1 SV=1	0	13.684	14	4	5	4	293	32.2	9.73	14.97	4	1.008	0.01	0.840237	0.075598	1.089	0.12	0.321035	0.493447
Q12124	Mediator of RNA polymerase II transcription subunit 2 OS=Saccharomyces cerevisiae (strain ATCC 204508 / S288c) OX=559292 GN=MED2 PE=1 SV=1	0	13.682	16	3	4	3	431	47.7	4.51	10.78	3	0.942	-0.09	0.971298	0.0126474	0.971	-0.04	0.999841	6.92338e-05
P40580	Benzil reductase ((S)-benzoin forming) IRC24 OS=Saccharomyces cerevisiae (strain ATCC 204508 / S288c) OX=559292 GN=IRC24 PE=1 SV=1	0	13.681	15	4	4	4	263	28.8	6.37	13.12	4	0.957	-0.06	0.24165	0.616814	0.959	-0.06	0.495973	0.304542
P0CX34	40S ribosomal protein S30-B OS=Saccharomyces cerevisiae (strain ATCC 204508 / S288c) OX=559292 GN=RPS30B PE=1 SV=1	0	13.678	41	4	8	4	63	7.1	11.68	16.08	4	0.824	-0.28	0.0413413	1.38362	0.906	-0.14	0.3771	0.423543
P40078	Ribosome biogenesis protein NSA2 OS=Saccharomyces cerevisiae (strain ATCC 204508 / S288c) OX=559292 GN=NSA2 PE=1 SV=1	0	13.663	18	3	3	3	261	29.7	10.24	12.05	3	1.042	0.06	0.760129	0.119113	1.045	0.06	0.375413	0.425491
Q05942	Ribosome assembly protein 3 OS=Saccharomyces cerevisiae (strain ATCC 204508 / S288c) OX=559292 GN=RSA3 PE=1 SV=1	0	13.654	18	3	3	3	220	24.6	4.88	11.6	3	1.12	0.16	0.185496	0.731666	1.183	0.24	0.130717	0.883667
P40582	Glutathione S-transferase 1 OS=Saccharomyces cerevisiae (strain ATCC 204508 / S288c) OX=559292 GN=GTT1 PE=1 SV=1	0	13.632	13	2	3	2	234	26.8	6.65	11.99	2	0.98	-0.03	0.961728	0.0169477	1.012	0.02	0.998363	0.000711341
P52870	Protein transport protein SBH1 OS=Saccharomyces cerevisiae (strain ATCC 204508 / S288c) OX=559292 GN=SBH1 PE=1 SV=1	0	13.614	13	2	4	2	82	8.7	10.52	15.36	2	1.306	0.39	0.00223131	2.65144	1.082	0.11	0.232831	0.63296
P53337	ER-derived vesicles protein ERV29 OS=Saccharomyces cerevisiae (strain ATCC 204508 / S288c) OX=559292 GN=ERV29 PE=1 SV=1	0	13.597	8	2	4	2	310	35	9.63	17.86	2	1.193	0.25	0.009694	2.0135	1.03	0.04	0.714633	0.145917
P36051	GPI ethanolamine phosphate transferase 1 OS=Saccharomyces cerevisiae (strain ATCC 204508 / S288c) OX=559292 GN=MCD4 PE=1 SV=1	0	13.579	3	2	4	2	919	105.6	6.71	15.9	2	1.01	0.01	0.995622	0.00190568	1.03	0.04	0.98179	0.00798159
P20484	Protein MAK11 OS=Saccharomyces cerevisiae (strain ATCC 204508 / S288c) OX=559292 GN=MAK11 PE=1 SV=2	0	13.573	9	3	4	3	414	47.3	7.21	13.81	3	1.175	0.23	0.00681646	2.16644	1.101	0.14	0.0536014	1.27082
Q05166	Nucleoporin ASM4 OS=Saccharomyces cerevisiae (strain ATCC 204508 / S288c) OX=559292 GN=ASM4 PE=1 SV=1	0	13.566	9	3	3	3	528	58.8	7.94	10.92	3	0.995	-0.01	0.963193	0.0162865	0.988	-0.02	0.965347	0.0153164
P34241	Nucleolar pre-ribosomal-associated protein 1 OS=Saccharomyces cerevisiae (strain ATCC 204508 / S288c) OX=559292 GN=URB1 PE=1 SV=2	0	13.542	3	4	4	4	1764	203.2	7.31	10.38	4	1.062	0.09	0.395068	0.403328	1.01	0.01	0.953796	0.0205443
P37296	V-type proton ATPase subunit a, Golgi isoform OS=Saccharomyces cerevisiae (strain ATCC 204508 / S288c) OX=559292 GN=STV1 PE=1 SV=2	0	13.524	4	3	4	3	890	101.6	5.38	14.36	3	1.383	0.47	0.0161898	1.79076	1.062	0.09	0.821638	0.0853195
P27809	Glycolipid 2-alpha-mannosyltransferase OS=Saccharomyces cerevisiae (strain ATCC 204508 / S288c) OX=559292 GN=KRE2 PE=1 SV=1	0	13.516	10	4	5	4	442	51.4	5.4	12.82	4	0.925	-0.11	0.187931	0.726001	0.995	-0.01	0.744412	0.128187	Met-loss [N-Term]
P53959	Conserved oligomeric Golgi complex subunit 6 OS=Saccharomyces cerevisiae (strain ATCC 204508 / S288c) OX=559292 GN=COG6 PE=1 SV=1	0	13.495	6	3	3	3	839	96.9	5.29	9.82	3	0.971	-0.04	0.882182	0.0544417	0.976	-0.04	0.93906	0.0273067
Q08199	Nucleotide exchange factor SIL1 OS=Saccharomyces cerevisiae (strain ATCC 204508 / S288c) OX=559292 GN=SIL1 PE=1 SV=1	0	13.49	10	4	5	4	421	48.2	5.55	16.32	4	1.441	0.53	0.00253777	2.59555	1.146	0.2	0.112689	0.948118
P38758	Putative oxidoreductase TDA3 OS=Saccharomyces cerevisiae (strain ATCC 204508 / S288c) OX=559292 GN=TDA3 PE=1 SV=2	0	13.476	9	3	3	3	523	57.6	5.83	10.29	3	1.017	0.02	0.947426	0.0234547	1.056	0.08	0.351105	0.454563
Q05123	Actin-like protein ARP9 OS=Saccharomyces cerevisiae (strain ATCC 204508 / S288c) OX=559292 GN=ARP9 PE=1 SV=1	0	13.476	10	3	3	3	467	53	5.15	10.72	3	1.051	0.07	0.79288	0.100792	1.033	0.05	0.996462	0.00153945
P07285	Anthranilate phosphoribosyltransferase OS=Saccharomyces cerevisiae (strain ATCC 204508 / S288c) OX=559292 GN=TRP4 PE=1 SV=1	0	13.469	13	3	4	3	380	41.3	6.67	12.85	3	0.896	-0.16	0.0206529	1.68502	0.977	-0.03	0.854008	0.0685379
Q06245	Exocyst complex component SEC10 OS=Saccharomyces cerevisiae (strain ATCC 204508 / S288c) OX=559292 GN=SEC10 PE=1 SV=1	0	13.466	5	3	4	3	871	100.3	6.28	17.28	3	1.067	0.09	0.122026	0.913548	1.066	0.09	0.0763531	1.11717
P32643	Trans-aconitate 3-methyltransferase OS=Saccharomyces cerevisiae (strain ATCC 204508 / S288c) OX=559292 GN=TMT1 PE=1 SV=1	0	13.39	13	4	4	4	299	34.7	6.27	13.42	4	1.162	0.22	0.108896	0.962989	1.01	0.01	0.929614	0.0316975
P53905	U6 snRNA-associated Sm-like protein LSm7 OS=Saccharomyces cerevisiae (strain ATCC 204508 / S288c) OX=559292 GN=LSM7 PE=1 SV=2	0	13.383	47	4	5	4	115	13	9.31	11.04	4	1.158	0.21	0.137658	0.861197	1.199	0.26	0.165839	0.780314
P40491	ATP synthase assembly factor FMC1, mitochondrial OS=Saccharomyces cerevisiae (strain ATCC 204508 / S288c) OX=559292 GN=FMC1 PE=1 SV=1	0	13.38	26	4	4	4	155	18.4	9.67	10.48	4	0.827	-0.27	0.0799528	1.09717	0.762	-0.39	0.0134886	1.87003
P11792	Serine/threonine-protein kinase SCH9 OS=Saccharomyces cerevisiae (strain ATCC 204508 / S288c) OX=559292 GN=SCH9 PE=1 SV=3	0	13.372	7	3	3	3	824	91.8	6.1	9.46	3	0.868	-0.2	0.0190995	1.71898	0.89	-0.17	0.0516416	1.287
P32773	Transcription initiation factor IIA large subunit OS=Saccharomyces cerevisiae (strain ATCC 204508 / S288c) OX=559292 GN=TOA1 PE=1 SV=1	0	13.304	12	4	4	4	286	32.2	4.39	14.3	4	1.051	0.07	0.486734	0.312708	1.021	0.03	0.571226	0.243192
P40066	Nucleoporin GLE2 OS=Saccharomyces cerevisiae (strain ATCC 204508 / S288c) OX=559292 GN=GLE2 PE=1 SV=1	0	13.296	8	3	3	3	365	40.5	8.48	11.04	3	1.013	0.02	0.94093	0.0264425	1.002	0	0.9498	0.0223677
P38821	Aspartyl aminopeptidase 4 OS=Saccharomyces cerevisiae (strain ATCC 204508 / S288c) OX=559292 GN=APE4 PE=1 SV=1	0	13.286	10	3	3	3	490	54.1	7.02	11.29	3	1.019	0.03	0.949942	0.0223027	1.015	0.02	0.862672	0.0641545
P32896	Protein PDC2 OS=Saccharomyces cerevisiae (strain ATCC 204508 / S288c) OX=559292 GN=PDC2 PE=1 SV=2	0	13.286	5	3	3	3	925	103.9	6.43	10.28	3	1.072	0.1	0.279085	0.554263	0.98	-0.03	0.887938	0.0516175	Met-loss [N-Term]
P53874	Ubiquitin carboxyl-terminal hydrolase 10 OS=Saccharomyces cerevisiae (strain ATCC 204508 / S288c) OX=559292 GN=UBP10 PE=1 SV=2	0	13.272	4	2	2	2	792	88.5	5.5	10.13	2	1.07	0.1	0.641093	0.193079	1.003	0	0.986661	0.00583224
Q06078	U3 small nucleolar RNA-associated protein 21 OS=Saccharomyces cerevisiae (strain ATCC 204508 / S288c) OX=559292 GN=UTP21 PE=1 SV=1	0	13.253	5	5	8	5	939	104.7	7.8	16.2	5	1.104	0.14	0.42876	0.367785	1.126	0.17	0.623003	0.20551	Met-loss [N-Term]
Q07807	mRNA-binding protein PUF3 OS=Saccharomyces cerevisiae (strain ATCC 204508 / S288c) OX=559292 GN=PUF3 PE=1 SV=1	0	13.249	4	3	3	3	879	98	7.21	11.43	3	0.976	-0.03	0.902355	0.0446224	1.017	0.02	0.996892	0.00135187
P53044	Ubiquitin fusion degradation protein 1 OS=Saccharomyces cerevisiae (strain ATCC 204508 / S288c) OX=559292 GN=UFD1 PE=1 SV=1	0	13.246	10	3	4	3	361	39.8	6.21	11.52	3	1.168	0.22	0.0163156	1.7874	1.027	0.04	0.650306	0.186882
Q00362	Protein phosphatase PP2A regulatory subunit B OS=Saccharomyces cerevisiae (strain ATCC 204508 / S288c) OX=559292 GN=CDC55 PE=1 SV=2	0	13.234	6	4	4	4	526	59.6	6.39	12.65	4	1.064	0.09	0.068325	1.16542	1.015	0.02	0.707848	0.15006
P26755	Replication factor A protein 3 OS=Saccharomyces cerevisiae (strain ATCC 204508 / S288c) OX=559292 GN=RFA3 PE=1 SV=1	0	13.209	28	3	3	3	122	13.8	4.79	10.83	3	1.056	0.08	0.0497062	1.30359	1.067	0.09	0.0557472	1.25378
P38841	Uncharacterized protein YHR138C OS=Saccharomyces cerevisiae (strain ATCC 204508 / S288c) OX=559292 GN=YHR138C PE=1 SV=1	0	13.205	25	2	2	2	114	12.7	5.06	9.12	2	1.03	0.04	0.992184	0.00340783	1.014	0.02	0.999113	0.000385544
P40357	Protein transport protein SEC9 OS=Saccharomyces cerevisiae (strain ATCC 204508 / S288c) OX=559292 GN=SEC9 PE=1 SV=1	0	13.201	3	2	4	2	651	73.6	5.12	15.15	2	1.147	0.2	0.0231328	1.63577	1.093	0.13	0.289379	0.538532
P30619	Protein transport protein SEC1 OS=Saccharomyces cerevisiae (strain ATCC 204508 / S288c) OX=559292 GN=SEC1 PE=1 SV=1	0	13.179	7	4	5	4	724	83.4	7.3	16.5	4	1.098	0.13	0.249424	0.603061	1.096	0.13	0.374181	0.426919
P47031	Inclusion body clearance protein IML2 OS=Saccharomyces cerevisiae (strain ATCC 204508 / S288c) OX=559292 GN=IML2 PE=1 SV=1	0	13.175	6	4	4	4	731	82.5	6.64	11.43	4	0.899	-0.15	0.0534874	1.27175	0.864	-0.21	0.0143718	1.84249
P21957	Transcriptional repressor OPI1 OS=Saccharomyces cerevisiae (strain ATCC 204508 / S288c) OX=559292 GN=OPI1 PE=1 SV=1	0	13.163	11	3	3	3	404	46	5.16	11.41	3	1.123	0.17	0.397346	0.400831	1.076	0.11	0.771208	0.112828
P38797	Protein phosphatase 2C homolog 7, mitochondrial OS=Saccharomyces cerevisiae (strain ATCC 204508 / S288c) OX=559292 GN=PTC7 PE=1 SV=2	0	13.158	11	3	3	3	343	37.8	6.58	10.88	3	1.049	0.07	0.518845	0.284962	1.065	0.09	0.403634	0.394012
Q03516	Uncharacterized protein RSN1 OS=Saccharomyces cerevisiae (strain ATCC 204508 / S288c) OX=559292 GN=RSN1 PE=1 SV=1	0	13.153	5	3	3	3	953	107.6	8.65	9.55	3	1.227	0.3	0.394048	0.404451	1.096	0.13	0.962662	0.016526
P32502	Translation initiation factor eIF-2B subunit beta OS=Saccharomyces cerevisiae (strain ATCC 204508 / S288c) OX=559292 GN=GCD7 PE=1 SV=1	0	13.145	12	4	4	4	381	42.5	7.93	13.79	4	1.119	0.16	0.120949	0.917396	0.992	-0.01	0.992593	0.00322884
P36120	ATP-dependent RNA helicase DBP7 OS=Saccharomyces cerevisiae (strain ATCC 204508 / S288c) OX=559292 GN=DBP7 PE=1 SV=1	0	13.145	5	3	3	3	742	83.3	9.28	10.24	3	0.95	-0.07	0.276274	0.558661	1.002	0	0.975117	0.0109433
P35127	Ubiquitin carboxyl-terminal hydrolase YUH1 OS=Saccharomyces cerevisiae (strain ATCC 204508 / S288c) OX=559292 GN=YUH1 PE=1 SV=1	0	13.094	20	3	3	3	236	26.4	4.56	10.02	3	0.954	-0.07	0.62459	0.204405	0.935	-0.1	0.257809	0.588701
P10962	Protein MAK16 OS=Saccharomyces cerevisiae (strain ATCC 204508 / S288c) OX=559292 GN=MAK16 PE=1 SV=2	0	13.086	12	3	3	3	306	35.7	5.25	13.13	3	1.219	0.29	0.0141628	1.84885	1.132	0.18	0.34236	0.465517
P40533	Protein TED1 OS=Saccharomyces cerevisiae (strain ATCC 204508 / S288c) OX=559292 GN=TED1 PE=1 SV=1	0	13.076	8	3	3	3	473	54.9	5.73	10.93	3	0.937	-0.09	0.501077	0.300095	0.944	-0.08	0.815747	0.0884444
Q06488	Chromatin structure-remodeling complex subunit RSC2 OS=Saccharomyces cerevisiae (strain ATCC 204508 / S288c) OX=559292 GN=RSC2 PE=1 SV=1	0	13.066	4	3	3	3	889	102.2	8.91	11.32	3	1.081	0.11	0.400296	0.397619	1.01	0.01	0.993924	0.00264681
Q04632	Conserved oligomeric Golgi complex subunit 8 OS=Saccharomyces cerevisiae (strain ATCC 204508 / S288c) OX=559292 GN=COG8 PE=1 SV=1	0	13.047	7	4	4	4	607	69.8	4.73	7.21	4	1.285	0.36	0.0270401	1.56799	1.186	0.25	0.305401	0.515129
Q00416	Helicase SEN1 OS=Saccharomyces cerevisiae (strain ATCC 204508 / S288c) OX=559292 GN=SEN1 PE=1 SV=2	0	13.013	3	4	4	4	2231	252.3	8.59	8.8	4	1.009	0.01	0.985282	0.00643948	1.019	0.03	0.986867	0.00574151
P32908	Structural maintenance of chromosomes protein 1 OS=Saccharomyces cerevisiae (strain ATCC 204508 / S288c) OX=559292 GN=SMC1 PE=1 SV=1	0	13.005	3	3	4	3	1225	141.2	6.47	13.31	3	1.128	0.17	0.381096	0.418966	1.068	0.1	0.998109	0.000822085
Q03034	Ferulic acid decarboxylase 1 OS=Saccharomyces cerevisiae (strain ATCC 204508 / S288c) OX=559292 GN=FDC1 PE=1 SV=1	0	12.992	10	4	4	4	503	56.1	6.1	10.54	4	0.893	-0.16	0.00770433	2.11327	0.982	-0.03	0.655496	0.18343
Q08962	60S ribosome subunit biogenesis protein NIP7 OS=Saccharomyces cerevisiae (strain ATCC 204508 / S288c) OX=559292 GN=NIP7 PE=1 SV=1	0	12.989	28	5	7	5	181	20.4	9.26	13.84	5	0.883	-0.18	0.3489	0.4573	1.016	0.02	0.999998	8.82672e-07
Q04673	General transcription and DNA repair factor IIH subunit SSL1 OS=Saccharomyces cerevisiae (strain ATCC 204508 / S288c) OX=559292 GN=SSL1 PE=1 SV=1	0	12.982	8	3	3	3	461	52.3	7.8	11.26	3	1.083	0.12	0.810891	0.0910377	1	0	0.999844	6.7637e-05
P48562	Serine/threonine-protein kinase CLA4 OS=Saccharomyces cerevisiae (strain ATCC 204508 / S288c) OX=559292 GN=CLA4 PE=1 SV=1	0	12.957	4	3	6	3	842	93.9	9.09	16.89	3	1.022	0.03	0.961461	0.0170683	0.923	-0.12	0.438474	0.358056
O94742	26S proteasome complex subunit SEM1 OS=Saccharomyces cerevisiae (strain ATCC 204508 / S288c) OX=559292 GN=SEM1 PE=1 SV=1	0	12.897	58	3	4	3	89	10.4	4.31	11.71	3	1.107	0.15	0.908123	0.0418553	1.043	0.06	0.749733	0.125093
P53927	Ribosome biogenesis protein 15 OS=Saccharomyces cerevisiae (strain ATCC 204508 / S288c) OX=559292 GN=NOP15 PE=1 SV=1	0	12.858	15	4	4	4	220	25.4	9.28	12.38	4	1.161	0.22	0.0254259	1.59472	1.107	0.15	0.294102	0.531502
P29469	DNA replication licensing factor MCM2 OS=Saccharomyces cerevisiae (strain ATCC 204508 / S288c) OX=559292 GN=MCM2 PE=1 SV=2	0	12.805	5	3	3	2	868	98.7	5.15	11.81	3	1.082	0.11	0.215846	0.665855	1.039	0.05	0.993532	0.00281827
Q08960	S-adenosyl-L-methionine-dependent tRNA 4-demethylwyosine synthase OS=Saccharomyces cerevisiae (strain ATCC 204508 / S288c) OX=559292 GN=TYW1 PE=1 SV=1	0	12.802	5	4	5	4	810	89.7	8.18	14.64	4	0.895	-0.16	0.0865336	1.06282	0.936	-0.09	0.59116	0.228295
Q06168	Chromatin structure-remodeling complex subunit SFH1 OS=Saccharomyces cerevisiae (strain ATCC 204508 / S288c) OX=559292 GN=SFH1 PE=1 SV=1	0	12.766	12	3	4	3	426	48.7	5.21	15.76	3	1.007	0.01	0.990744	0.0040384	1.044	0.06	0.272667	0.564367
P53629	Sterol O-acyltransferase 2 OS=Saccharomyces cerevisiae (strain ATCC 204508 / S288c) OX=559292 GN=ARE2 PE=1 SV=1	0	12.766	6	4	4	4	642	74	7.72	11.59	4	1.168	0.22	0.012873	1.89032	1.091	0.13	0.128498	0.891102
Q02725	Vacuolar transporter chaperone 3 OS=Saccharomyces cerevisiae (strain ATCC 204508 / S288c) OX=559292 GN=VTC3 PE=1 SV=1	0	12.739	4	4	4	4	835	96.5	7.42	12.33	4	0.815	-0.3	0.0848788	1.0712	0.846	-0.24	0.189287	0.72288
P48363	Prefoldin subunit 3 OS=Saccharomyces cerevisiae (strain ATCC 204508 / S288c) OX=559292 GN=PAC10 PE=1 SV=1	0	12.715	22	3	3	3	199	23.1	4.89	12.39	3	1.026	0.04	0.742136	0.129517	0.971	-0.04	0.999619	0.000165423
Q12160	Uncharacterized protein YPR063C OS=Saccharomyces cerevisiae (strain ATCC 204508 / S288c) OX=559292 GN=YPR063C PE=1 SV=1	0	12.689	26	2	2	2	140	15.4	7.08	12.64	2	0.939	-0.09	0.836968	0.0772912	1.011	0.02	0.99496	0.00219441	Met-loss [N-Term]
P38961	25S rRNA (adenine(645)-N(1))-methyltransferase OS=Saccharomyces cerevisiae (strain ATCC 204508 / S288c) OX=559292 GN=RRP8 PE=1 SV=2	0	12.685	12	3	4	3	392	46	9.42	17.7	3	0.927	-0.11	0.168885	0.772408	0.999	0	0.999998	1.058e-06	Met-loss [N-Term]
P53192	Golgi to ER traffic protein 1 OS=Saccharomyces cerevisiae (strain ATCC 204508 / S288c) OX=559292 GN=GET1 PE=1 SV=1	0	12.68	15	3	3	3	235	27.1	9.16	10.94	3	1.076	0.11	0.544883	0.263697	1.031	0.04	0.831775	0.079994
Q02979	Glycerophosphocholine phosphodiesterase GDE1 OS=Saccharomyces cerevisiae (strain ATCC 204508 / S288c) OX=559292 GN=GDE1 PE=1 SV=1	0	12.677	3	3	3	3	1223	137.9	6.79	10.42	3	0.782	-0.35	0.010081	1.9965	0.812	-0.3	0.0183018	1.73751
P32529	DNA-directed RNA polymerase I subunit RPA12 OS=Saccharomyces cerevisiae (strain ATCC 204508 / S288c) OX=559292 GN=RPA12 PE=1 SV=1	0	12.672	18	2	3	2	125	13.7	7.87	12.91	2	1.064	0.09	0.933214	0.0300189	1.064	0.09	0.677058	0.169374
Q07923	NAD(P)H-dependent FMN reductase LOT6 OS=Saccharomyces cerevisiae (strain ATCC 204508 / S288c) OX=559292 GN=LOT6 PE=1 SV=1	0	12.658	14	1	2	1	191	21.3	6.11	8.62	1	0.96	-0.06	0.991984	0.00349552	0.987	-0.02	0.990092	0.00432435
P38351	RNA polymerase II-associated protein 1 OS=Saccharomyces cerevisiae (strain ATCC 204508 / S288c) OX=559292 GN=PAF1 PE=1 SV=1	0	12.635	13	3	4	3	445	51.8	4.93	15.68	3	0.99	-0.01	0.992573	0.00323737	1.009	0.01	0.982283	0.00776336
Q12234	GRIP domain-containing protein RUD3 OS=Saccharomyces cerevisiae (strain ATCC 204508 / S288c) OX=559292 GN=RUD3 PE=1 SV=1	0	12.614	7	3	3	3	484	56	4.91	10.78	3	0.953	-0.07	0.6013	0.220909	0.993	-0.01	0.952912	0.0209474
P35734	DASH complex subunit ASK1 OS=Saccharomyces cerevisiae (strain ATCC 204508 / S288c) OX=559292 GN=ASK1 PE=1 SV=2	0	12.547	12	2	2	2	292	32.1	4.73	11.69	2	1.431	0.52	0.0180277	1.74406	1.296	0.37	0.160415	0.794756
P31380	ATP-dependent helicase FUN30 OS=Saccharomyces cerevisiae (strain ATCC 204508 / S288c) OX=559292 GN=FUN30 PE=1 SV=1	0	12.526	4	5	5	5	1131	128.4	5.41	12.49	5	1.122	0.17	0.410384	0.38681	1.009	0.01	0.999998	8.96344e-07
P11655	Guanine nucleotide-exchange factor SEC12 OS=Saccharomyces cerevisiae (strain ATCC 204508 / S288c) OX=559292 GN=SEC12 PE=1 SV=1	0	12.523	11	3	3	3	471	51.6	6.76	12.26	3	0.892	-0.17	0.0133775	1.87362	0.912	-0.13	0.0333834	1.47647
P39727	ER-derived vesicles protein ERV46 OS=Saccharomyces cerevisiae (strain ATCC 204508 / S288c) OX=559292 GN=ERV46 PE=1 SV=2	0	12.482	8	4	6	4	415	46.2	6.83	11.91	4	1.173	0.23	0.0361229	1.44222	1.047	0.07	0.68507	0.164265
Q12500	Late secretory pathway protein AVL9 OS=Saccharomyces cerevisiae (strain ATCC 204508 / S288c) OX=559292 GN=AVL9 PE=1 SV=1	0	12.48	3	2	3	2	764	86.4	4.53	10.47	2	1.03	0.04	0.738048	0.131915	1.122	0.17	0.157812	0.80186
Q06144	Protein ORM2 OS=Saccharomyces cerevisiae (strain ATCC 204508 / S288c) OX=559292 GN=ORM2 PE=1 SV=1	0	12.463	21	3	3	2	216	24.8	8.4	10.64	3	0.915	-0.13	0.11643	0.933936	0.896	-0.16	0.0691409	1.16026
P36088	Free methionine-R-sulfoxide reductase OS=Saccharomyces cerevisiae (strain ATCC 204508 / S288c) OX=559292 GN=YKL069W PE=1 SV=1	0	12.44	13	2	4	2	180	19.7	5.06	11.91	2	1.239	0.31	0.270589	0.56769	1.115	0.16	0.472915	0.325217
Q06689	Cell membrane protein YLR413W OS=Saccharomyces cerevisiae (strain ATCC 204508 / S288c) OX=559292 GN=YLR413W PE=1 SV=1	0	12.438	5	3	3	3	675	72.7	5.14	10.74	3	0.983	-0.02	0.986495	0.00590494	1.056	0.08	0.888645	0.0512717
Q12455	Spermine synthase OS=Saccharomyces cerevisiae (strain ATCC 204508 / S288c) OX=559292 GN=SPE4 PE=1 SV=1	0	12.437	9	2	2	2	300	34.1	5.15	9.44	2	0.937	-0.09	0.288011	0.54059	1.024	0.03	0.975519	0.0107642
Q12504	Ribosomal lysine N-methyltransferase 4 OS=Saccharomyces cerevisiae (strain ATCC 204508 / S288c) OX=559292 GN=RKM4 PE=1 SV=1	0	12.407	9	4	4	4	494	57.3	5.05	10.53	4	1.107	0.15	0.0639389	1.19423	1.036	0.05	0.841936	0.0747207
P05986	cAMP-dependent protein kinase type 3 OS=Saccharomyces cerevisiae (strain ATCC 204508 / S288c) OX=559292 GN=TPK3 PE=1 SV=2	0	12.395	7	4	6	4	398	45.9	6.34	8.9	4	0.965	-0.05	0.755491	0.121771	0.938	-0.09	0.264242	0.577998
P47112	Cell division cycle protein CDT1 OS=Saccharomyces cerevisiae (strain ATCC 204508 / S288c) OX=559292 GN=TAH11 PE=1 SV=1	0	12.361	7	3	4	3	604	68.4	8.51	7.25	3	1.104	0.14	0.301102	0.521287	1.147	0.2	0.108104	0.96616
Q3E772	Protein LSO2 OS=Saccharomyces cerevisiae (strain ATCC 204508 / S288c) OX=559292 GN=LSO2 PE=2 SV=1	0	12.358	30	3	3	3	92	10.5	9.99	8.71	3	0.886	-0.18	0.388277	0.410858	0.926	-0.11	0.545673	0.263068
P53962	Uncharacterized WD repeat-containing protein YNL035C OS=Saccharomyces cerevisiae (strain ATCC 204508 / S288c) OX=559292 GN=YNL035C PE=1 SV=1	0	12.355	11	3	3	3	389	43.8	5.43	10.79	3	0.947	-0.08	0.311227	0.506923	1.006	0.01	0.905476	0.0431231
P46959	tRNA (adenine(58)-N(1))-methyltransferase catalytic subunit TRM61 OS=Saccharomyces cerevisiae (strain ATCC 204508 / S288c) OX=559292 GN=GCD14 PE=1 SV=1	0	12.318	10	4	4	4	383	43.9	7.59	7.78	4	0.805	-0.31	0.037926	1.42106	0.878	-0.19	0.42245	0.374224
P32495	H/ACA ribonucleoprotein complex subunit NHP2 OS=Saccharomyces cerevisiae (strain ATCC 204508 / S288c) OX=559292 GN=NHP2 PE=1 SV=2	0	12.305	21	3	3	3	156	17.1	9.72	11.95	3	1.189	0.25	0.597703	0.223514	1.125	0.17	0.724734	0.139821
P40553	Peroxiredoxin DOT5 OS=Saccharomyces cerevisiae (strain ATCC 204508 / S288c) OX=559292 GN=DOT5 PE=1 SV=1	0	12.289	16	4	6	4	215	24.1	9.35	14.89	4	1.08	0.11	0.293685	0.532118	1.02	0.03	0.998488	0.000657254
P41058	40S ribosomal protein S29-B OS=Saccharomyces cerevisiae (strain ATCC 204508 / S288c) OX=559292 GN=RPS29B PE=1 SV=3	0	12.267	45	3	10	3	56	6.7	10.01	22.53	3	0.87	-0.2	0.41373	0.383283	0.954	-0.07	0.845646	0.0728116
P32331	Mitochondrial glycine transporter YMC1 OS=Saccharomyces cerevisiae (strain ATCC 204508 / S288c) OX=559292 GN=YMC1 PE=1 SV=2	0	12.259	11	2	2	2	307	33.4	9.38	9.6	2	0.936	-0.1	0.0324421	1.48889	0.955	-0.07	0.0905096	1.04331
P53968	Transcriptional regulator CRZ1 OS=Saccharomyces cerevisiae (strain ATCC 204508 / S288c) OX=559292 GN=CRZ1 PE=1 SV=1	0	12.256	5	3	3	3	678	76.3	6.14	8.65	3	1.226	0.29	0.0791938	1.10131	1.043	0.06	0.907263	0.0422668
P38355	Uncharacterized transporter YBR287W OS=Saccharomyces cerevisiae (strain ATCC 204508 / S288c) OX=559292 GN=YBR287W PE=1 SV=1	0	12.239	12	3	3	3	427	47.5	4.89	9.61	3	1.028	0.04	0.819838	0.0862718	0.953	-0.07	0.730612	0.136313
P50896	Protein PSP1 OS=Saccharomyces cerevisiae (strain ATCC 204508 / S288c) OX=559292 GN=PSP1 PE=1 SV=2	0	12.237	3	3	3	3	841	95.3	6.67	9.76	3	0.904	-0.15	0.450148	0.346645	0.967	-0.05	0.991096	0.00388412
P48567	tRNA pseudouridine synthase 4 OS=Saccharomyces cerevisiae (strain ATCC 204508 / S288c) OX=559292 GN=PUS4 PE=1 SV=1	0	12.237	8	3	3	3	403	45.2	6.58	10.96	3	1.051	0.07	0.845469	0.0729021	1.024	0.03	0.742029	0.129579
Q02204	54S ribosomal protein L13, mitochondrial OS=Saccharomyces cerevisiae (strain ATCC 204508 / S288c) OX=559292 GN=MRPL13 PE=1 SV=2	0	12.227	17	3	3	3	264	30.3	8.92	6.64	3	0.991	-0.01	0.999576	0.000184345	1.053	0.07	0.999772	9.889e-05
P53112	Peroxisomal membrane protein PEX14 OS=Saccharomyces cerevisiae (strain ATCC 204508 / S288c) OX=559292 GN=PEX14 PE=1 SV=1	0	12.198	15	3	3	3	341	38.4	4.88	11.44	3	0.98	-0.03	0.971629	0.0124995	1.012	0.02	0.99873	0.00055197
P32608	Retrograde regulation protein 2 OS=Saccharomyces cerevisiae (strain ATCC 204508 / S288c) OX=559292 GN=RTG2 PE=1 SV=2	0	12.171	7	4	4	4	588	65.5	7.99	12.6	4	0.935	-0.1	0.78225	0.106655	0.945	-0.08	0.913049	0.0395057
Q12080	Ribosome biogenesis protein NOP53 OS=Saccharomyces cerevisiae (strain ATCC 204508 / S288c) OX=559292 GN=NOP53 PE=1 SV=1	0	12.156	13	4	5	4	455	52.5	9.35	15.33	4	1.057	0.08	0.823999	0.0840734	1.04	0.06	0.803409	0.0950633
P43682	Protein transport protein SFT1 OS=Saccharomyces cerevisiae (strain ATCC 204508 / S288c) OX=559292 GN=SFT1 PE=1 SV=1	0	12.145	35	3	3	3	97	11	9.86	9.85	3	1.696	0.76	0.00501605	2.29964	1.362	0.45	0.220017	0.657544
Q04500	U3 small nucleolar RNA-associated protein 14 OS=Saccharomyces cerevisiae (strain ATCC 204508 / S288c) OX=559292 GN=UTP14 PE=1 SV=1	0	12.144	4	3	3	3	899	103	5.06	11.89	3	0.972	-0.04	0.574853	0.240443	0.994	-0.01	0.792752	0.100862
P39105	Lysophospholipase 1 OS=Saccharomyces cerevisiae (strain ATCC 204508 / S288c) OX=559292 GN=PLB1 PE=1 SV=2	0	12.116	5	2	3	2	664	71.6	4.73	10.09	2	1.107	0.15	0.700723	0.154454	0.903	-0.15	0.899586	0.0459571
P32458	Cell division control protein 11 OS=Saccharomyces cerevisiae (strain ATCC 204508 / S288c) OX=559292 GN=CDC11 PE=1 SV=1	0	12.101	12	4	6	4	415	47.6	5.02	15.02	4	1.095	0.13	0.0816477	1.08806	1.035	0.05	0.916273	0.037975
Q08689	N-alpha-acetyltransferase NAT5 OS=Saccharomyces cerevisiae (strain ATCC 204508 / S288c) OX=559292 GN=NAT5 PE=1 SV=1	0	12.089	18	2	3	2	176	19.7	7.91	12.63	2	0.92	-0.12	0.240193	0.619439	0.951	-0.07	0.62849	0.201701
P46969	Ribulose-phosphate 3-epimerase OS=Saccharomyces cerevisiae (strain ATCC 204508 / S288c) OX=559292 GN=RPE1 PE=1 SV=1	0	12.082	12	3	5	3	238	26	6.28	12.81	3	0.924	-0.11	0.839899	0.0757729	0.965	-0.05	0.999575	0.000184489
P40086	Cytochrome c oxidase assembly protein COX15 OS=Saccharomyces cerevisiae (strain ATCC 204508 / S288c) OX=559292 GN=COX15 PE=3 SV=1	0	12.062	7	3	3	3	486	54.6	10.17	11.81	3	1.157	0.21	0.0593015	1.22693	1.1	0.14	0.456249	0.340798
P34240	Zinc-regulated transporter 3 OS=Saccharomyces cerevisiae (strain ATCC 204508 / S288c) OX=559292 GN=ZRT3 PE=1 SV=2	0	12.05	7	3	5	3	503	55.4	6.57	10.56	3	1.061	0.09	0.974948	0.0110185	1.126	0.17	0.486512	0.312907
P53879	GTP-binding protein RHO5 OS=Saccharomyces cerevisiae (strain ATCC 204508 / S288c) OX=559292 GN=RHO5 PE=1 SV=2	0	12.049	10	3	3	3	331	36.8	8.48	10.26	3	0.998	0	0.999998	7.16499e-07	1	0	0.999729	0.000117533
P22936	Apurinic-apyrimidinic endonuclease 1 OS=Saccharomyces cerevisiae (strain ATCC 204508 / S288c) OX=559292 GN=APN1 PE=1 SV=4	0	12.021	12	4	4	4	367	41.4	8.21	9.55	4	0.979	-0.03	0.757581	0.120571	1.005	0.01	0.995122	0.00212383
P20604	Serine/threonine-protein phosphatase PP1-1 OS=Saccharomyces cerevisiae (strain ATCC 204508 / S288c) OX=559292 GN=SIT4 PE=1 SV=1	0	12.017	11	4	4	4	311	35.5	5.4	12.38	4	1.006	0.01	0.999975	1.07389e-05	1.014	0.02	0.965492	0.0152514
P32047	Protein MLF3 OS=Saccharomyces cerevisiae (strain ATCC 204508 / S288c) OX=559292 GN=MLF3 PE=1 SV=2	0	12.017	8	2	2	2	452	49.2	7.81	10.27	2	1.19	0.25	0.0104293	1.98174	1.043	0.06	0.689223	0.16164
P40098	Uncharacterized mitochondrial membrane protein FMP10 OS=Saccharomyces cerevisiae (strain ATCC 204508 / S288c) OX=559292 GN=FMP10 PE=1 SV=1	0	12.006	13	2	2	2	244	27.7	9.76	9.19	2	1.037	0.05	0.790464	0.102118	0.987	-0.02	0.988206	0.00515241
P40494	Actin-regulating kinase PRK1 OS=Saccharomyces cerevisiae (strain ATCC 204508 / S288c) OX=559292 GN=PRK1 PE=1 SV=1	0	11.992	5	3	3	3	810	91	9.61	8.81	3	0.961	-0.06	0.999734	0.000115727	1.008	0.01	0.999943	2.48201e-05
P53155	Uncharacterized protein YGL082W OS=Saccharomyces cerevisiae (strain ATCC 204508 / S288c) OX=559292 GN=YGL082W PE=1 SV=1	0	11.975	10	4	4	4	381	43.3	6.27	10.36	4	0.92	-0.12	0.126918	0.896476	0.959	-0.06	0.584123	0.233496
P36519	54S ribosomal protein L7, mitochondrial OS=Saccharomyces cerevisiae (strain ATCC 204508 / S288c) OX=559292 GN=MRPL7 PE=1 SV=2	0	11.969	14	3	3	3	292	33.1	9.67	10.8	3	0.957	-0.06	0.739879	0.130839	0.988	-0.02	0.916492	0.0378712
P40089	U6 snRNA-associated Sm-like protein LSm5 OS=Saccharomyces cerevisiae (strain ATCC 204508 / S288c) OX=559292 GN=LSM5 PE=1 SV=1	0	11.918	40	3	4	3	93	10.4	4.63	11.87	3	1.066	0.09	0.604971	0.218265	1.106	0.15	0.178384	0.748643	Met-loss [N-Term]
O13297	mRNA-capping enzyme subunit beta OS=Saccharomyces cerevisiae (strain ATCC 204508 / S288c) OX=559292 GN=CET1 PE=1 SV=2	0	11.869	8	4	4	4	549	61.8	5.6	12.26	4	1.007	0.01	0.93012	0.0314608	1.011	0.02	0.624309	0.2046	Met-loss [N-Term]
P40079	U3 small nucleolar ribonucleoprotein protein LCP5 OS=Saccharomyces cerevisiae (strain ATCC 204508 / S288c) OX=559292 GN=LCP5 PE=1 SV=1	0	11.843	12	3	3	3	357	40.8	6.92	11.81	3	0.993	-0.01	0.862633	0.064174	1.001	0	0.998333	0.000724412
P40469	DNA repair/transcription protein MET18/MMS19 OS=Saccharomyces cerevisiae (strain ATCC 204508 / S288c) OX=559292 GN=MET18 PE=1 SV=1	0	11.823	6	4	4	4	1032	117.8	5.88	9.92	4	1	0	0.856216	0.0674166	1.071	0.1	0.82656	0.0827256
P53881	54S ribosomal protein L22, mitochondrial OS=Saccharomyces cerevisiae (strain ATCC 204508 / S288c) OX=559292 GN=MRPL22 PE=1 SV=2	0	11.821	9	3	3	3	309	34.9	9.98	10.91	3	0.942	-0.09	0.836001	0.0777931	0.934	-0.1	0.390874	0.407963
P38737	Proteasome component ECM29 OS=Saccharomyces cerevisiae (strain ATCC 204508 / S288c) OX=559292 GN=ECM29 PE=1 SV=1	0	11.796	2	3	3	3	1868	210.3	6.55	10.08	3	1.034	0.05	0.949986	0.0222827	1.025	0.04	0.955881	0.0195961
P15367	Signal peptidase complex catalytic subunit SEC11 OS=Saccharomyces cerevisiae (strain ATCC 204508 / S288c) OX=559292 GN=SEC11 PE=1 SV=2	0	11.796	20	2	2	2	167	18.8	9.16	9.95	2	0.894	-0.16	0.258317	0.587848	0.955	-0.07	0.557808	0.253515
P12611	Growth regulation protein OS=Saccharomyces cerevisiae (strain ATCC 204508 / S288c) OX=559292 GN=WHI2 PE=1 SV=2	0	11.77	6	3	3	3	486	55.3	6.07	10.75	3	1.049	0.07	0.2858	0.543937	1.025	0.04	0.805242	0.0940737
P39715	Shuttling pre-60S factor ECM1 OS=Saccharomyces cerevisiae (strain ATCC 204508 / S288c) OX=559292 GN=ECM1 PE=1 SV=2	0	11.768	13	3	3	3	212	23.9	9.7	10.35	3	1.128	0.17	0.0828737	1.08158	1.097	0.13	0.124924	0.903354
Q02630	Nucleoporin NUP116/NSP116 OS=Saccharomyces cerevisiae (strain ATCC 204508 / S288c) OX=559292 GN=NUP116 PE=1 SV=2	0	11.766	4	3	3	3	1113	116.2	9.33	12.28	3	0.982	-0.03	0.961574	0.0170173	1.048	0.07	0.65135	0.186186
Q99288	Broad-range acid phosphatase DET1 OS=Saccharomyces cerevisiae (strain ATCC 204508 / S288c) OX=559292 GN=DET1 PE=1 SV=1	0	11.762	7	2	4	2	334	39.1	7.34	14.24	2	1.038	0.05	0.999415	0.000254175	1.091	0.13	0.997298	0.0011749
P53868	Alpha-1,2-mannosyltransferase ALG9 OS=Saccharomyces cerevisiae (strain ATCC 204508 / S288c) OX=559292 GN=ALG9 PE=1 SV=1	0	11.718	9	4	5	4	555	63.7	8.62	14.7	4	0.929	-0.11	0.00555962	2.25495	0.954	-0.07	0.0306359	1.51377
P29496	Minichromosome maintenance protein 5 OS=Saccharomyces cerevisiae (strain ATCC 204508 / S288c) OX=559292 GN=MCM5 PE=1 SV=1	0	11.711	5	3	3	2	775	86.4	5.71	10.02	3	0.936	-0.1	0.0569824	1.24426	0.983	-0.02	0.768681	0.114254
Q12220	U3 small nucleolar RNA-associated protein 12 OS=Saccharomyces cerevisiae (strain ATCC 204508 / S288c) OX=559292 GN=DIP2 PE=1 SV=1	0	11.7	5	4	5	4	943	106.3	6.02	9.04	4	1.015	0.02	0.86859	0.0611852	1.034	0.05	0.330843	0.480378
P53889	Uncharacterized mitochondrial hydrolase FMP41 OS=Saccharomyces cerevisiae (strain ATCC 204508 / S288c) OX=559292 GN=FMP41 PE=1 SV=1	0	11.699	17	3	4	3	259	28.8	8.62	6.32	3	1.106	0.15	0.0953938	1.02048	1.013	0.02	0.695349	0.157797
Q12191	Binder of USO1 and GRH1 protein 1 OS=Saccharomyces cerevisiae (strain ATCC 204508 / S288c) OX=559292 GN=BUG1 PE=1 SV=1	0	11.682	16	4	4	4	341	38.3	4.61	10.75	4	1.039	0.06	0.667764	0.175377	0.987	-0.02	0.98858	0.00498807
P53844	Phosphatidylinositol transfer protein PDR17 OS=Saccharomyces cerevisiae (strain ATCC 204508 / S288c) OX=559292 GN=PDR17 PE=1 SV=1	0	11.674	12	3	4	3	350	40.7	7.2	10.47	3	1.124	0.17	0.231595	0.63527	0.976	-0.04	0.998963	0.000450758	Met-loss [N-Term]
Q86ZR7	Uncharacterized hydrolase YKL033W-A OS=Saccharomyces cerevisiae (strain ATCC 204508 / S288c) OX=559292 GN=YKL033W-A PE=3 SV=2	0	11.672	15	3	5	3	236	26.2	5.83	10.21	3	0.918	-0.12	0.0602553	1.22	0.95	-0.07	0.385941	0.413479
P42942	Uncharacterized GTP-binding protein YGR210C OS=Saccharomyces cerevisiae (strain ATCC 204508 / S288c) OX=559292 GN=YGR210C PE=1 SV=1	0	11.649	8	3	3	3	411	45.2	8.24	9.51	3	1.028	0.04	0.59348	0.226594	1.048	0.07	0.755552	0.121735
Q05874	Protein N-terminal and lysine N-methyltransferase EFM7 OS=Saccharomyces cerevisiae (strain ATCC 204508 / S288c) OX=559292 GN=NNT1 PE=1 SV=1	0	11.586	15	2	2	2	261	29.6	5.12	11.3	2	1.064	0.09	0.165504	0.781191	1.14	0.19	0.0188992	1.72356
P52918	Protein MSN5 OS=Saccharomyces cerevisiae (strain ATCC 204508 / S288c) OX=559292 GN=MSN5 PE=1 SV=1	0	11.558	3	3	3	3	1224	142	5.35	9.77	3	1.172	0.23	0.177215	0.7515	1.04	0.06	0.99889	0.000482493
P27637	Bud site selection protein 14 OS=Saccharomyces cerevisiae (strain ATCC 204508 / S288c) OX=559292 GN=BUD14 PE=1 SV=4	0	11.553	5	3	3	3	709	78.9	4.51	11.55	3	1.108	0.15	0.596626	0.224298	1.021	0.03	0.995833	0.00181359
Q03759	Uncharacterized protein YML108W OS=Saccharomyces cerevisiae (strain ATCC 204508 / S288c) OX=559292 GN=YML108W PE=1 SV=1	0	11.546	23	2	3	2	105	12.3	4.61	10.76	2	1.059	0.08	0.963281	0.0162468	1.11	0.15	0.33186	0.479045
P38254	Probable tubulin--tyrosine ligase PBY1 OS=Saccharomyces cerevisiae (strain ATCC 204508 / S288c) OX=559292 GN=PBY1 PE=1 SV=2	0	11.544	6	3	4	3	753	86.3	4.94	14.2	3	0.93	-0.11	0.0708597	1.1496	0.99	-0.01	0.948441	0.0229896
P52871	Protein transport protein SBH2 OS=Saccharomyces cerevisiae (strain ATCC 204508 / S288c) OX=559292 GN=SBH2 PE=1 SV=1	0	11.518	35	3	3	3	88	9.6	10.43	10.02	3	1.195	0.26	0.301386	0.520877	1.125	0.17	0.576523	0.239183	Met-loss [N-Term]
P53185	Uncharacterized protein YGL036W OS=Saccharomyces cerevisiae (strain ATCC 204508 / S288c) OX=559292 GN=YGL036W PE=1 SV=1	0	11.505	5	3	4	3	909	102.3	6.09	13.39	3	1.179	0.24	0.180392	0.743783	1.017	0.02	0.978371	0.00949626
P11633	Non-histone chromosomal protein 6B OS=Saccharomyces cerevisiae (strain ATCC 204508 / S288c) OX=559292 GN=NHP6B PE=1 SV=3	0	11.492	20	2	4	2	99	11.5	9.89	11.09	2	1.269	0.34	0.0167313	1.77647	1.282	0.36	0.0275058	1.56058
Q05931	Heat shock protein SSQ1, mitochondrial OS=Saccharomyces cerevisiae (strain ATCC 204508 / S288c) OX=559292 GN=SSQ1 PE=1 SV=1	0	11.488	6	4	6	3	657	72.3	6.4	15.77	4	1.05	0.07	0.92675	0.0330372	0.983	-0.02	0.781851	0.106876
P38345	Succinate dehydrogenase assembly factor 4, mitochondrial OS=Saccharomyces cerevisiae (strain ATCC 204508 / S288c) OX=559292 GN=SDH8 PE=1 SV=2	0	11.411	19	3	3	3	138	15.5	8.12	10.37	3	1.035	0.05	0.999499	0.000217507	0.885	-0.18	0.810437	0.0912809
P36036	RNA annealing protein YRA2 OS=Saccharomyces cerevisiae (strain ATCC 204508 / S288c) OX=559292 GN=YRA2 PE=1 SV=1	0	11.367	20	3	4	3	203	23.8	9.39	15.32	3	0.88	-0.18	0.168018	0.774644	0.904	-0.15	0.338798	0.470059
Q04341	Mitochondrial intermembrane space cysteine motif-containing protein MIX14 OS=Saccharomyces cerevisiae (strain ATCC 204508 / S288c) OX=559292 GN=MIX14 PE=1 SV=1	0	11.343	24	3	3	3	121	13.9	5.63	11.17	3	0.987	-0.02	0.979899	0.00881849	1.046	0.06	0.879199	0.0559126
Q07914	Mitochondrial import inner membrane translocase subunit TIM14 OS=Saccharomyces cerevisiae (strain ATCC 204508 / S288c) OX=559292 GN=PAM18 PE=1 SV=1	0	11.314	18	3	3	3	168	17.9	9.5	11.12	3	1.003	0	0.997369	0.00114397	1.044	0.06	0.628973	0.201368
P42845	Protein STB1 OS=Saccharomyces cerevisiae (strain ATCC 204508 / S288c) OX=559292 GN=STB1 PE=1 SV=2	0	11.313	10	3	3	3	420	45.7	9.48	9.96	3	0.998	0	0.994723	0.00229765	1.063	0.09	0.634273	0.197724
Q12199	Type 2A phosphatase activator TIP41 OS=Saccharomyces cerevisiae (strain ATCC 204508 / S288c) OX=559292 GN=TIP41 PE=1 SV=1	0	11.311	9	3	3	3	356	41	7.85	10.37	3	1.076	0.11	0.131573	0.880833	1.028	0.04	0.689489	0.161473
Q03655	Probable 1,3-beta-glucanosyltransferase GAS3 OS=Saccharomyces cerevisiae (strain ATCC 204508 / S288c) OX=559292 GN=GAS3 PE=1 SV=1	0	11.303	6	2	2	2	524	56.8	4.79	11.7	2	1.276	0.35	0.0386347	1.41302	1.213	0.28	0.112153	0.950188
P34222	Peptidyl-tRNA hydrolase 2 OS=Saccharomyces cerevisiae (strain ATCC 204508 / S288c) OX=559292 GN=PTH2 PE=1 SV=2	0	11.285	17	4	4	4	208	22.4	5.43	10.94	4	0.901	-0.15	0.0371586	1.42994	0.922	-0.12	0.125542	0.90121
Q03705	EKC/KEOPS complex subunit CGI121 OS=Saccharomyces cerevisiae (strain ATCC 204508 / S288c) OX=559292 GN=CGI121 PE=1 SV=1	0	11.256	13	2	2	2	181	20.6	6.21	8.21	2	1.057	0.08	0.355571	0.449073	1.058	0.08	0.464196	0.333299
Q02256	Tyrosine-protein phosphatase YVH1 OS=Saccharomyces cerevisiae (strain ATCC 204508 / S288c) OX=559292 GN=YVH1 PE=1 SV=1	0	11.236	12	3	4	3	364	41.2	8.05	13.05	3	0.943	-0.08	0.792643	0.100922	1.02	0.03	0.996429	0.00155345
P54860	E4 ubiquitin-protein ligase UFD2 OS=Saccharomyces cerevisiae (strain ATCC 204508 / S288c) OX=559292 GN=UFD2 PE=1 SV=3	0	11.224	5	2	2	2	961	109.8	5.8	7.62	2	1.019	0.03	0.995106	0.00213061	1.125	0.17	0.739414	0.131112
P36007	L-threo-3-hydroxyaspartate ammonia-lyase OS=Saccharomyces cerevisiae (strain ATCC 204508 / S288c) OX=559292 GN=SRY1 PE=1 SV=1	0	11.211	12	3	3	3	326	34.9	7.17	7.42	3	0.9	-0.15	0.143077	0.84443	0.982	-0.03	0.88645	0.0523459
P38116	ADP-ribosylation factor-like protein 1 OS=Saccharomyces cerevisiae (strain ATCC 204508 / S288c) OX=559292 GN=ARL1 PE=1 SV=4	0	11.211	14	2	2	2	183	20.4	4.92	8.96	2	1.154	0.21	0.040583	1.39166	1.047	0.07	0.593308	0.22672
P35845	Oxysterol-binding protein homolog 1 OS=Saccharomyces cerevisiae (strain ATCC 204508 / S288c) OX=559292 GN=SWH1 PE=1 SV=4	0	11.206	3	3	5	3	1188	135	5.57	12.24	3	1.035	0.05	0.99999	4.3728e-06	1.068	0.1	0.991655	0.00363954
P50105	Transcription initiation factor TFIID subunit 4 OS=Saccharomyces cerevisiae (strain ATCC 204508 / S288c) OX=559292 GN=TAF4 PE=1 SV=1	0	11.179	9	3	3	3	388	42.3	9.67	9.84	3	1.14	0.19	0.168024	0.774629	1.078	0.11	0.887401	0.0518799
P38811	Transcription-associated protein 1 OS=Saccharomyces cerevisiae (strain ATCC 204508 / S288c) OX=559292 GN=TRA1 PE=1 SV=1	0	11.127	1	2	3	2	3744	432.9	6.55	7.01	2	1.041	0.06	0.690561	0.160798	1.089	0.12	0.639108	0.194426
Q99260	GTP-binding protein YPT6 OS=Saccharomyces cerevisiae (strain ATCC 204508 / S288c) OX=559292 GN=YPT6 PE=1 SV=1	0	11.126	13	3	4	2	215	24.4	5.83	10.96	3	1.399	0.48	0.004717	2.32633	1.141	0.19	0.435961	0.360552
P38823	E3 ubiquitin-protein ligase DMA1 OS=Saccharomyces cerevisiae (strain ATCC 204508 / S288c) OX=559292 GN=DMA1 PE=1 SV=1	0	11.122	9	2	2	2	416	46.1	6.79	9.48	2	0.647	-0.63	0.0272271	1.565	0.77	-0.38	0.35352	0.451586
P53633	Prenylated Rab acceptor 1 OS=Saccharomyces cerevisiae (strain ATCC 204508 / S288c) OX=559292 GN=YIP3 PE=1 SV=2	0	11.079	19	3	4	3	176	19.4	8.41	11.3	3	0.967	-0.05	0.494688	0.305669	0.982	-0.03	0.869751	0.0606049
Q01476	Ubiquitin carboxyl-terminal hydrolase 2 OS=Saccharomyces cerevisiae (strain ATCC 204508 / S288c) OX=559292 GN=UBP2 PE=1 SV=2	0	11.054	3	3	4	3	1272	146.3	5.21	13.96	3	1.014	0.02	0.998112	0.000820735	1.067	0.09	0.463582	0.333874
Q12028	AP-1 complex subunit gamma-1 OS=Saccharomyces cerevisiae (strain ATCC 204508 / S288c) OX=559292 GN=APL4 PE=1 SV=1	0	11.046	5	2	4	2	832	93.6	5.45	11.38	2	0.974	-0.04	0.943818	0.025112	1.084	0.12	0.733488	0.134607
Q3E830	Uncharacterized protein YCR075W-A OS=Saccharomyces cerevisiae (strain ATCC 204508 / S288c) OX=559292 GN=YCR075W-A PE=1 SV=1	0	11.037	40	2	2	2	75	8.1	4.7	10.14	2	1.05	0.07	0.998589	0.000613416	1.01	0.01	0.973177	0.0118082
P53296	Alcohol O-acetyltransferase 2 OS=Saccharomyces cerevisiae (strain ATCC 204508 / S288c) OX=559292 GN=ATF2 PE=1 SV=1	0	11.001	7	3	3	3	535	61.9	5.9	10.23	3	1.034	0.05	0.876878	0.0570607	0.993	-0.01	0.998728	0.00055286
P40554	Ubiquitin-related modifier 1 OS=Saccharomyces cerevisiae (strain ATCC 204508 / S288c) OX=559292 GN=URM1 PE=1 SV=1	0	10.994	13	1	4	1	99	11	4.5	14.68	1	0.857	-0.22	0.72421	0.140135	1.015	0.02	0.892756	0.049267
P33748	Zinc finger protein MSN2 OS=Saccharomyces cerevisiae (strain ATCC 204508 / S288c) OX=559292 GN=MSN2 PE=1 SV=1	0	10.987	8	2	2	2	704	77.8	6.57	8.92	2	0.855	-0.23	0.165599	0.780943	0.991	-0.01	0.968851	0.0137432
P39010	Palmitoyltransferase AKR1 OS=Saccharomyces cerevisiae (strain ATCC 204508 / S288c) OX=559292 GN=AKR1 PE=1 SV=1	0	10.984	6	3	4	3	764	85.8	5.72	11.47	3	0.88	-0.18	0.00411514	2.38562	0.928	-0.11	0.0281589	1.55038	Met-loss [N-Term]
Q12032	Altered inheritance of mitochondria protein 41, mitochondrial OS=Saccharomyces cerevisiae (strain ATCC 204508 / S288c) OX=559292 GN=AIM41 PE=1 SV=1	0	10.982	17	2	2	2	185	21.2	9.6	8.11	2	1.047	0.07	0.865054	0.0629569	0.99	-0.02	0.986706	0.00581235
P38203	U6 snRNA-associated Sm-like protein LSm2 OS=Saccharomyces cerevisiae (strain ATCC 204508 / S288c) OX=559292 GN=LSM2 PE=1 SV=1	0	10.96	28	3	3	3	95	11.2	8.13	9.95	3	1.103	0.14	0.217501	0.662538	1.11	0.15	0.338867	0.469971
P21560	Protein CBP3, mitochondrial OS=Saccharomyces cerevisiae (strain ATCC 204508 / S288c) OX=559292 GN=CBP3 PE=1 SV=1	0	10.96	9	4	4	4	335	39.1	9.35	10.2	4	1.078	0.11	0.428655	0.367892	1.054	0.08	0.664619	0.177427
Q99278	Mediator of RNA polymerase II transcription subunit 11 OS=Saccharomyces cerevisiae (strain ATCC 204508 / S288c) OX=559292 GN=MED11 PE=1 SV=2	0	10.954	19	2	3	2	115	13.3	5.58	8.18	2	1.292	0.37	0.198897	0.701372	1.212	0.28	0.563719	0.248937
Q06389	Calcium-binding protein NCS-1 OS=Saccharomyces cerevisiae (strain ATCC 204508 / S288c) OX=559292 GN=FRQ1 PE=1 SV=2	0	10.953	13	2	4	2	190	22	5.03	8.36	2	1.201	0.26	0.201127	0.696529	1.083	0.12	0.89918	0.0461531
P39962	Casein kinase I homolog 3 OS=Saccharomyces cerevisiae (strain ATCC 204508 / S288c) OX=559292 GN=YCK3 PE=1 SV=2	0	10.938	5	3	3	1	524	60.2	8.78	10.04	3				#VALUE!				#VALUE!
Q99207	Nucleolar complex protein 14 OS=Saccharomyces cerevisiae (strain ATCC 204508 / S288c) OX=559292 GN=NOP14 PE=1 SV=1	0	10.924	5	3	3	3	810	94.2	7.37	9.37	3	1.258	0.33	0.0646673	1.18932	1.032	0.04	0.735105	0.13365
Q12515	Protein PAR32 OS=Saccharomyces cerevisiae (strain ATCC 204508 / S288c) OX=559292 GN=PAR32 PE=1 SV=1	0	10.878	8	2	2	2	295	31.9	9.51	8.66	2	1.11	0.15	0.0770231	1.11338	0.995	-0.01	0.996872	0.00136052
P32799	Cytochrome c oxidase subunit 13, mitochondrial OS=Saccharomyces cerevisiae (strain ATCC 204508 / S288c) OX=559292 GN=COX13 PE=1 SV=1	0	10.873	19	3	4	3	129	15	8.18	8.75	3	1.201	0.26	0.0192204	1.71624	1.044	0.06	0.983517	0.00721815
P36053	Transcription elongation factor 1 OS=Saccharomyces cerevisiae (strain ATCC 204508 / S288c) OX=559292 GN=ELF1 PE=1 SV=1	0	10.862	18	3	3	3	145	16.1	4.67	10.2	3	1.224	0.29	0.0231598	1.63526	1.25	0.32	0.0486234	1.31316
P03871	Partitioning protein REP1 OS=Saccharomyces cerevisiae (strain ATCC 204508 / S288c) OX=559292 GN=REP1 PE=1 SV=1	0	10.858	9	3	3	3	373	43.2	6.42	10.55	3	1.058	0.08	0.234542	0.629779	1.142	0.19	0.00776115	2.11007
Q12451	Oxysterol-binding protein homolog 2 OS=Saccharomyces cerevisiae (strain ATCC 204508 / S288c) OX=559292 GN=OSH2 PE=1 SV=1	0	10.848	3	3	4	3	1283	145.7	6.83	10.59	3	0.963	-0.05	0.934281	0.0295225	1.043	0.06	0.705456	0.15153
P40165	NAD(P)H-hydrate epimerase OS=Saccharomyces cerevisiae (strain ATCC 204508 / S288c) OX=559292 GN=NNR1 PE=1 SV=1	0	10.844	17	3	4	3	246	27.5	8.29	9.89	3	0.876	-0.19	0.0232688	1.63323	0.858	-0.22	0.00834207	2.07873
Q03529	Ceramide very long chain fatty acid hydroxylase SCS7 OS=Saccharomyces cerevisiae (strain ATCC 204508 / S288c) OX=559292 GN=SCS7 PE=1 SV=1	0	10.8	8	2	2	2	384	44.9	6.55	8.95	2	0.957	-0.06	0.989559	0.00455838	0.998	0	0.95578	0.0196419
Q12283	Malonyl CoA-acyl carrier protein transacylase, mitochondrial OS=Saccharomyces cerevisiae (strain ATCC 204508 / S288c) OX=559292 GN=MCT1 PE=1 SV=2	0	10.759	8	2	2	2	360	40.7	6.92	9.96	2	0.996	-0.01	0.999989	4.90376e-06	1.024	0.03	0.768708	0.114239
P23642	Mannan polymerase I complex VAN1 subunit OS=Saccharomyces cerevisiae (strain ATCC 204508 / S288c) OX=559292 GN=VAN1 PE=1 SV=3	0	10.738	8	4	4	4	535	61.1	5.4	9.66	4	1.018	0.03	0.947616	0.0233675	0.988	-0.02	0.994592	0.00235485	Met-loss [N-Term]
P47001	Cell wall mannoprotein CIS3 OS=Saccharomyces cerevisiae (strain ATCC 204508 / S288c) OX=559292 GN=CIS3 PE=1 SV=1	0	10.663	11	3	3	2	227	23.2	4.68	10.37	3	1.181	0.24	0.434567	0.361943	0.927	-0.11	0.999984	6.9804e-06
P25385	Protein transport protein BOS1 OS=Saccharomyces cerevisiae (strain ATCC 204508 / S288c) OX=559292 GN=BOS1 PE=1 SV=1	0	10.658	14	4	4	4	244	27.5	8.92	8.28	4	1.003	0	0.99998	8.88105e-06	0.927	-0.11	0.118407	0.926623	Met-loss [N-Term]
Q12247	rRNA-processing protein FYV7 OS=Saccharomyces cerevisiae (strain ATCC 204508 / S288c) OX=559292 GN=FYV7 PE=1 SV=1	0	10.655	13	3	4	3	151	18.2	10.26	12.42	3	0.999	0	0.98346	0.00724352	1.085	0.12	0.784781	0.105251
Q12153	Ribosome biogenesis protein SSF2 OS=Saccharomyces cerevisiae (strain ATCC 204508 / S288c) OX=559292 GN=SSF2 PE=1 SV=1	0	10.654	8	3	3	1	453	51.8	9.03	6.37	3	1.56	0.64	0.0009094	3.04125	1.723	0.78	0.000883224	3.05393
P57744	Mitochondrial import inner membrane translocase subunit TIM8 OS=Saccharomyces cerevisiae (strain ATCC 204508 / S288c) OX=559292 GN=TIM8 PE=1 SV=1	0	10.625	36	2	2	2	87	9.8	5.38	11.29	2	1.123	0.17	0.703765	0.152572	1.066	0.09	0.576161	0.239456
P09959	Regulatory protein SWI6 OS=Saccharomyces cerevisiae (strain ATCC 204508 / S288c) OX=559292 GN=SWI6 PE=1 SV=1	0	10.617	4	2	3	2	803	90.5	4.87	13	2	1.09	0.12	0.0723468	1.14058	1.149	0.2	0.0147033	1.83259
P32462	Delta(14)-sterol reductase OS=Saccharomyces cerevisiae (strain ATCC 204508 / S288c) OX=559292 GN=ERG24 PE=1 SV=1	0	10.579	8	3	3	3	438	50.6	8.85	9.2	3	0.997	0	0.795112	0.0995715	1.004	0.01	1	1.71156e-07
Q06132	Suppressor of glycerol defect protein 1 OS=Saccharomyces cerevisiae (strain ATCC 204508 / S288c) OX=559292 GN=SGD1 PE=1 SV=1	0	10.567	4	3	3	3	899	102.8	5.99	10.86	3	0.959	-0.06	0.53721	0.269856	0.953	-0.07	0.804701	0.0943653
Q05518	Protein PAL1 OS=Saccharomyces cerevisiae (strain ATCC 204508 / S288c) OX=559292 GN=PAL1 PE=1 SV=1	0	10.539	6	2	2	2	499	55	9.5	9.8	2	1.005	0.01	0.991468	0.0037215	1.074	0.1	0.794354	0.0999862
P43497	Cell wall protein CWP2 OS=Saccharomyces cerevisiae (strain ATCC 204508 / S288c) OX=559292 GN=CWP2 PE=1 SV=1	0	10.53	18	1	3	1	92	8.9	3.88	5.04	1	0.916	-0.13	0.640755	0.193308	1.074	0.1	0.697636	0.156371
P32492	Myosin-4 OS=Saccharomyces cerevisiae (strain ATCC 204508 / S288c) OX=559292 GN=MYO4 PE=1 SV=1	0	10.509	2	3	3	2	1471	169.2	7.64	6.69	3	1.145	0.2	0.831272	0.0802566	1.037	0.05	0.994921	0.00221131
P41814	tRNA (adenine(58)-N(1))-methyltransferase non-catalytic subunit TRM6 OS=Saccharomyces cerevisiae (strain ATCC 204508 / S288c) OX=559292 GN=GCD10 PE=1 SV=1	0	10.457	9	3	3	3	478	54.4	7.61	9.95	3	1.047	0.07	0.721239	0.141921	1.023	0.03	0.736958	0.132558
Q07362	Protein PBP4 OS=Saccharomyces cerevisiae (strain ATCC 204508 / S288c) OX=559292 GN=PBP4 PE=1 SV=1	0	10.441	19	2	3	2	185	19.9	10.35	9.93	2	1.061	0.08	0.834816	0.078409	0.967	-0.05	0.787048	0.103999	Met-loss [N-Term]
Q03063	Down-regulator of invasive growth 1 OS=Saccharomyces cerevisiae (strain ATCC 204508 / S288c) OX=559292 GN=DIG1 PE=1 SV=1	0	10.44	5	2	2	2	452	49.3	8.62	8.8	2	1.158	0.21	0.151886	0.818483	1.036	0.05	0.970383	0.0130569
P38066	GTP cyclohydrolase-2 OS=Saccharomyces cerevisiae (strain ATCC 204508 / S288c) OX=559292 GN=RIB1 PE=1 SV=2	0	10.435	10	3	3	3	345	38.3	6.34	9.04	3	1.185	0.24	0.197603	0.704206	1.036	0.05	0.979364	0.00905582
P38930	Casein kinase II subunit beta' OS=Saccharomyces cerevisiae (strain ATCC 204508 / S288c) OX=559292 GN=CKB2 PE=1 SV=1	0	10.428	13	4	6	3	258	29.8	6.05	14.22	4	1.075	0.1	0.298069	0.525683	1.022	0.03	0.557121	0.254051
P47093	U6 snRNA-associated Sm-like protein LSm8 OS=Saccharomyces cerevisiae (strain ATCC 204508 / S288c) OX=559292 GN=LSM8 PE=1 SV=2	0	10.421	36	2	2	2	109	12.4	7.12	7.62	2	0.962	-0.06	0.860433	0.0652828	1.007	0.01	0.998953	0.000454736
P38087	Carrier protein YMC2, mitochondrial OS=Saccharomyces cerevisiae (strain ATCC 204508 / S288c) OX=559292 GN=YMC2 PE=1 SV=1	0	10.407	9	2	2	2	329	36.5	9.26	8.64	2	0.642	-0.64	0.0413404	1.38363	0.707	-0.5	0.317143	0.498745
Q05881	Uncharacterized protein YLR287C OS=Saccharomyces cerevisiae (strain ATCC 204508 / S288c) OX=559292 GN=YLR287C PE=1 SV=1	0	10.393	5	1	2	1	355	40.9	5.07	7.67	1	0.937	-0.09	0.598333	0.223057	0.947	-0.08	0.999618	0.000166095
P38113	Alcohol dehydrogenase 5 OS=Saccharomyces cerevisiae (strain ATCC 204508 / S288c) OX=559292 GN=ADH5 PE=1 SV=1	0	10.34	7	3	17	2	351	37.6	6.38	14.94	3	1.022	0.03	0.947502	0.0234198	1.075	0.1	0.790445	0.102129
P38714	Arginine--tRNA ligase, mitochondrial OS=Saccharomyces cerevisiae (strain ATCC 204508 / S288c) OX=559292 GN=MSR1 PE=3 SV=3	0	10.339	5	3	4	2	643	73.6	9.38	10.86	3	0.94	-0.09	0.998405	0.000693121	0.856	-0.22	0.714547	0.145969
Q6Q560	Protein ISD11 OS=Saccharomyces cerevisiae (strain ATCC 204508 / S288c) OX=559292 GN=ISD11 PE=1 SV=1	0	10.323	29	3	4	3	94	11.3	10.33	12.18	3	0.941	-0.09	0.334783	0.475237	1.071	0.1	0.120563	0.918784	Met-loss [N-Term]
P43573	Bud site selection protein 27 OS=Saccharomyces cerevisiae (strain ATCC 204508 / S288c) OX=559292 GN=BUD27 PE=1 SV=1	0	10.312	4	2	2	2	796	91.4	4.73	7.85	2	1.139	0.19	0.280341	0.552313	1.123	0.17	0.458134	0.339007
Q02354	U3 small nucleolar RNA-associated protein 6 OS=Saccharomyces cerevisiae (strain ATCC 204508 / S288c) OX=559292 GN=UTP6 PE=1 SV=2	0	10.299	6	3	3	3	440	52.4	8.97	9.58	3	1.132	0.18	0.219943	0.65769	1.037	0.05	0.580476	0.236215
Q12341	Histone acetyltransferase type B catalytic subunit OS=Saccharomyces cerevisiae (strain ATCC 204508 / S288c) OX=559292 GN=HAT1 PE=1 SV=1	0	10.278	12	3	3	3	374	43.8	5.43	7.45	3	0.712	-0.49	0.0797938	1.09803	0.808	-0.31	0.426989	0.369584
Q12344	GTPase-activating protein GYP5 OS=Saccharomyces cerevisiae (strain ATCC 204508 / S288c) OX=559292 GN=GYP5 PE=1 SV=1	0	10.272	4	3	4	3	894	101.7	4.79	12.84	3	1.049	0.07	0.852589	0.0692601	0.852	-0.23	0.171464	0.765826
Q08224	Hydroxymethylpyrimidine/phosphomethylpyrimidine kinase THI20 OS=Saccharomyces cerevisiae (strain ATCC 204508 / S288c) OX=559292 GN=THI20 PE=1 SV=1	0	10.259	6	2	2	2	551	61.2	6.16	9.07	2	0.883	-0.18	0.742337	0.129399	0.936	-0.09	0.684758	0.164463
P53751	Uncharacterized membrane glycoprotein YNR065C OS=Saccharomyces cerevisiae (strain ATCC 204508 / S288c) OX=559292 GN=YNR065C PE=4 SV=1	0	10.234	3	3	3	1	1116	125.1	5.07	10.11	3				#VALUE!				#VALUE!
Q08645	Folylpolyglutamate synthase OS=Saccharomyces cerevisiae (strain ATCC 204508 / S288c) OX=559292 GN=MET7 PE=1 SV=1	0	10.228	5	3	3	3	548	62.1	8.82	9.17	3	1.018	0.03	0.999449	0.000239346	1.008	0.01	0.941219	0.0263095
P46970	Nonsense-mediated mRNA decay protein 5 OS=Saccharomyces cerevisiae (strain ATCC 204508 / S288c) OX=559292 GN=NMD5 PE=1 SV=2	0	10.224	3	3	3	3	1048	119.9	4.72	7.02	3	0.978	-0.03	0.995615	0.00190859	0.995	-0.01	0.995039	0.00215969
P23287	Serine/threonine-protein phosphatase 2B catalytic subunit A1 OS=Saccharomyces cerevisiae (strain ATCC 204508 / S288c) OX=559292 GN=CNA1 PE=1 SV=2	0	10.217	4	2	5	1	553	63	6.67	10.53	2				#VALUE!				#VALUE!
Q03976	37S ribosomal protein S24, mitochondrial OS=Saccharomyces cerevisiae (strain ATCC 204508 / S288c) OX=559292 GN=RSM24 PE=1 SV=1	0	10.198	10	3	3	3	319	37.4	9.23	7.35	3	0.986	-0.02	0.996402	0.00156521	0.995	-0.01	0.955119	0.0199426
Q12055	Adenylate kinase isoenzyme 6 homolog FAP7 OS=Saccharomyces cerevisiae (strain ATCC 204508 / S288c) OX=559292 GN=FAP7 PE=1 SV=1	0	10.194	11	2	2	2	197	22.7	4.67	9.03	2	0.884	-0.18	0.458456	0.338702	0.956	-0.07	0.962168	0.016749
P53848	Folic acid synthesis protein FOL1 OS=Saccharomyces cerevisiae (strain ATCC 204508 / S288c) OX=559292 GN=FOL1 PE=1 SV=2	0	10.19	5	3	3	3	824	93.1	6.44	7.6	3	1.027	0.04	0.880692	0.0551759	1.045	0.06	0.621383	0.206641
P53322	High-affinity nicotinic acid transporter OS=Saccharomyces cerevisiae (strain ATCC 204508 / S288c) OX=559292 GN=TNA1 PE=1 SV=1	0	10.174	5	3	3	3	534	60.1	6.84	8.8	3	1.296	0.37	0.0196435	1.70678	1.208	0.27	0.161941	0.790644
P38710	Inositol monophosphatase 1 OS=Saccharomyces cerevisiae (strain ATCC 204508 / S288c) OX=559292 GN=INM1 PE=1 SV=1	0	10.127	4	1	2	1	295	32.8	5.3	7.24	1	1.465	0.55	0.0264492	1.57759	1.341	0.42	0.397023	0.401185
Q04307	DNA-directed RNA polymerase III subunit RPC10 OS=Saccharomyces cerevisiae (strain ATCC 204508 / S288c) OX=559292 GN=RPC11 PE=1 SV=1	0	10.121	37	3	3	3	110	12.5	5.01	8.74	3	0.8	-0.32	0.0962462	1.01662	0.955	-0.07	0.907938	0.041944
Q06511	Ribosomal RNA-processing protein 15 OS=Saccharomyces cerevisiae (strain ATCC 204508 / S288c) OX=559292 GN=RRP15 PE=1 SV=1	0	10.11	11	3	3	3	250	28.2	5.76	10.57	3	1.096	0.13	0.110328	0.957315	1.101	0.14	0.0755055	1.12202
P38130	Probable mannosyltransferase KTR3 OS=Saccharomyces cerevisiae (strain ATCC 204508 / S288c) OX=559292 GN=KTR3 PE=1 SV=1	0	10.106	7	3	3	3	404	47.5	8.73	9.17	3	1.045	0.06	0.343795	0.463701	1.038	0.05	0.450897	0.345923
P53078	Suppressor of disruption of TFIIS OS=Saccharomyces cerevisiae (strain ATCC 204508 / S288c) OX=559292 GN=SDT1 PE=1 SV=1	0	10.09	15	3	3	3	280	31.9	6.38	7.15	3	0.975	-0.04	0.958835	0.0182561	0.874	-0.19	0.781218	0.107228
P32474	Protein disulfide-isomerase EUG1 OS=Saccharomyces cerevisiae (strain ATCC 204508 / S288c) OX=559292 GN=EUG1 PE=1 SV=1	0	10.086	9	3	3	3	517	58.9	4.91	6.74	3	1.042	0.06	0.937004	0.0282586	1.001	0	0.994544	0.00237613
P34110	Vacuolar protein sorting-associated protein 35 OS=Saccharomyces cerevisiae (strain ATCC 204508 / S288c) OX=559292 GN=VPS35 PE=1 SV=2	0	10.066	3	3	4	3	944	109.1	6.28	13.22	3	1.03	0.04	0.876455	0.0572705	0.999	0	0.893311	0.0489971
P27697	Atypical kinase COQ8, mitochondrial OS=Saccharomyces cerevisiae (strain ATCC 204508 / S288c) OX=559292 GN=COQ8 PE=1 SV=1	0	10.053	5	3	3	3	501	56.7	9.33	8.44	3	1.388	0.47	0.152037	0.81805	1.022	0.03	0.998591	0.000612288
P46989	Autophagy-related protein 27 OS=Saccharomyces cerevisiae (strain ATCC 204508 / S288c) OX=559292 GN=ATG27 PE=1 SV=2	0	10.027	10	2	2	2	271	30.2	5.77	7.82	2	1.059	0.08	0.379111	0.421234	1.063	0.09	0.847755	0.0717297
Q01159	mRNA-capping enzyme subunit alpha OS=Saccharomyces cerevisiae (strain ATCC 204508 / S288c) OX=559292 GN=CEG1 PE=1 SV=2	0	10.013	8	3	3	3	459	52.7	5.82	10.03	3	1.017	0.02	0.997447	0.00111006	1.052	0.07	0.139431	0.855641
P25299	mRNA 3'-end-processing protein RNA15 OS=Saccharomyces cerevisiae (strain ATCC 204508 / S288c) OX=559292 GN=RNA15 PE=1 SV=1	0	10.011	8	2	2	2	296	32.8	5.03	5.92	2	0.856	-0.22	0.508938	0.293335	0.882	-0.18	0.925812	0.0334771
P43577	Glucosamine 6-phosphate N-acetyltransferase OS=Saccharomyces cerevisiae (strain ATCC 204508 / S288c) OX=559292 GN=GNA1 PE=1 SV=1	0	9.996	16	2	2	2	159	18.1	5.24	8.42	2	0.929	-0.11	0.977352	0.00994903	0.901	-0.15	0.925923	0.0334253
Q03102	Uncharacterized membrane protein YML131W OS=Saccharomyces cerevisiae (strain ATCC 204508 / S288c) OX=559292 GN=YML131W PE=1 SV=1	0	9.994	7	2	2	2	365	40	8.13	9.6	2	1.169	0.23	0.0715877	1.14516	1.09	0.12	0.624923	0.204174
P36024	Phosphopantothenoylcysteine decarboxylase subunit SIS2 OS=Saccharomyces cerevisiae (strain ATCC 204508 / S288c) OX=559292 GN=SIS2 PE=1 SV=1	0	9.987	5	2	3	2	562	62.4	4.74	10.72	2	0.917	-0.13	0.474665	0.323613	0.818	-0.29	0.115907	0.935892
P24583	Protein kinase C-like 1 OS=Saccharomyces cerevisiae (strain ATCC 204508 / S288c) OX=559292 GN=PKC1 PE=1 SV=3	0	9.978	4	4	4	4	1151	131.4	7.11	9.45	4	1.138	0.19	0.160487	0.794559	1.089	0.12	0.831278	0.0802539
P16892	Mitogen-activated protein kinase FUS3 OS=Saccharomyces cerevisiae (strain ATCC 204508 / S288c) OX=559292 GN=FUS3 PE=1 SV=2	0	9.976	10	3	3	3	353	40.7	7.12	8.98	3	0.975	-0.04	0.886689	0.0522287	1.012	0.02	0.999727	0.000118472
Q12133	Signal peptidase complex subunit SPC3 OS=Saccharomyces cerevisiae (strain ATCC 204508 / S288c) OX=559292 GN=SPC3 PE=1 SV=1	0	9.958	17	3	5	3	184	21.3	8.7	15.54	3	1.023	0.03	0.829551	0.081157	0.962	-0.06	0.933919	0.0296909
Q12446	Proline-rich protein LAS17 OS=Saccharomyces cerevisiae (strain ATCC 204508 / S288c) OX=559292 GN=LAS17 PE=1 SV=1	0	9.944	4	3	3	3	633	67.5	9.25	8.73	3	0.879	-0.19	0.0591327	1.22817	0.867	-0.21	0.0312414	1.50527
P46682	AP-3 complex subunit beta OS=Saccharomyces cerevisiae (strain ATCC 204508 / S288c) OX=559292 GN=APL6 PE=1 SV=2	0	9.932	5	3	3	3	809	91.6	5.83	8.82	3	0.987	-0.02	0.957661	0.0187884	1.046	0.07	0.80966	0.0916973
P07884	tRNA dimethylallyltransferase OS=Saccharomyces cerevisiae (strain ATCC 204508 / S288c) OX=559292 GN=MOD5 PE=1 SV=2	0	9.912	9	2	2	2	428	50.2	9	9.32	2	0.793	-0.34	0.174298	0.758708	1.002	0	0.997462	0.00110373
Q07549	Protein SNA4 OS=Saccharomyces cerevisiae (strain ATCC 204508 / S288c) OX=559292 GN=SNA4 PE=1 SV=1	0	9.905	31	2	2	2	140	15.7	6.48	8.61	2	0.977	-0.03	0.988364	0.00508321	0.945	-0.08	0.934061	0.0296246
P30657	Proteasome subunit beta type-7 OS=Saccharomyces cerevisiae (strain ATCC 204508 / S288c) OX=559292 GN=PRE4 PE=1 SV=1	0	9.88	12	2	2	2	266	29.4	5.99	9.95	2	1.156	0.21	0.26805	0.571785	1.15	0.2	0.13116	0.882199
Q06543	GPN-loop GTPase 3 OS=Saccharomyces cerevisiae (strain ATCC 204508 / S288c) OX=559292 GN=GPN3 PE=1 SV=1	0	9.866	13	2	2	2	272	30.6	4.53	7.5	2	0.804	-0.31	0.170125	0.769231	0.915	-0.13	0.998256	0.000757865
P38236	Protein MUM2 OS=Saccharomyces cerevisiae (strain ATCC 204508 / S288c) OX=559292 GN=MUM2 PE=1 SV=1	0	9.81	8	2	2	2	366	41.4	5.92	7.01	2	0.978	-0.03	0.997718	0.00099227	0.961	-0.06	0.993906	0.00265455
Q12429	Diphthine--ammonia ligase OS=Saccharomyces cerevisiae (strain ATCC 204508 / S288c) OX=559292 GN=DPH6 PE=1 SV=1	0	9.808	4	3	4	3	685	77.9	5.88	13.1	3	1.011	0.02	0.831121	0.0803358	1.058	0.08	0.292296	0.534177
P32831	Negative growth regulatory protein NGR1 OS=Saccharomyces cerevisiae (strain ATCC 204508 / S288c) OX=559292 GN=NGR1 PE=1 SV=2	0	9.77	8	4	4	4	672	75	8.13	9.2	4	1.052	0.07	0.0373047	1.42824	1.061	0.09	0.0263348	1.57947
[truncated: 1,186 more rows]
